# Supplementary material for: Effects of chronic hypoxia on the gene expression profile in the embryonic heart in three Chinese indigenous chicken breeds (Gallus gallus)
Source: Front Vet Sci. 2022 Aug 5;9:942159. doi: 10.3389/fvets.2022.942159 (PMC9390884; doi:10.3389/fvets.2022.942159)
Supplement: Supplementary file 2 [file Table_2.XLSX]

## Sheet: Sheet1
The DEGs in SG chicken heart between hypoxia and normoxia
ID	adj.P.Val	t	B	Genesymbol	logFC	PValue	Gene.title
GgaAffx.7624.2.S1_at	0.496	14.9	-0.0484	LOC768686	5.27894	0.0002485	similar to G2
Gga.19470.1.A1_at	0.879	3.06	-3.4053	CCDC73	4.59513	0.0440308	coiled-coil domain containing 73
Gga.16173.1.S1_at	0.535	6.69	-1.3251	LRRTM3	4.38429	0.0039278	leucine rich repeat transmembrane neuronal 3
GgaAffx.7816.1.A1_at	0.572	5.35	-1.8748	UST	4.1421	0.0081783	uronyl 2-sulfotransferase
Gga.14615.1.A1_at	0.496	12	-0.2851	HNRNPK	4.05364	0.000534	heterogeneous nuclear ribonucleoprotein K-like
Gga.19969.1.S1_at	0.496	7.54	-1.0606	KIAA0430	4.03056	0.002624	KIAA0430
Gga.4000.1.S1_at	0.496	11.7	-0.3175	CHRNA7	4.01731	0.0005833	cholinergic receptor, nicotinic, alpha 7 (neuronal)
GgaAffx.1579.2.S1_at	0.496	11.9	-0.2924	F13B	3.98339	0.0005449	coagulation factor XIII B chain
GgaAffx.23446.1.S1_at	0.737	4.04	-2.6337	KCNH7	3.81163	0.0196418	potassium voltage-gated channel, subfamily H (eag-related), member 7
GgaAffx.3610.1.S1_at	0.496	11.3	-0.3618	BIRC7	3.80027	0.000655	baculoviral IAP repeat containing 7
Gga.11203.1.S1_at	0.677	4.53	-2.3185	LRRFIP1	3.67532	0.0138377	leucine rich repeat (in FLII) interacting protein 1
Gga.11955.1.S1_at	0.535	6.45	-1.4088	IGSF6	3.6662	0.0044269	immunoglobulin superfamily member 6
Gga.17817.1.S1_s_at	0.54	6.09	-1.545	BAI3	3.58988	0.0053413	brain-specific angiogenesis inhibitor 3
Gga.11015.1.S1_at	0.496	9.86	-0.5634	CTNNA1	3.58881	0.0010493	catenin (cadherin-associated protein), alpha 1, 102kDa
Gga.95.1.S1_at	0.529	6.84	-1.2728	DMBX1	3.50666	0.0036384	diencephalon/mesencephalon homeobox 1
GgaAffx.20551.1.S1_s_at	0.77	3.76	-2.8349	LOC107049794	3.43058	0.0243838	uncharacterized LOC107049794
Gga.13245.1.A1_at	0.775	3.71	-2.8766	TATDN1	3.42241	0.0254857	TatD DNase domain containing 1
GgaAffx.4665.2.S1_s_at	0.647	4.83	-2.147	CNNM1	3.41773	0.0113518	cyclin M1
Gga.5546.2.S1_at	0.496	7.49	-1.0741	SCYL3	3.39357	0.0026815	SCY1 like pseudokinase 3
Gga.4878.1.S1_at	0.749	3.91	-2.7294	RPL7	3.35503	0.0217835	ribosomal protein L7
Gga.6031.1.S1_at	0.865	3.13	-3.3453	HAVCR1	3.35367	0.0414249	hepatitis A virus cellular receptor 1
Gga.11344.1.S1_at	0.67	4.6	-2.2805	DHRS9	3.32212	0.0132492	dehydrogenase/reductase (SDR family) member 9
GgaAffx.26222.1.A1_at	0.498	7.14	-1.1761	NCOR1	3.30938	0.0031457	nuclear receptor corepressor 1
GgaAffx.22565.2.S1_at	0.568	5.54	-1.783	ALS2	3.27906	0.0072906	amyotrophic lateral sclerosis 2 (juvenile)
Gga.10239.1.S1_s_at	0.496	12.9	-0.1997	MTTP	3.24598	0.0004166	microsomal triglyceride transfer protein
GgaAffx.5307.1.S1_at	0.535	6.53	-1.3778	CALML3	3.21049	0.004237	calmodulin-like 3
GgaAffx.753.1.S1_at	0.567	5.61	-1.7512	CALN1	3.1892	0.0070009	calneuron 1
Gga.15599.1.S1_s_at	0.496	9.91	-0.5538	SPOCK1	3.18864	0.0010278	sparc/osteonectin, cwcv and kazal-like domains proteoglycan (testican) 1
GgaAffx.21087.1.S1_at	0.691	4.38	-2.4152	HECW2	3.17482	0.0154338	HECT, C2 and WW domain containing E3 ubiquitin protein ligase 2
GgaAffx.7300.1.S1_at	0.89	3.02	-3.4448	TRMT61A	3.17199	0.0458283	tRNA methyltransferase 61A
GgaAffx.26357.1.S1_at	0.496	10.6	-0.4517	SLC6A1	3.16233	0.0008164	solute carrier family 6 (neurotransmitter transporter, GABA), member 1
Gga.15806.1.S1_at	0.496	10.5	-0.4681	NHLRC3	3.14818	0.0008483	NHL repeat containing 3
GgaAffx.10575.1.S1_s_at	0.496	8.91	-0.7344	DTNB	3.1459	0.0014834	dystrobrevin, beta
GgaAffx.3077.1.S1_at	0.51	7.02	-1.2151	LSM14A	3.13171	0.0033381	LSM14A mRNA processing body assembly factor
Gga.13622.1.S1_at	0.677	4.53	-2.3211	TMEM14A	3.12367	0.0138778	transmembrane protein 14A
Gga.12502.1.S1_at	0.568	5.46	-1.8231	NAF1	3.11166	0.0076676	nuclear assembly factor 1 ribonucleoprotein
Gga.1161.1.S1_at	0.831	3.34	-3.1684	AP002884.2	3.10735	0.0345583	Uncharacterized protein [Source:UniProtKB/TrEMBL;Acc:H3BRW5]
GgaAffx.1147.1.S1_at	0.535	6.4	-1.4254	COL26A1	3.09426	0.0045316	collagen, type XXVI, alpha 1
Gga.9509.1.S1_at	0.752	3.88	-2.7461	BMP10	3.08059	0.0221771	bone morphogenetic protein 10
GgaAffx.3573.3.S1_s_at	0.65	4.77	-2.1795	SLC17A9	3.05512	0.0117917	solute carrier family 17 (vesicular nucleotide transporter), member 9
GgaAffx.4141.2.S1_at	0.526	6.91	-1.2492	SPECC1L	3.05314	0.0035133	sperm antigen with calponin homology and coiled-coil domains 1-like
Gga.11246.1.S1_at	0.535	6.59	-1.3582	LOC420552	3.02847	0.0041199	uncharacterized LOC420552
GgaAffx.23681.1.S1_at	0.496	11.4	-0.3517	FAT4	2.97213	0.0006381	FAT atypical cadherin 4
GgaAffx.23528.1.S1_at	0.792	3.63	-2.9325	CTH	2.9679	0.0270325	cystathionine gamma-lyase
Gga.19489.1.S1_at	0.531	6.73	-1.3086	TRH	2.91359	0.0038351	thyrotropin releasing hormone
Gga.2756.3.A1_a_at	0.496	9.05	-0.7077	LGI1	2.90601	0.0014089	leucine-rich, glioma inactivated 1
GgaAffx.3514.1.S1_at	0.777	3.69	-2.8917	NACAD	2.89417	0.0258964	NAC alpha domain containing
Gga.9617.2.S1_at	0.568	5.46	-1.8226	PRR5	2.8768	0.007663	proline rich 5 (renal)
GgaAffx.10491.1.S1_at	0.848	3.23	-3.2614	MYT1L	2.87535	0.0380242	myelin transcription factor 1-like
Gga.901.1.S1_at	0.54	6.09	-1.5468	KRTAP10-4	2.87477	0.0053544	keratin associated protein 10-4
Gga.7285.1.S1_at	0.73	4.08	-2.6067	LOC770952	2.87314	0.0190739	similar to feather keratin
Gga.799.1.A1_at	0.546	5.95	-1.6033	VH1	2.85458	0.005775	uncharacterized LOC431191
GgaAffx.9743.1.S1_at	0.496	11.5	-0.3326	LOC427959	2.84857	0.0006072	G protein-coupled receptor 128
Gga.3381.1.S2_at	0.496	8.37	-0.8502	HOXA3	2.83503	0.0018372	homeobox A3
Gga.14898.1.S1_at	0.568	5.49	-1.8059	MATN4	2.83063	0.0075038	matrilin 4
GgaAffx.10770.1.S1_s_at	0.498	7.22	-1.1515	TMEM255B	2.82918	0.0030289	transmembrane protein 255B
GgaAffx.7624.1.S1_s_at	0.888	3.03	-3.4334	KIAA1549L	2.82234	0.0453043	KIAA1549-like
Gga.12409.1.S1_at	0.682	4.51	-2.332	LOC107049264	2.82062	0.014051	endogenous retrovirus group K member 8 Gag polyprotein-like
Gga.12772.1.S1_s_at	0.496	7.51	-1.0676	PDCL2	2.7999	0.0026535	phosducin like 2
Gga.16121.1.S1_at	0.651	4.76	-2.1833	C24H11ORF63	2.78615	0.0118428	chromosome 24 open reading frame, human C11orf63
Gga.11954.1.S1_at	0.819	3.42	-3.1018	LOC417800	2.77439	0.0322608	prolactin-like protein
Gga.14679.1.A1_at	0.496	10.8	-0.4187	RGS17	2.76662	0.0007545	regulator of G-protein signaling 17
Gga.19101.1.S1_at	0.535	6.64	-1.3397	SLC39A8	2.75218	0.0040119	solute carrier family 39 (zinc transporter), member 8
Gga.845.1.A1_at	0.535	6.36	-1.4432	LOC396480	2.73699	0.0046458	keratin
Gga.10.1.S1_at	0.496	10.1	-0.5233	OTX2	2.73151	0.0009613	orthodenticle homeobox 2
Gga.6516.1.S1_at	0.889	3.02	-3.4378	FABP2	2.73133	0.0455022	fatty acid binding protein 2
GgaAffx.26432.2.S1_at	0.619	4.98	-2.062	COL11A1	2.73113	0.0102674	collagen, type XI, alpha 1
GgaAffx.577.1.S1_at	0.535	6.19	-1.5072	CCDC113	2.72751	0.0050741	coiled-coil domain containing 113
Gga.18271.1.A1_at	0.496	8.08	-0.9195	HELQ	2.723	0.0020745	helicase, POLQ-like
Gga.260.7.S1_x_at	0.496	7.94	-0.9543	DMRT1	2.72224	0.0022017	doublesex and mab-3 related transcription factor 1
Gga.8981.1.S1_at	0.65	4.79	-2.1703	LOC424832	2.69456	0.0116646	uncharacterized LOC424832
Gga.10283.1.S1_at	0.714	4.18	-2.5454	RPL31	2.69425	0.0178337	ribosomal protein L31
Gga.19445.1.S1_s_at	0.496	11.7	-0.317	MPP3	2.67999	0.0005826	membrane protein, palmitoylated 3 (MAGUK p55 subfamily member 3)
Gga.531.1.S1_at	0.78	3.67	-2.901	ROM1	2.67253	0.0261515	retinal outer segment membrane protein 1
Gga.2741.1.S2_at	0.496	12.1	-0.2679	GRIA4	2.66053	0.0005091	glutamate receptor, ionotropic, AMPA 4
GgaAffx.2409.1.S1_at	0.555	5.8	-1.6687	HERC4	2.62513	0.0062946	HECT and RLD domain containing E3 ubiquitin protein ligase 4
Gga.18874.1.S1_at	0.869	3.08	-3.3875	SORCS1	2.62074	0.0432405	sortilin-related VPS10 domain containing receptor 1
GgaAffx.10969.1.S1_at	0.558	5.72	-1.7023	ATP8A2	2.61656	0.0065749	ATPase, aminophospholipid transporter, class I, type 8A, member 2
Gga.10962.1.S1_at	0.496	8.27	-0.8741	ZMYM2	2.60651	0.0019166	zinc finger, MYM-type 2
GgaAffx.20468.1.S1_at	0.496	10.5	-0.4719	ADGRD1	2.59545	0.0008557	adhesion G protein-coupled receptor D1
Gga.3977.3.S1_a_at	0.535	6.37	-1.4373	ACAN	2.59403	0.0046078	aggrecan
Gga.12735.1.S1_at	0.844	3.24	-3.2463	RPRML	2.59094	0.0374412	reprimo-like
Gga.10392.1.S1_at	0.568	5.57	-1.7696	TIMM10	2.58794	0.007167	translocase of inner mitochondrial membrane 10 homolog (yeast)
GgaAffx.4553.1.S1_at	0.86	3.16	-3.3161	CNGA2	2.58064	0.0402075	cyclic nucleotide gated channel alpha 2
Gga.14321.1.S1_at	0.82	3.4	-3.1183	ADAT2	2.57526	0.0328167	adenosine deaminase, tRNA specific 2
Gga.12619.1.S1_at	0.599	5.18	-1.959	EVA1C	2.57123	0.0090698	eva-1 homolog C (C. elegans)
GgaAffx.11345.2.S1_s_at	0.496	9.85	-0.5642	DNAJC5B	2.56624	0.0010512	DnaJ (Hsp40) homolog, subfamily C, member 5 beta
GgaAffx.10097.1.A1_at	0.496	8.91	-0.7358	TPBG	2.56297	0.0014871	trophoblast glycoprotein
GgaAffx.8118.1.S1_at	0.855	3.19	-3.2914	SVOPL	2.56226	0.0392072	SVOP like
GgaAffx.21576.1.S1_at	0.598	5.19	-1.9514	CHGA	2.55624	0.0089858	chromogranin A
GgaAffx.3715.1.S1_at	0.793	3.6	-2.9577	KBTBD12	2.55194	0.02776	kelch repeat and BTB domain containing 12
Gga.11194.1.S1_s_at	0.612	5.08	-2.0117	ZHX3	2.5508	0.0096672	zinc fingers and homeoboxes 3
Gga.5270.1.S1_at	0.496	8.09	-0.9161	LOC422270	2.55033	0.0020627	uncharacterized LOC422270
Gga.19503.1.S1_at	0.546	5.94	-1.6061	HSPA14	2.54623	0.005797	heat shock protein family A (Hsp70) member 14
Gga.17023.1.A1_at	0.85	3.22	-3.2694	LOC420419	2.54052	0.0383349	mitogen-activated protein kinase kinase kinase 3-like
GgaAffx.1161.2.S1_s_at	0.569	5.38	-1.8597	CEP250	2.53802	0.0080265	centrosomal protein 250kDa
Gga.10494.1.S1_at	0.663	4.67	-2.2363	LOC771627	2.52782	0.0125936	similar to nidogen 1; entactin
GgaAffx.6128.3.S1_s_at	0.496	7.8	-0.9907	SLC7A11	2.52768	0.0023403	solute carrier family 7 (anionic amino acid transporter light chain, xc- system), member 11
Gga.5129.1.S1_at	0.496	10	-0.5342	ALC	2.52633	0.0009847	ALC protein
GgaAffx.8260.1.S1_at	0.82	3.4	-3.1171	TRMU	2.5262	0.0327759	tRNA 5-methylaminomethyl-2-thiouridylate methyltransferase
GgaAffx.23416.1.S1_at	0.496	8.54	-0.8115	SLC6A15	2.5188	0.0017131	solute carrier family 6 (neutral amino acid transporter), member 15
Gga.17613.1.S1_at	0.845	3.24	-3.2506	SPIRE1	2.51549	0.0376032	spire-type actin nucleation factor 1
GgaAffx.5438.3.S1_s_at	0.612	5.09	-2.0069	LOC428421	2.51268	0.0096112	macrophage mannose receptor 1-like
Gga.19486.1.S2_at	0.662	4.71	-2.2135	PTPRU	2.51175	0.012266	protein tyrosine phosphatase, receptor type, U
Gga.18277.1.S1_at	0.496	9.33	-0.6533	NIF3L1	2.50889	0.0012651	NGG1 interacting factor 3 like 1
GgaAffx.20932.1.S1_s_at	0.496	9.4	-0.6411	ZNF511	2.47638	0.0012341	zinc finger protein 511
Gga.10648.1.S1_s_at	0.496	8.19	-0.8933	CYP27C1	2.45775	0.0019826	cytochrome P450 family 27 subfamily C member 1
Gga.17467.1.S1_at	0.854	3.2	-3.2874	TTN	2.44617	0.0390494	titin
Gga.9382.1.A1_at	0.675	4.58	-2.2925	GEMIN4	2.44579	0.0134329	gem nuclear organelle associated protein 4
GgaAffx.10813.5.S1_s_at	0.568	5.51	-1.7981	STK24	2.4434	0.0074304	serine/threonine kinase 24
GgaAffx.3777.1.S1_s_at	0.569	5.41	-1.8431	ZBTB46	2.42446	0.007862	zinc finger and BTB domain containing 46
GgaAffx.47.1.S1_at	0.869	3.1	-3.3658	WFIKKN1	2.40311	0.0422987	WAP, follistatin/kazal, immunoglobulin, kunitz and netrin domain containing 1
GgaAffx.9281.1.S1_at	0.742	3.97	-2.687	KIAA0825	2.39821	0.0208105	KIAA0825
Gga.17895.1.S1_at	0.694	4.33	-2.4435	NDST3	2.3965	0.0159296	N-deacetylase/N-sulfotransferase (heparan glucosaminyl) 3
Gga.16621.1.S1_at	0.822	3.38	-3.1313	CFAP77	2.39636	0.0332599	cilia and flagella associated protein 77
GgaAffx.2929.2.S1_at	0.793	3.61	-2.9493	ASPN	2.39596	0.0275148	asporin
Gga.11906.2.S1_a_at	0.51	7.03	-1.2128	DZANK1	2.38722	0.0033267	double zinc ribbon and ankyrin repeat domains 1
Gga.18655.1.S1_at	0.496	10.8	-0.4186	LOC419741	2.38639	0.0007544	uncharacterized LOC419741
Gga.3650.1.A1_at	0.56	5.69	-1.7152	CCND3	2.38423	0.0066849	cyclin D3
Gga.14950.1.S1_at	0.496	9.57	-0.6113	GCN1	2.37336	0.0011609	GCN1, eIF2 alpha kinase activator homolog
Gga.14218.1.A1_at	0.621	4.97	-2.0704	CPSF3L	2.37281	0.0103698	cleavage and polyadenylation specific factor 3-like
GgaAffx.4117.1.S1_at	0.808	3.51	-3.0319	KY	2.3705	0.0300007	kyphoscoliosis peptidase
GgaAffx.9631.2.S1_s_at	0.777	3.7	-2.8814	TMC1	2.36521	0.0256158	transmembrane channel-like 1
Gga.8566.1.S1_at	0.853	3.2	-3.2839	LOC770785	2.36115	0.0389104	similar to feather keratin
GgaAffx.2745.1.S1_at	0.704	4.24	-2.5014	LUZP2	2.35401	0.0169894	leucine zipper protein 2
GgaAffx.11259.7.S1_x_at	0.869	3.1	-3.3739	LOC425218	2.35381	0.0426486	deleted in malignant brain tumors 1 protein-like
GgaAffx.10464.1.S1_s_at	0.797	3.56	-2.9881	FER1L6	2.35106	0.0286578	fer-1-like 6 (C. elegans)
Gga.11196.1.S1_at	0.712	4.19	-2.5358	RNASEH2B	2.34086	0.0176474	ribonuclease H2 subunit B
Gga.12974.1.S1_at	0.496	9.18	-0.683	LOC777495	2.33848	0.0013422	similar to Osbp protein
Gga.9797.1.S1_at	0.496	10.4	-0.4813	CBX7	2.32813	0.0008744	chromobox homolog 7
GgaAffx.3368.1.A1_at	0.892	3	-3.4555	LOC772204	2.32757	0.0463262	similar to lysophosphatidic acid receptor
Gga.18762.1.S1_at	0.544	6.01	-1.5806	IFT140	2.32218	0.0056034	intraflagellar transport 140
GgaAffx.9889.2.S1_s_at	0.496	8.26	-0.8753	MCMDC2	2.32176	0.0019209	minichromosome maintenance domain containing 2
Gga.8382.3.A1_at	0.837	3.29	-3.2103	SCAMP5	2.31978	0.0360806	secretory carrier membrane protein 5
GgaAffx.9418.1.S1_at	0.496	8.24	-0.8818	VTCN1	2.31447	0.0019428	V-set domain containing T cell activation inhibitor 1
GgaAffx.4473.1.S1_at	0.69	4.39	-2.4095	FAM107A	2.31268	0.0153358	family with sequence similarity 107, member A
GgaAffx.5295.1.S1_at	0.661	4.72	-2.2083	ASB13	2.30842	0.0121923	ankyrin repeat and SOCS box containing 13
GgaAffx.9615.1.S1_s_at	0.496	7.4	-1.0994	TRPM3	2.2938	0.0027915	transient receptor potential cation channel, subfamily M, member 3
GgaAffx.4812.1.A1_at	0.496	7.97	-0.9455	TSSK6	2.29324	0.0021692	testis-specific serine kinase 6
GgaAffx.23521.1.S1_at	0.496	8.98	-0.721	ANKRD13C	2.29083	0.0014455	ankyrin repeat domain 13C
Gga.16633.1.S1_at	0.758	3.87	-2.76	LOC419830	2.28875	0.0225107	uncharacterized LOC419830
GgaAffx.5564.1.S1_at	0.511	7.01	-1.2182	FAM199X	2.28389	0.0033538	family with sequence similarity 199, X-linked
Gga.2038.1.S1_at	0.684	4.49	-2.3431	MAB21L2	2.27934	0.0142285	mab-21-like 2 (C. elegans)
Gga.14816.1.A1_at	0.535	6.19	-1.5062	TBCK	2.27867	0.0050671	TBC1 domain containing kinase
GgaAffx.8156.1.S1_x_at	0.496	8.04	-0.9301	LOC429942	2.26951	0.0021128	uncharacterized LOC429942
GgaAffx.24860.2.S1_at	0.696	4.31	-2.4565	UTP23	2.25984	0.0161625	UTP23, small subunit processome component
Gga.10080.1.S1_at	0.496	10.2	-0.5122	ITGB3BP	2.25538	0.0009378	integrin subunit beta 3 binding protein
GgaAffx.26137.1.A1_at	0.901	2.98	-3.4763	ABL2	2.25165	0.047314	c-abl oncogene 2, non-receptor tyrosine kinase
GgaAffx.699.1.S1_at	0.91	2.95	-3.501	FCAMR	2.24946	0.0485062	Fc receptor, IgA, IgM, high affinity
Gga.19572.1.S1_at	0.568	5.5	-1.804	RPS6KA2	2.24524	0.0074858	ribosomal protein S6 kinase, 90kDa, polypeptide 2
GgaAffx.2551.1.S1_at	0.852	3.21	-3.2742	TRPM8	2.24444	0.0385258	transient receptor potential cation channel, subfamily M, member 8
Gga.18564.1.S1_at	0.867	3.12	-3.3493	POLR3G	2.23994	0.0415913	polymerase (RNA) III subunit G
Gga.14477.1.S1_at	0.496	7.29	-1.1317	DNAJB6	2.23792	0.0029372	DnaJ (Hsp40) homolog, subfamily B, member 6
GgaAffx.7146.7.S1_s_at	0.613	5.04	-2.0301	OBSL1	2.22913	0.0098828	obscurin-like 1
Gga.512.1.S1_at	0.496	7.75	-1.0027	IL8L1	2.22692	0.0023873	interleukin 8-like 1
Gga.19766.1.A1_at	0.496	9.92	-0.5524	DAPK2	2.22635	0.0010247	death-associated protein kinase 2
Gga.11188.1.S1_s_at	0.498	7.16	-1.1713	SLC16A4	2.22548	0.0031228	solute carrier family 16 member 4
Gga.5316.1.S1_at	0.535	6.65	-1.3379	LRFN5	2.22478	0.0040012	leucine rich repeat and fibronectin type III domain containing 5
Gga.18129.1.S1_at	0.853	3.21	-3.2787	HEG1	2.2238	0.0387039	heart development protein with EGF-like domains 1
GgaAffx.5617.1.S1_at	0.496	8.06	-0.9229	PEX5L	2.22249	0.0020869	peroxisomal biogenesis factor 5-like
Gga.2946.1.S1_at	0.676	4.56	-2.2991	PUS7L	2.21899	0.013534	pseudouridylate synthase 7 like
Gga.5580.1.S1_at	0.612	5.08	-2.0108	FBXL18	2.21627	0.0096561	F-box and leucine-rich repeat protein 18
GgaAffx.22908.2.S1_at	0.797	3.56	-2.992	CAPN8	2.20748	0.0287762	calpain 8
GgaAffx.2402.1.S1_at	0.496	7.39	-1.1015	LAMC3	2.20288	0.0028008	laminin, gamma 3
Gga.11038.1.S1_at	0.569	5.44	-1.8313	CNTRL	2.17619	0.0077476	centriolin
GgaAffx.8140.1.S1_at	0.496	7.37	-1.109	MYLK4	2.17339	0.0028344	myosin light chain kinase family, member 4
GgaAffx.7294.1.S1_s_at	0.498	7.17	-1.1693	ANO10	2.17065	0.0031131	anoctamin 10
Gga.17688.1.S1_at	0.831	3.33	-3.1751	SFN	2.16531	0.0347974	stratifin
Gga.10917.1.S1_at	0.569	5.4	-1.8515	ETV5	2.15962	0.0079456	ets variant 5
GgaAffx.863.2.S1_s_at	0.535	6.23	-1.4923	SHC2	2.13898	0.0049716	SHC (Src homology 2 domain containing) transforming protein 2
GgaAffx.3918.5.S1_s_at	0.496	7.58	-1.048	TRPC7	2.13843	0.0025711	transient receptor potential cation channel, subfamily C, member 7
GgaAffx.1534.2.S1_s_at	0.696	4.3	-2.4635	CRB1	2.13164	0.0162892	crumbs family member 1, photoreceptor morphogenesis associated
GgaAffx.8112.3.S1_s_at	0.798	3.55	-3.0006	TBXAS1	2.12942	0.0290336	thromboxane A synthase 1
Gga.11796.2.A1_at	0.496	8.3	-0.8665	SPCS1	2.12768	0.001891	signal peptidase complex subunit 1
Gga.10525.1.S1_s_at	0.535	6.2	-1.5035	ENC1	2.11969	0.0050486	ectodermal-neural cortex 1 (with BTB domain)
Gga.5592.1.S1_x_at	0.535	6.7	-1.3207	ESCO2	2.11932	0.0039029	establishment of sister chromatid cohesion N-acetyltransferase 2
Gga.15763.1.S1_s_at	0.583	5.25	-1.9225	OCRL	2.11596	0.0086736	oculocerebrorenal syndrome of Lowe
GgaAffx.10298.1.S1_at	0.696	4.3	-2.4668	C2CD2	2.10758	0.0163495	C2 calcium-dependent domain containing 2
GgaAffx.3927.7.S1_s_at	0.742	4	-2.6671	LOC423786	2.10601	0.020368	lipase member M-like
Gga.402.1.S1_at	0.569	5.38	-1.8609	PGA	2.10536	0.0080389	pepsinogen 5, group I (pepsinogen A)
GgaAffx.21594.1.S1_s_at	0.839	3.27	-3.2265	LOC107055991	2.10349	0.0366885	autophagy-related protein 9A-like
GgaAffx.1237.1.S1_at	0.793	3.59	-2.9648	GRID1	2.10347	0.0279666	glutamate receptor, ionotropic, delta 1
Gga.14913.1.S1_at	0.535	6.69	-1.3236	MUC2	2.08767	0.0039196	mucin 2, oligomeric mucus/gel-forming
Gga.12614.1.S1_at	0.602	5.17	-1.9655	TNFSF15	2.06984	0.0091414	tumor necrosis factor superfamily member 15
GgaAffx.6464.1.S1_at	0.634	4.88	-2.1182	KRT80	2.06863	0.0109741	keratin 80, type II
GgaAffx.1312.2.S1_at	0.867	3.12	-3.3518	PARP6	2.06843	0.041698	poly (ADP-ribose) polymerase family, member 6
GgaAffx.5801.2.S1_at	0.54	6.11	-1.539	PRR9	2.06628	0.0052988	proline rich 9
GgaAffx.2049.1.A1_at	0.766	3.79	-2.8172	DRD1	2.0648	0.0239285	dopamine receptor D1
Gga.14822.1.A1_at	0.619	5.01	-2.0474	ING2	2.06062	0.010089	inhibitor of growth family member 2
GgaAffx.8779.1.S1_at	0.626	4.92	-2.0964	LOC768893	2.05529	0.0106945	uncharacterized LOC768893
GgaAffx.21028.1.S1_s_at	0.546	5.96	-1.6015	MYH1D	2.05112	0.0057618	myosin, heavy chain 1D, skeletal muscle (similar to human myosin, heavy chain 1, skeletal muscle, adult)
GgaAffx.2443.1.S1_at	0.911	2.94	-3.5089	CALR3	2.04803	0.0488963	calreticulin 3
Gga.5066.1.A1_at	0.742	3.99	-2.6716	HOXB1	2.04602	0.0204662	homeobox B1
GgaAffx.2743.1.S1_at	0.634	4.88	-2.1163	LOC428827	2.04511	0.0109494	olfactory receptor 1052-like
GgaAffx.7519.2.S1_s_at	0.78	3.67	-2.9047	SLC6A20	2.03532	0.026253	solute carrier family 6 (proline IMINO transporter), member 20
Gga.15507.1.S1_at	0.557	5.74	-1.6916	TEF	2.03175	0.0064842	thyrotrophic embryonic factor
GgaAffx.10611.1.S1_s_at	0.535	6.21	-1.4978	OTOF	2.01555	0.0050092	otoferlin
GgaAffx.10801.3.S1_s_at	0.496	7.72	-1.011	NALCN	2.00674	0.0024203	sodium leak channel, non-selective
GgaAffx.10363.2.S1_s_at	0.913	2.93	-3.5171	MAOB	1.99797	0.0493006	monoamine oxidase B
GgaAffx.8890.1.S1_at	0.692	4.35	-2.4335	TAAR5	1.98882	0.0157531	trace amine associated receptor 5
Gga.15905.1.S1_at	0.742	3.96	-2.6958	ARHGAP28	1.98819	0.0210098	Rho GTPase activating protein 28
Gga.18218.1.A1_at	0.692	4.34	-2.4351	LOC771317	1.98321	0.0157807	uncharacterized LOC771317
Gga.15083.1.A1_at	0.496	7.42	-1.0952	SLC23A3	1.97989	0.0027731	solute carrier family 23 member 3
Gga.10046.1.S1_at	0.649	4.81	-2.1573	SMPD4	1.97929	0.0114887	sphingomyelin phosphodiesterase 4
GgaAffx.7866.4.S1_s_at	0.496	7.75	-1.0027	LRP1B	1.97688	0.0023875	low density lipoprotein receptor-related protein 1B
GgaAffx.10597.1.S1_at	0.82	3.4	-3.1159	PIGA	1.97166	0.0327348	phosphatidylinositol glycan anchor biosynthesis class A
GgaAffx.5271.4.S1_s_at	0.625	4.94	-2.085	MAGI2	1.9699	0.0105516	membrane associated guanylate kinase, WW and PDZ domain containing 2
Gga.1825.2.S1_at	0.496	8.11	-0.9124	HACD3	1.96924	0.0020492	3-hydroxyacyl-CoA dehydratase 3
Gga.14633.1.S1_at	0.496	8.38	-0.8492	PRKRIP1	1.96887	0.0018339	PRKR interacting protein 1 (IL11 inducible)
GgaAffx.1549.1.S1_at	0.869	3.1	-3.3675	LOC769157	1.96397	0.0423697	uncharacterized LOC769157
GgaAffx.22356.2.S1_s_at	0.501	7.1	-1.1892	KIAA1217	1.94522	0.0032097	KIAA1217
GgaAffx.4321.2.S1_at	0.569	5.43	-1.8362	DLG1	1.94516	0.0077947	discs, large homolog 1 (Drosophila)
Gga.16084.1.S1_at	0.819	3.42	-3.0975	PML	1.94216	0.0321155	promyelocytic leukemia
GgaAffx.24448.1.S1_s_at	0.658	4.73	-2.2011	KANSL3	1.94093	0.0120908	KAT8 regulatory NSL complex subunit 3
GgaAffx.3874.1.S1_at	0.697	4.28	-2.4759	ACSF3	1.94027	0.0165143	acyl-CoA synthetase family member 3
Gga.4507.1.S1_at	0.761	3.84	-2.7773	ITGB2	1.94006	0.0229304	integrin, beta 2 (complement component 3 receptor 3 and 4 subunit)
Gga.1039.2.S1_at	0.792	3.63	-2.9318	RP11-290H9.2	1.93586	0.0270152	Integrin beta
Gga.580.1.S2_at	0.572	5.35	-1.8719	GFI1B	1.92769	0.0081493	growth factor independent 1B transcription repressor
GgaAffx.8757.1.S1_at	0.819	3.43	-3.0888	CD226	1.92173	0.0318294	CD226 molecule
Gga.8295.1.S1_at	0.568	5.52	-1.7953	FASTKD3	1.92153	0.0074041	FAST kinase domains 3
GgaAffx.5322.1.S1_at	0.77	3.76	-2.8344	STAG2	1.9214	0.0243695	stromal antigen 2
GgaAffx.23192.1.S1_s_at	0.676	4.57	-2.2972	SLC33A1	1.9205	0.0135046	solute carrier family 33 (acetyl-CoA transporter), member 1
GgaAffx.8794.1.S1_at	0.793	3.57	-2.9799	SYNJ2BP	1.9199	0.0284128	synaptojanin 2 binding protein
Gga.12571.1.S1_at	0.547	5.89	-1.6275	WDR83	1.91879	0.0059631	WD repeat domain 83
Gga.17984.1.S1_at	0.793	3.61	-2.9526	XXbac-BPG246D15.9	1.91744	0.027612	ATP binding cassette subfamily B member 5
Gga.466.1.S1_at	0.496	7.69	-1.0189	TBX6	1.9147	0.0024519	T-box 6
GgaAffx.20568.1.S1_s_at	0.667	4.62	-2.2673	MAP7	1.90835	0.0130516	microtubule associated protein 7
GgaAffx.7677.1.S1_at	0.558	5.72	-1.7039	EXOC5	1.90673	0.0065884	exocyst complex component 5
Gga.14453.1.S1_at	0.677	4.53	-2.3209	KK34	1.89343	0.0138754	interleukin-like
GgaAffx.24934.1.S1_at	0.675	4.58	-2.2913	GCLC	1.89181	0.0134138	glutamate-cysteine ligase catalytic subunit
GgaAffx.5229.1.A1_at	0.667	4.63	-2.259	LRRN1	1.89078	0.0129273	leucine rich repeat neuronal 1
GgaAffx.20727.1.S1_at	0.65	4.78	-2.1759	LOC425590	1.88752	0.0117422	similar to trypsinogen
GgaAffx.104.1.S1_at	0.535	6.17	-1.5144	LOC768958	1.88657	0.0051244	olfactory receptor 6B1-like
Gga.931.1.S1_at	0.775	3.71	-2.8716	PLAT	1.88511	0.0253521	plasminogen activator, tissue
Gga.5067.1.S1_at	0.535	6.43	-1.4165	B4GALT1	1.88471	0.0044751	UDP-Gal:betaGlcNAc beta 1,4- galactosyltransferase, polypeptide 1
Gga.190.1.S1_at	0.496	8.1	-0.9138	GBX1	1.8792	0.0020543	gastrulation brain homeobox 1
Gga.9702.1.S1_at	0.807	3.52	-3.0196	ECHDC2	1.87822	0.0296168	enoyl CoA hydratase domain containing 2
GgaAffx.11746.1.S1_s_at	0.793	3.58	-2.9737	SAMSN1	1.87338	0.0282282	SAM domain, SH3 domain and nuclear localization signals 1
Gga.2701.1.S1_at	0.774	3.72	-2.8691	FGF3	1.86848	0.025284	fibroblast growth factor 3
Gga.243.2.S2_at	0.749	3.92	-2.721	NTM	1.8636	0.0215886	neurotrimin
GgaAffx.6060.1.S1_at	0.535	6.25	-1.4854	USH2A	1.86161	0.0049253	Usher syndrome 2A (autosomal recessive, mild)
GgaAffx.7076.2.S1_s_at	0.498	7.23	-1.1494	ITGB6	1.84452	0.0030192	integrin, beta 6
GgaAffx.5936.2.S1_s_at	0.837	3.29	-3.2082	SMOC1	1.84312	0.036003	SPARC related modular calcium binding 1
GgaAffx.20776.1.S1_at	0.686	4.4	-2.3994	AKT3	1.8428	0.0151632	v-akt murine thymoma viral oncogene homolog 3
Gga.17364.1.S1_s_at	0.535	6.28	-1.4721	EIF2AK4	1.84222	0.0048357	eukaryotic translation initiation factor 2 alpha kinase 4
GgaAffx.6400.1.S1_at	0.867	3.12	-3.3539	SLC35B2	1.84176	0.0417878	solute carrier family 35 (adenosine 3'-phospho 5'-phosphosulfate transporter), member B2
GgaAffx.9404.1.A1_at	0.535	6.29	-1.4686	USF3	1.83773	0.0048122	upstream transcription factor family member 3
GgaAffx.11186.2.S1_at	0.547	5.92	-1.6174	FNIP1	1.83676	0.0058838	folliculin interacting protein 1
Gga.11342.1.S1_at	0.755	3.88	-2.7523	GAL3ST2	1.8345	0.0223252	galactose-3-O-sulfotransferase 2
GgaAffx.3948.4.S1_s_at	0.667	4.62	-2.2675	LOC424523	1.83404	0.0130535	epithelial chloride channel protein-like
Gga.17262.1.S1_at	0.535	6.23	-1.4914	LOC426731	1.83359	0.0049658	uncharacterized LOC426731
Gga.17954.1.S1_s_at	0.686	4.43	-2.3803	ACCN2	1.83268	0.0148398	amiloride-sensitive cation channel 2, neuronal
GgaAffx.25309.3.S1_at	0.86	3.16	-3.3189	PRPSAP1	1.8287	0.040323	phosphoribosyl pyrophosphate synthetase-associated protein 1
Gga.158.1.S1_a_at	0.777	3.7	-2.8832	IRF9	1.82338	0.0256631	interferon regulatory factor 9
Gga.655.1.S1_at	0.911	2.94	-3.5083	CRYBB3	1.81947	0.0488641	crystallin, beta B3
GgaAffx.4650.1.S1_s_at	0.714	4.18	-2.5425	SELE	1.81567	0.0177768	selectin E (endothelial adhesion molecule 1)
GgaAffx.12979.1.S1_s_at	0.626	4.92	-2.0962	TAPBPL	1.81054	0.0106923	TAP binding protein like
GgaAffx.3285.1.S1_at	0.829	3.35	-3.16	C1QTNF8	1.81008	0.0342609	C1q and tumor necrosis factor related protein 8
GgaAffx.22005.1.S1_s_at	0.869	3.1	-3.3666	CSF2	1.80588	0.0423338	colony stimulating factor 2
GgaAffx.7118.1.S1_s_at	0.496	7.96	-0.9498	COLQ	1.80386	0.002185	collagen-like tail subunit (single strand of homotrimer) of asymmetric acetylcholinesterase
GgaAffx.10917.2.S1_at	0.613	5.04	-2.0326	LOC418892	1.80158	0.0099129	complement C4-like
Gga.207.1.S1_at	0.723	4.13	-2.5784	ZIC2	1.80007	0.0184924	Zic family member 2
Gga.10887.1.S1_at	0.723	4.13	-2.5743	LOC417414	1.79826	0.0184083	serine/threonine-protein kinase/endoribonuclease IRE1-like
GgaAffx.2248.1.A1_at	0.496	7.36	-1.1115	LOC428816	1.79701	0.0028454	olfactory receptor 1019-like
Gga.649.1.S1_at	0.496	7.44	-1.0878	HOXA9	1.78686	0.0027407	homeobox A9
Gga.16616.1.S1_at	0.535	6.25	-1.4844	ODF1	1.78153	0.0049185	outer dense fiber of sperm tails 1
GgaAffx.5401.1.S1_at	0.64	4.86	-2.1312	DUSP5	1.77477	0.0111431	dual specificity phosphatase 5
Gga.18630.1.S1_at	0.906	2.96	-3.4935	PCCA	1.76655	0.0481435	propionyl-CoA carboxylase alpha subunit
Gga.19940.1.S1_at	0.74	4.03	-2.6432	CCDC79	1.76615	0.0198459	coiled-coil domain containing 79
GgaAffx.8858.1.S1_at	0.891	3.01	-3.4533	SCFD2	1.76592	0.0462232	sec1 family domain containing 2
GgaAffx.8784.1.S1_at	0.574	5.3	-1.8995	NMBR	1.76425	0.0084321	neuromedin B receptor
GgaAffx.9303.1.S1_s_at	0.557	5.74	-1.6927	FBN2	1.76157	0.0064936	fibrillin 2
Gga.415.1.S1_at	0.569	5.38	-1.8595	SERPINB10	1.76114	0.0080252	serpin peptidase inhibitor, clade B (ovalbumin), member 10
Gga.10555.1.A1_at	0.702	4.27	-2.486	STAT1	1.76085	0.016701	signal transducer and activator of transcription 1, 91kDa
Gga.9302.2.S1_a_at	0.574	5.33	-1.8815	TEX2L	1.75612	0.0082468	testis expressed 2-like
Gga.17161.1.S1_at	0.869	3.11	-3.3634	IGSF9B	1.74975	0.042193	immunoglobulin superfamily, member 9B
GgaAffx.4034.1.S1_s_at	0.761	3.84	-2.7777	CCM2L	1.73961	0.0229408	CCM2 like scaffolding protein
Gga.6489.1.S1_at	0.686	4.4	-2.3974	LOC417380	1.72775	0.0151282	uncharacterized LOC417380
GgaAffx.23976.1.S1_at	0.531	6.74	-1.3065	MBOAT1	1.72289	0.0038232	membrane bound O-acyltransferase domain containing 1
GgaAffx.21502.1.S1_at	0.547	5.89	-1.6274	B3GNT5	1.72254	0.0059625	UDP-GlcNAc:betaGal beta-1,3-N-acetylglucosaminyltransferase 5
GgaAffx.11216.2.S1_at	0.821	3.39	-3.1274	ACACB	1.72008	0.0331255	acetyl-CoA carboxylase beta
GgaAffx.7944.1.S1_at	0.535	6.58	-1.3635	CACNG2	1.71892	0.0041513	calcium channel, voltage-dependent, gamma subunit 2
Gga.6062.1.S1_at	0.626	4.92	-2.0974	INADL	1.71803	0.0107069	InaD-like (Drosophila)
Gga.19511.1.S1_at	0.667	4.64	-2.2562	EFCAB11	1.71515	0.0128856	EF-hand calcium binding domain 11
Gga.826.1.S1_s_at	0.852	3.21	-3.2751	IL8L2	1.71361	0.0385602	interleukin 8-like 2
GgaAffx.6186.1.S1_at	0.496	7.77	-0.9975	CCDC3	1.70987	0.002367	coiled-coil domain containing 3
GgaAffx.3206.1.S1_s_at	0.822	3.37	-3.1377	ZSWIM8	1.70811	0.0334812	zinc finger SWIM-type containing 8
GgaAffx.9526.1.A1_at	0.823	3.37	-3.1443	MRPS27	1.7048	0.0337104	mitochondrial ribosomal protein S27
GgaAffx.6011.1.S1_s_at	0.835	3.31	-3.1926	ADAMTS20	1.69758	0.0354301	ADAM metallopeptidase with thrombospondin type 1 motif, 20
Gga.16319.1.S1_s_at	0.613	5.06	-2.0201	POM121	1.68893	0.0097646	POM121 transmembrane nucleoporin
Gga.635.1.S1_at	0.498	7.18	-1.1649	GLRX	1.68836	0.0030924	glutaredoxin
Gga.632.1.S1_at	0.54	6.04	-1.5663	AGTR1	1.68782	0.0054968	angiotensin II receptor type 1
GgaAffx.9091.1.S1_at	0.855	3.19	-3.2914	SH3BP1	1.68604	0.0392089	SH3-domain binding protein 1
Gga.1532.1.S1_at	0.667	4.63	-2.2629	KIAA0319	1.68025	0.012985	KIAA0319
Gga.9701.1.S1_at	0.496	7.63	-1.0351	DPAGT1	1.67866	0.0025176	dolichyl-phosphate N-acetylglucosaminephosphotransferase 1
Gga.13377.1.S1_at	0.643	4.84	-2.1408	LOC425691	1.67574	0.0112699	similar to Tmf1 protein
Gga.11261.1.S1_at	0.634	4.88	-2.1154	AAGAB	1.67307	0.0109374	alpha- and gamma-adaptin binding protein
Gga.15917.1.S1_at	0.819	3.44	-3.0871	EPHA6	1.67301	0.0317731	EPH receptor A6
GgaAffx.2081.1.S1_at	0.677	4.56	-2.3017	METTL11B	1.66328	0.0135752	methyltransferase like 11B
Gga.12648.1.S1_at	0.867	3.12	-3.3543	STEAP1	1.66308	0.0418058	six transmembrane epithelial antigen of the prostate 1
GgaAffx.25814.1.S1_at	0.774	3.74	-2.8497	RNF44	1.65176	0.0247685	ring finger protein 44
GgaAffx.4240.1.S1_at	0.634	4.88	-2.1187	KMT2A	1.65082	0.0109797	lysine methyltransferase 2A
Gga.11180.2.S1_s_at	0.809	3.49	-3.0425	KL	1.6496	0.0303341	klotho
Gga.13429.1.S1_at	0.546	5.95	-1.6035	KIAA1549	1.63396	0.005777	KIAA1549
GgaAffx.10082.6.S1_s_at	0.822	3.38	-3.1369	GRIK1	1.63183	0.0334549	glutamate receptor, ionotropic, kainate 1
GgaAffx.23517.1.S1_s_at	0.831	3.34	-3.1663	ZNF385D	1.6256	0.0344856	zinc finger protein 385D
Gga.18159.1.S1_at	0.684	4.5	-2.3398	ABLIM1	1.61556	0.0141758	actin binding LIM protein 1
Gga.15611.1.S1_at	0.793	3.61	-2.9524	TMEM151B	1.61383	0.0276055	transmembrane protein 151B
GgaAffx.20243.1.S1_s_at	0.692	4.35	-2.4344	LOC100859709	1.60899	0.0157683	uncharacterized LOC100859709
GgaAffx.26765.2.S1_s_at	0.498	7.16	-1.1719	ELK4	1.60788	0.0031258	ELK4, ETS-domain protein (SRF accessory protein 1)
GgaAffx.8422.1.S1_s_at	0.89	3.02	-3.4439	C5H11ORF9	1.60436	0.0457867	chromosome 5 open reading frame, human C11orf9
GgaAffx.4752.1.S1_s_at	0.742	3.95	-2.6985	ANO1	1.60127	0.0210707	anoctamin 1, calcium activated chloride channel
GgaAffx.7042.1.S1_at	0.568	5.59	-1.759	MAPK10	1.59978	0.0070716	mitogen-activated protein kinase 10
Gga.14193.1.S1_s_at	0.89	3.01	-3.4454	CNTNAP5	1.5981	0.0458578	contactin associated protein-like 5
GgaAffx.10643.1.S1_s_at	0.568	5.55	-1.7813	FZD3	1.59694	0.0072741	frizzled class receptor 3
GgaAffx.22083.1.S1_s_at	0.732	4.07	-2.6149	KLHL4	1.5894	0.019244	kelch-like family member 4
GgaAffx.8983.1.S1_at	0.54	6.03	-1.5694	LOC431489	1.58909	0.0055199	uncharacterized LOC431489
Gga.8960.2.S1_at	0.666	4.65	-2.25	LOC426916	1.58458	0.0127945	similar to Feather keratin I (Keratin gene C protein) (F-ker)
Gga.18544.1.S1_at	0.535	6.24	-1.489	LOC107053548	1.58396	0.0049493	translation initiation factor IF-2-like
GgaAffx.2722.2.S1_at	0.793	3.59	-2.9637	GNA12	1.58049	0.0279354	guanine nucleotide binding protein (G protein) alpha 12
Gga.727.1.A1_at	0.823	3.36	-3.1462	LOC396253	1.57864	0.0337754	calcium binding protein
Gga.6193.1.S1_at	0.569	5.41	-1.846	TCF25	1.57701	0.0078905	transcription factor 25
Gga.1436.1.S1_at	0.535	6.55	-1.3741	LOC770480	1.57419	0.0042146	uncharacterized LOC770480
GgaAffx.7038.2.S1_s_at	0.823	3.37	-3.1426	GALNT2	1.57353	0.0336504	UDP-N-acetyl-alpha-D-galactosamine:polypeptide N-acetylgalactosaminyltransferase 2 (GalNAc-T2)
GgaAffx.2561.1.A1_at	0.677	4.54	-2.3148	CYSLTR1	1.57038	0.0137784	cysteinyl leukotriene receptor 1
Gga.13388.1.S1_at	0.742	3.94	-2.7068	DMP1	1.56492	0.0212607	dentin matrix acidic phosphoprotein 1
GgaAffx.3950.1.S1_at	0.857	3.18	-3.3041	NTN4L	1.56389	0.0397206	netrin-4-like
GgaAffx.5958.1.S1_at	0.82	3.39	-3.1231	PFN3	1.56192	0.0329789	profilin 3
Gga.8209.1.S1_at	0.865	3.13	-3.3447	PRR15	1.56158	0.0413999	proline rich 15
Gga.13307.1.S1_at	0.766	3.79	-2.8159	LRRC3B	1.55244	0.0238947	leucine rich repeat containing 3B
GgaAffx.549.2.S1_at	0.917	2.93	-3.5257	MAPK14	1.53941	0.0497326	mitogen-activated protein kinase 14
GgaAffx.3739.1.S1_at	0.692	4.34	-2.4364	UCKL1	1.53647	0.0158047	uridine-cytidine kinase 1-like 1
Gga.407.1.S1_at	0.84	3.26	-3.2325	NEUROG1	1.53626	0.036912	neurogenin 1
Gga.12073.2.A1_at	0.685	4.44	-2.3735	KRT23	1.53575	0.0147269	keratin 23 (histone deacetylase inducible)
Gga.7689.2.S1_x_at	0.911	2.95	-3.5055	CASK	1.5354	0.0487297	calcium/calmodulin-dependent serine protein kinase (MAGUK family)
GgaAffx.20762.1.S1_at	0.822	3.38	-3.1308	RUNX1	1.53376	0.0332446	runt-related transcription factor 1
Gga.17299.3.S1_at	0.685	4.45	-2.3692	NDUFB2	1.53374	0.0146556	NADH dehydrogenase (ubiquinone) 1 beta subcomplex, 2, 8kDa
Gga.10094.1.S1_s_at	0.704	4.25	-2.4991	NLGN1	1.52309	0.0169459	neuroligin 1
Gga.19907.1.S1_at	0.749	3.91	-2.731	MTSS1L	1.52158	0.0218223	metastasis suppressor 1-like
GgaAffx.25387.1.S1_at	0.783	3.66	-2.9145	PLIN3	1.52069	0.0265271	perilipin 3
GgaAffx.8162.1.A1_at	0.56	5.68	-1.7183	MC4R	1.51515	0.0067117	melanocortin 4 receptor
GgaAffx.4984.2.S1_s_at	0.557	5.77	-1.6802	SLC26A3	1.51383	0.0063893	solute carrier family 26 (anion exchanger), member 3
Gga.6445.1.S1_at	0.535	6.26	-1.4806	LOC101749201	1.51286	0.0048927	peptide methionine sulfoxide reductase MsrA-like
GgaAffx.12877.1.S1_at	0.526	6.9	-1.2519	HPS1	1.51184	0.0035276	HPS1, biogenesis of lysosomal organelles complex 3 subunit 1
GgaAffx.2934.5.S1_at	0.546	5.95	-1.6052	RGL1	1.50897	0.0057898	ral guanine nucleotide dissociation stimulator-like 1
Gga.1660.2.S1_s_at	0.808	3.52	-3.0244	C5H15ORF62	1.50384	0.0297642	chromosome 5 open reading frame, human C15orf62
Gga.12751.1.S1_at	0.749	3.91	-2.7312	LOC100857781	1.5016	0.0218269	protein phosphatase 1 regulatory subunit 1A-like
Gga.19202.1.S1_at	0.742	4	-2.6676	FBLN7	1.49727	0.020379	fibulin 7
Gga.15068.1.S1_at	0.693	4.34	-2.4384	IQCK	1.4938	0.0158388	IQ motif containing K
GgaAffx.7461.1.S1_s_at	0.767	3.78	-2.8229	STRA8	1.49329	0.0240755	stimulated by retinoic acid 8
GgaAffx.25408.1.S1_s_at	0.78	3.67	-2.9055	AP2B1	1.48768	0.0262749	adaptor-related protein complex 2, beta 1 subunit
Gga.14842.1.S1_at	0.54	6.09	-1.546	RALGAPA1	1.48708	0.005349	Ral GTPase activating protein, alpha subunit 1 (catalytic)
Gga.8164.2.S1_at	0.917	2.93	-3.5254	LOC421099	1.48152	0.0497155	Ras-related protein Rab-10-like
GgaAffx.2808.1.S1_at	0.853	3.2	-3.2837	RXFP2	1.47663	0.0389001	relaxin/insulin-like family peptide receptor 2
GgaAffx.22455.1.S1_at	0.535	6.5	-1.3897	PAQR5	1.47109	0.0043089	progestin and adipoQ receptor family member V
GgaAffx.1907.1.S1_s_at	0.761	3.83	-2.7857	LOC420020	1.4672	0.0231376	similar to Ac2-059
GgaAffx.783.1.S1_at	0.546	5.95	-1.6024	NCOA6	1.45949	0.0057684	nuclear receptor coactivator 6
Gga.19277.1.S1_at	0.546	5.96	-1.6007	HNF4A	1.45831	0.0057555	hepatocyte nuclear factor 4, alpha
GgaAffx.3340.1.S1_at	0.696	4.32	-2.4499	F8	1.45523	0.0160437	coagulation factor VIII
Gga.439.1.S1_s_at	0.783	3.66	-2.9162	FLT4	1.45213	0.0265733	fms-related tyrosine kinase 4
Gga.1669.1.S1_a_at	0.723	4.13	-2.5786	FGF12	1.45003	0.0184952	fibroblast growth factor 12
Gga.13829.1.S1_at	0.822	3.38	-3.1343	MAPK12	1.4497	0.0333642	mitogen-activated protein kinase 12
Gga.10844.1.A1_at	0.743	3.94	-2.7097	SSBP3	1.44608	0.0213271	single stranded DNA binding protein 3
Gga.18207.1.S1_at	0.663	4.69	-2.2278	UNC45B	1.44101	0.012471	unc-45 homolog B (C. elegans)
Gga.4964.17.S1_x_at	0.754	3.88	-2.7491	LOC776590	1.43839	0.0222487	Ig kappa chain V-VI region NQ2-6.1-like
Gga.11007.1.S1_at	0.692	4.37	-2.4222	ZDHHC5	1.43312	0.015555	zinc finger, DHHC-type containing 5
Gga.10338.1.A1_at	0.831	3.33	-3.1706	SPAG9	1.43231	0.0346381	sperm associated antigen 9
GgaAffx.24012.1.S1_at	0.634	4.88	-2.1172	LOC418109	1.42808	0.0109604	cystine/glutamate transporter-like
Gga.7262.4.S1_at	0.749	3.91	-2.7276	MRRF	1.41581	0.0217415	mitochondrial ribosome recycling factor
Gga.19510.1.A1_at	0.684	4.46	-2.3616	MYO19	1.41164	0.0145306	myosin XIX
GgaAffx.5321.4.S1_at	0.774	3.74	-2.8537	SLC24A3	1.4106	0.0248738	solute carrier family 24 (sodium/potassium/calcium exchanger), member 3
GgaAffx.10475.1.S1_at	0.86	3.17	-3.3119	FAM150B	1.39678	0.0400368	family with sequence similarity 150, member B
Gga.15024.1.S1_at	0.742	3.95	-2.7013	IL6	1.39665	0.0211349	interleukin 6
GgaAffx.5058.1.S1_s_at	0.831	3.32	-3.1824	NOX5	1.39529	0.0350607	NADPH oxidase, EF-hand calcium binding domain 5
Gga.17671.1.S1_at	0.844	3.24	-3.2467	FRMD5	1.39234	0.0374549	FERM domain containing 5
GgaAffx.21230.1.S1_at	0.812	3.48	-3.0562	LGI3	1.39083	0.0307691	leucine-rich repeat LGI family member 3
GgaAffx.4244.1.S1_at	0.846	3.23	-3.256	AGBL1	1.38228	0.0378139	ATP/GTP binding protein-like 1
GgaAffx.23440.2.S1_at	0.684	4.46	-2.3621	HOXA11	1.37953	0.0145387	homeobox A11
Gga.19191.1.A1_at	0.595	5.21	-1.9444	SEZ6L	1.37556	0.0089091	seizure related 6 homolog (mouse)-like
Gga.284.1.S1_at	0.749	3.91	-2.7247	ARBP	1.36087	0.0216742	attachment region binding protein
Gga.11763.2.S1_a_at	0.915	2.93	-3.5209	LOC423277	1.35069	0.0494922	galectin-related protein-like
Gga.17647.1.S1_at	0.663	4.67	-2.2377	NCF2	1.35039	0.0126139	neutrophil cytosolic factor 2
Gga.17851.1.A1_at	0.819	3.44	-3.0854	LOC101750183	1.34919	0.0317165	uncharacterized LOC101750183
Gga.2796.1.S1_at	0.569	5.4	-1.8511	BCL10	1.34851	0.0079415	B-cell CLL/lymphoma 10
GgaAffx.21992.1.S1_at	0.809	3.49	-3.0481	RP11-295K3.1	1.34507	0.0305106	Uncharacterized protein [Source:UniProtKB/TrEMBL;Acc:H7C469]
GgaAffx.23468.7.S1_s_at	0.819	3.42	-3.1009	CAPN9	1.34479	0.0322289	calpain 9
Gga.16401.1.S1_at	0.74	4.02	-2.6496	IL13RA1	1.344	0.019984	interleukin 13 receptor, alpha 1
Gga.2589.3.S1_x_at	0.906	2.96	-3.4918	PLCG1	1.34007	0.0480585	phospholipase C, gamma 1
GgaAffx.9468.1.S1_at	0.568	5.48	-1.8096	SNX18	1.33715	0.0075395	sorting nexin 18
GgaAffx.6607.1.S1_at	0.686	4.41	-2.3912	LTBP1	1.33713	0.0150237	latent transforming growth factor beta binding protein 1
GgaAffx.23798.4.S1_at	0.684	4.46	-2.365	CFI	1.33613	0.0145856	complement factor I
GgaAffx.114.1.S1_s_at	0.663	4.68	-2.2335	SLC27A6	1.33388	0.0125531	solute carrier family 27 (fatty acid transporter), member 6
Gga.17752.1.A1_at	0.635	4.87	-2.122	LOC420030	1.32149	0.0110229	zinc finger protein 862-like
GgaAffx.10185.2.S1_s_at	0.613	5.06	-2.0226	ADRA1D	1.3186	0.0097937	adrenoceptor alpha 1D
Gga.11324.1.S1_at	0.843	3.25	-3.2403	ADAM20	1.31733	0.0372118	ADAM metallopeptidase domain 20
Gga.10818.2.S1_s_at	0.567	5.61	-1.7535	LOC429567	1.31125	0.0070218	similar to protease
GgaAffx.7962.1.S1_s_at	0.707	4.21	-2.521	ACVR1C	1.30368	0.017361	activin A receptor, type IC
Gga.17426.1.S1_at	0.574	5.31	-1.8939	PPFIA1	1.29762	0.008374	protein tyrosine phosphatase, receptor type, f polypeptide (PTPRF), interacting protein (liprin), alpha 1
Gga.17761.1.S1_at	0.865	3.13	-3.3414	FAM184A	1.28944	0.0412613	family with sequence similarity 184 member A
Gga.5369.2.S1_at	0.793	3.58	-2.9701	SCNN1G	1.28883	0.0281224	sodium channel epithelial 1 gamma subunit
GgaAffx.11080.1.S1_at	0.692	4.37	-2.4204	KCNA1	1.28709	0.0155246	potassium voltage-gated channel, shaker-related subfamily, member 1 (episodic ataxia with myokymia)
Gga.6201.1.S1_at	0.568	5.57	-1.7708	IFI6	1.28038	0.0071784	interferon, alpha-inducible protein 6
Gga.6032.1.S1_at	0.558	5.73	-1.6992	DOCK8	1.28031	0.0065486	dedicator of cytokinesis 8
Gga.11309.1.S1_at	0.663	4.68	-2.2338	LOC420553	1.26885	0.012558	1-aminocyclopropane-1-carboxylate synthase homolog-like
GgaAffx.20874.1.S1_at	0.692	4.36	-2.4277	ARC	1.26861	0.0156515	activity-regulated cytoskeleton-associated protein
Gga.467.1.S1_at	0.574	5.32	-1.8875	TBX19	1.26606	0.008308	T-box 19
GgaAffx.2380.1.S1_at	0.742	3.98	-2.6782	CYFIP2	1.26465	0.0206137	cytoplasmic FMR1 interacting protein 2
Gga.13513.1.A1_at	0.74	4.03	-2.6469	RAB21	1.26009	0.0199265	RAB21, member RAS oncogene family
Gga.4834.3.S1_at	0.737	4.05	-2.6312	CLTA	1.25546	0.0195897	clathrin, light chain A
GgaAffx.6820.1.S1_at	0.853	3.2	-3.2845	AGMO	1.25446	0.0389318	alkylglycerol monooxygenase
Gga.1396.1.S1_at	0.843	3.25	-3.2396	AvBD8	1.25054	0.0371842	avian beta-defensin 8
Gga.18788.1.S1_at	0.568	5.46	-1.8199	NPR3	1.24221	0.0076376	natriuretic peptide receptor 3
GgaAffx.3871.2.S1_s_at	0.854	3.2	-3.2871	OTOG	1.23899	0.0390354	otogelin
GgaAffx.3685.1.S1_at	0.613	5.04	-2.0307	C11ORF16	1.22766	0.0098897	chromosome 5 open reading frame, human C11orf16
Gga.886.1.S1_at	0.819	3.43	-3.0959	WNT8A	1.22336	0.0320632	wingless-type MMTV integration site family, member 8A
Gga.10637.1.S1_s_at	0.869	3.1	-3.3665	VANGL2	1.22299	0.0423273	VANGL planar cell polarity protein 2
GgaAffx.4028.3.S1_s_at	0.609	5.11	-1.9957	PLXNA4B	1.22193	0.009482	plexin A4, B
GgaAffx.10545.1.S1_at	0.819	3.43	-3.0899	LINC00954	1.22059	0.0318628	long intergenic non-protein coding RNA 954
GgaAffx.26115.1.S1_at	0.685	4.45	-2.3705	ARL4C	1.21844	0.0146771	ADP-ribosylation factor-like 4C
Gga.15439.1.S1_at	0.696	4.29	-2.4678	CIB3	1.21641	0.0163668	calcium and integrin binding family member 3
GgaAffx.25146.2.S1_s_at	0.857	3.18	-3.3028	LRCH1	1.21089	0.0396684	leucine-rich repeats and calponin homology (CH) domain containing 1
GgaAffx.22350.3.S1_s_at	0.569	5.37	-1.8631	CASS4	1.20984	0.0080607	Cas scaffolding protein family member 4
GgaAffx.5905.1.S1_at	0.695	4.33	-2.4469	DLX5	1.2085	0.0159897	distal-less homeobox 5
Gga.11981.1.S1_at	0.704	4.25	-2.4948	NOL6	1.19918	0.0168659	nucleolar protein 6
Gga.11995.1.S1_s_at	0.759	3.85	-2.7686	HOXA5	1.19635	0.022719	homeobox A5
Gga.2852.1.S2_at	0.862	3.15	-3.328	ACVR2A	1.19281	0.0407013	activin A receptor, type IIA
GgaAffx.5868.1.S1_s_at	0.853	3.2	-3.284	PAPLN	1.19094	0.0389132	papilin, proteoglycan-like sulfated glycoprotein
GgaAffx.10436.8.S1_s_at	0.742	3.99	-2.6716	ADCY8	1.18418	0.020466	adenylate cyclase 8 (brain)
Gga.12729.1.S1_at	0.777	3.69	-2.8861	MSRB1	1.17863	0.0257425	methionine sulfoxide reductase B1
Gga.18979.1.S1_at	0.732	4.07	-2.6153	APCDD1	1.17789	0.0192517	adenomatosis polyposis coli down-regulated 1
GgaAffx.21784.1.S1_s_at	0.835	3.31	-3.191	MNR2	1.1765	0.0353733	homeodomain protein
GgaAffx.6995.8.S1_s_at	0.82	3.41	-3.1072	SCN1A	1.17469	0.0324399	sodium channel, voltage-gated, type I, alpha subunit
Gga.8361.1.S1_s_at	0.793	3.63	-2.9366	PRPF19	1.17135	0.0271513	pre-mRNA processing factor 19
Gga.6607.1.S1_at	0.613	5.04	-2.0322	CLPS	1.16932	0.0099073	colipase, pancreatic
GgaAffx.605.5.S1_s_at	0.691	4.38	-2.415	NRG2	1.16385	0.0154297	neuregulin 2
Gga.8096.1.S1_at	0.814	3.47	-3.0617	ACSL6	1.16284	0.0309441	acyl-CoA synthetase long-chain family member 6
Gga.20061.1.S1_at	0.749	3.91	-2.7278	NINJ2	1.15753	0.0217459	ninjurin 2
GgaAffx.20285.1.S1_s_at	0.819	3.45	-3.0778	VCPIP1	1.15452	0.0314663	valosin containing protein (p97)/p47 complex interacting protein 1
GgaAffx.9197.1.S1_at	0.84	3.26	-3.2339	PABPC1	1.14693	0.0369655	poly(A) binding protein, cytoplasmic 1
GgaAffx.9865.1.S1_at	0.808	3.51	-3.0317	HTR1F	1.1416	0.0299931	5-hydroxytryptamine (serotonin) receptor 1F, G protein-coupled
Gga.842.1.S1_at	0.838	3.28	-3.2178	FBXL12	1.13636	0.0363614	F-box and leucine-rich repeat protein 12
Gga.178.1.S1_s_at	0.719	4.14	-2.5678	GBP	1.13514	0.0182777	guanylate binding protein
GgaAffx.101.1.S1_at	0.742	3.98	-2.6817	LOC768941	1.13465	0.0206918	olfactory receptor 4M1-like
Gga.17787.1.S1_at	0.848	3.22	-3.2632	RNF216	1.11867	0.0380942	ring finger protein 216
GgaAffx.1835.1.S1_at	0.684	4.49	-2.3424	PDZD2	1.11439	0.0142179	PDZ domain containing 2
Gga.11873.2.S1_a_at	0.859	3.17	-3.3096	TNMD	1.10427	0.0399438	tenomodulin
Gga.16457.1.S1_s_at	0.73	4.08	-2.6074	IFIH1	1.10342	0.0190872	interferon induced, with helicase C domain 1
Gga.10376.1.S1_s_at	0.65	4.8	-2.1616	SCML2	1.10033	0.0115472	sex comb on midleg-like 2 (Drosophila)
Gga.10654.1.S1_at	0.869	3.1	-3.3736	RPS12	1.09926	0.0426324	ribosomal protein S12
GgaAffx.7671.3.S1_s_at	0.808	3.5	-3.0353	ESYT3	1.09714	0.0301064	extended synaptotagmin like protein 3
Gga.157.1.S1_at	0.696	4.3	-2.4631	RUNX2	1.09571	0.0162814	runt-related transcription factor 2
Gga.540.1.S1_at	0.663	4.69	-2.223	MGP	1.0861	0.0124014	matrix Gla protein
Gga.2805.1.S1_at	0.766	3.81	-2.8023	COCH	1.08493	0.0235507	cochlin
Gga.7236.1.S1_at	0.704	4.24	-2.4997	ANGPT4	1.07386	0.0169561	angiopoietin 4
Gga.4051.1.S1_at	0.695	4.33	-2.4458	CTGF	1.07211	0.0159715	connective tissue growth factor
GgaAffx.20989.1.S1_at	0.9	2.98	-3.4749	DISP3	1.07033	0.0472454	dispatched RND transporter family member 3
GgaAffx.1841.1.S1_at	0.856	3.18	-3.3011	ZBTB38	1.06944	0.0395978	zinc finger and BTB domain containing 38
GgaAffx.13211.1.S1_s_at	0.837	3.28	-3.2154	FBXO32	1.06817	0.0362711	F-box protein 32
Gga.9502.1.S1_s_at	0.793	3.63	-2.9373	BHLHE23	1.06126	0.0271702	basic helix-loop-helix family member e23
GgaAffx.7604.1.S1_at	0.848	3.22	-3.2658	LOC776470	1.0538	0.0381939	uncharacterized LOC776470
Gga.8121.1.S1_s_at	0.807	3.52	-3.02	NOC4L	1.05245	0.0296282	nucleolar complex associated 4 homolog
Gga.2082.1.S1_at	0.793	3.6	-2.9612	LOC771947	1.05177	0.0278611	cytochrome c oxidase subunit 7B, mitochondrial-like
Gga.10874.1.S1_at	0.694	4.33	-2.4441	CNDP1	1.05163	0.0159403	carnosine dipeptidase 1 (metallopeptidase M20 family)
GgaAffx.8156.1.A1_at	0.725	4.1	-2.5959	ZNF805	1.04552	0.0188489	zinc finger protein 805
GgaAffx.20751.1.S1_at	0.807	3.52	-3.0191	NUFIP1	1.04522	0.0296018	nuclear fragile X mental retardation protein interacting protein 1
GgaAffx.12298.1.S1_at	0.789	3.64	-2.9254	CZH9ORF3	1.04164	0.0268325	chromosome Z open reading frame, human C9orf3
Gga.3219.1.S1_at	0.752	3.89	-2.7439	FIGF	1.03739	0.0221252	c-fos induced growth factor (vascular endothelial growth factor D)
GgaAffx.7634.3.S1_at	0.793	3.58	-2.974	SGSM3	1.03706	0.0282381	small G protein signaling modulator 3
GgaAffx.9296.2.S1_at	0.755	3.87	-2.755	ELL2	1.03468	0.0223899	elongation factor, RNA polymerase II, 2
GgaAffx.10913.1.S1_at	0.686	4.41	-2.3959	STOML3	1.03328	0.0151035	stomatin (EPB72)-like 3
Gga.5226.2.S1_s_at	0.869	3.11	-3.3642	TLDC1	1.03085	0.0422274	TBC/LysM-associated domain containing 1
GgaAffx.4524.1.S1_at	0.766	3.8	-2.8101	MSI1	1.02828	0.0237477	musashi RNA-binding protein 1
Gga.6020.2.S1_at	0.82	3.39	-3.1214	TRIM3	1.0281	0.0329201	tripartite motif containing 3
GgaAffx.4660.1.S1_s_at	0.666	4.66	-2.2456	LRIG1	1.02768	0.012729	leucine-rich repeats and immunoglobulin-like domains 1
Gga.15333.1.S1_at	0.809	3.49	-3.0457	TM4SF4	1.02642	0.0304334	transmembrane 4 L six family member 4
GgaAffx.2508.2.S1_at	0.677	4.54	-2.3128	RGS9	1.02557	0.0137478	regulator of G-protein signaling 9
GgaAffx.10827.7.S1_s_at	0.707	4.21	-2.522	ABCC4	1.02542	0.0173807	ATP-binding cassette, sub-family C (CFTR/MRP), member 4
Gga.9709.1.S1_at	0.878	3.06	-3.4036	FAM219A	1.02489	0.0439533	family with sequence similarity 219 member A
Gga.7118.3.S1_at	0.908	2.96	-3.4958	METTL9	1.02437	0.0482546	methyltransferase like 9
Gga.9639.1.S1_at	0.879	3.06	-3.4065	HPGD	1.01895	0.0440828	hydroxyprostaglandin dehydrogenase 15-(NAD)
GgaAffx.6267.1.S1_at	0.684	4.49	-2.3447	SLC3A1	1.01864	0.0142542	solute carrier family 3 (amino acid transporter heavy chain), member 1
GgaAffx.22713.1.S1_s_at	0.89	3.02	-3.4443	ZNF618	1.01714	0.0458061	zinc finger protein 618
GgaAffx.7320.1.S1_s_at	0.837	3.29	-3.211	CAPN7	1.01712	0.036107	calpain 7
Gga.11999.1.S1_at	0.81	3.48	-3.0527	SCG2	1.01627	0.0306564	secretogranin II
GgaAffx.7949.1.S1_at	0.74	4.03	-2.641	FMNL2	1.01331	0.0197981	formin-like 2
GgaAffx.7679.1.S1_s_at	0.819	3.44	-3.0823	SCTR	1.0064	0.0316133	secretin receptor
Gga.12533.1.S1_at	0.835	3.31	-3.1924	PTPLAD2	1.00507	0.0354252	protein tyrosine phosphatase-like A domain containing 2
GgaAffx.2182.3.S1_at	0.774	-3.74	-2.8498	ALDH3B1	-1.00713	0.0247732	aldehyde dehydrogenase 3 family, member B1
Gga.14611.1.S1_at	0.723	-4.12	-2.581	LCT	-1.01357	0.0185445	lactase
GgaAffx.25969.1.S1_at	0.831	-3.33	-3.1716	MREG	-1.02849	0.0346725	melanoregulin
GgaAffx.21598.1.S1_s_at	0.862	-3.15	-3.3265	LOC425502	-1.02898	0.0406366	similar to trans-Golgi protein GMx33
Gga.12717.1.S1_at	0.752	-3.88	-2.7461	CFAP58	-1.03516	0.0221769	cilia and flagella associated protein 58
Gga.15811.3.S1_at	0.686	-4.41	-2.3968	GLYR1	-1.03746	0.0151175	glyoxylate reductase 1 homolog
Gga.120.1.S1_a_at	0.742	-3.95	-2.6998	TBX22	-1.04276	0.0210993	T-box 22
Gga.6971.2.A1_at	0.767	-3.78	-2.8222	XKR8	-1.04389	0.0240561	XK related 8
Gga.13760.1.A1_at	0.887	-3.03	-3.4314	FABP6	-1.04865	0.045208	fatty acid binding protein 6
Gga.10589.1.A1_at	0.756	-3.87	-2.7573	TECTB	-1.0529	0.0224454	tectorin beta
GgaAffx.20688.1.S1_s_at	0.821	-3.39	-3.1271	EFCAB5	-1.05403	0.0331145	EF-hand calcium binding domain 5
Gga.286.1.S1_at	0.869	-3.1	-3.3718	SOX14	-1.05414	0.0425562	SRY-box 14
Gga.256.1.S1_at	0.732	-4.07	-2.6188	TPD52L1	-1.05557	0.0193272	tumor protein D52-like 1
Gga.11039.1.S1_at	0.707	-4.22	-2.5161	IL9	-1.05786	0.0172663	interleukin 9
Gga.6731.2.S1_a_at	0.707	-4.21	-2.5221	SLC23A1	-1.05936	0.0173822	solute carrier family 23 (ascorbic acid transporter), member 1
GgaAffx.2978.1.S1_at	0.666	-4.65	-2.2511	PLCB2	-1.0628	0.0128107	phospholipase C, beta 2
Gga.4964.25.A1_x_at	0.648	-4.82	-2.1506	TARP	-1.06559	0.0113997	TCR gamma alternate reading frame protein
Gga.17367.1.S1_at	0.663	-4.67	-2.2385	NUDT6	-1.0674	0.0126251	nudix hydrolase 6
Gga.10751.1.S1_at	0.723	-4.12	-2.5851	ADAMTS18	-1.06923	0.0186273	ADAM metallopeptidase with thrombospondin type 1 motif, 18
Gga.12426.1.S1_a_at	0.707	-4.22	-2.5174	LOC100859655	-1.07048	0.0172925	cytoplasmic phosphatidylinositol transfer protein 1-like
Gga.4133.1.S1_at	0.822	-3.37	-3.138	SMAD5	-1.07257	0.0334916	SMAD family member 5
GgaAffx.25782.2.S1_at	0.84	-3.26	-3.232	LOC427010	-1.07573	0.036894	zinc finger RNA-binding protein-like
GgaAffx.1300.1.S1_at	0.766	-3.8	-2.8042	ACSM5	-1.07783	0.023599	acyl-CoA synthetase medium-chain family member 5
Gga.12030.4.A1_at	0.742	-3.95	-2.7027	PEX16	-1.08071	0.021166	peroxisomal biogenesis factor 16
Gga.18742.1.S1_at	0.714	-4.18	-2.5454	AIFM3	-1.08268	0.017835	apoptosis-inducing factor, mitochondrion-associated, 3
GgaAffx.4999.1.S1_at	0.667	-4.63	-2.2616	LOC771991	-1.08494	0.0129659	similar to OTU-like protein
Gga.18007.1.S1_at	0.685	-4.45	-2.3684	DDX49	-1.08993	0.0146424	DEAD (Asp-Glu-Ala-Asp) box polypeptide 49
Gga.4618.2.S1_at	0.819	-3.45	-3.0794	SRM	-1.09276	0.0315186	spermidine synthase
Gga.728.2.A1_at	0.793	-3.6	-2.9581	CDH3	-1.09993	0.02777	cadherin 3, type 1, P-cadherin (placental)
Gga.3080.1.S2_at	0.831	-3.34	-3.169	GLG1	-1.10358	0.0345785	golgi glycoprotein 1
GgaAffx.25559.3.S1_at	0.89	-3.01	-3.4514	DOCK5	-1.10531	0.0461377	dedicator of cytokinesis 5
GgaAffx.5717.1.S1_at	0.677	-4.54	-2.3158	CFAP57	-1.10619	0.0137947	cilia and flagella associated protein 57
Gga.14368.2.S1_a_at	0.793	-3.6	-2.9582	GNAZ	-1.11378	0.027773	guanine nucleotide binding protein (G protein), alpha z polypeptide
GgaAffx.9495.1.S1_at	0.836	-3.3	-3.198	GCNT4	-1.11839	0.035628	glucosaminyl (N-acetyl) transferase 4, core 2
Gga.11231.1.S1_at	0.663	-4.68	-2.2287	GHRH	-1.11891	0.012484	growth hormone releasing hormone
Gga.3858.2.S1_a_at	0.793	-3.6	-2.9553	PPARG	-1.11981	0.0276905	peroxisome proliferator-activated receptor gamma
Gga.4990.2.S1_a_at	0.696	-4.29	-2.4703	COL9A1	-1.12865	0.0164135	collagen, type IX, alpha 1
Gga.8093.1.S1_at	0.742	-3.95	-2.6989	MAK	-1.13091	0.0210803	male germ cell-associated kinase
GgaAffx.20987.1.S1_at	0.767	-3.78	-2.82	PAX2	-1.13271	0.0240004	paired box 2
Gga.13163.1.S1_at	0.649	-4.81	-2.1541	TIPRL	-1.13375	0.0114463	TOR signaling pathway regulator
GgaAffx.9876.1.S1_at	0.831	-3.33	-3.1714	PDE7A	-1.13393	0.0346673	phosphodiesterase 7A
GgaAffx.1062.1.S1_at	0.793	-3.61	-2.9484	CAMKK1	-1.135	0.0274886	calcium/calmodulin-dependent protein kinase kinase 1, alpha
GgaAffx.9126.4.S1_at	0.677	-4.55	-2.31	LGALS8	-1.13641	0.0137038	lectin, galactoside-binding, soluble, 8
GgaAffx.1720.1.S1_at	0.853	-3.2	-3.2803	RXRA	-1.13844	0.0387671	retinoid X receptor, alpha
Gga.5848.3.S1_a_at	0.696	-4.29	-2.4689	CLDN10	-1.14012	0.0163875	claudin 10
GgaAffx.25466.1.S1_at	0.761	-3.84	-2.779	RBM15B	-1.14133	0.0229728	RNA binding motif protein 15B
Gga.19296.1.S1_at	0.839	-3.27	-3.226	SUSD2	-1.14335	0.0366687	sushi domain containing 2
Gga.7539.1.S1_at	0.626	-4.92	-2.0979	FOXL2	-1.14336	0.0107145	forkhead box L2
Gga.1002.1.S1_at	0.831	-3.33	-3.1717	AMT	-1.14366	0.0346755	aminomethyltransferase
GgaAffx.142.1.S1_at	0.882	-3.05	-3.4134	TMEM9	-1.14445	0.0443914	transmembrane protein 9
Gga.19964.1.S1_at	0.867	-3.12	-3.3528	FBLN1	-1.1495	0.0417426	fibulin 1
GgaAffx.25984.1.S1_at	0.663	-4.67	-2.2359	PABPC4	-1.15174	0.0125871	poly(A) binding protein, cytoplasmic 4 (inducible form)
Gga.6972.1.S1_at	0.737	-4.05	-2.6328	ABI3	-1.1543	0.0196222	ABI family member 3
Gga.5639.1.S1_at	0.906	-2.96	-3.4923	LOC770676	-1.15716	0.048085	uncharacterized LOC770676
GgaAffx.7803.1.A1_at	0.78	-3.67	-2.9011	KCTD16	-1.15821	0.0261544	potassium channel tetramerization domain containing 16
Gga.16529.2.A1_at	0.614	-5.03	-2.0353	ICMT	-1.16277	0.0099445	isoprenylcysteine carboxyl methyltransferase
Gga.19815.1.S1_at	0.831	-3.32	-3.1808	ZZEF1	-1.16418	0.0350024	zinc finger ZZ-type and EF-hand domain containing 1
AF243438.CDS1.S1_s_at	0.65	-4.81	-2.1591	TERC	-1.1665	0.011513	telomerase RNA component
GgaAffx.26692.1.S1_at	0.835	-3.31	-3.1939	SLC13A5	-1.17029	0.0354792	solute carrier family 13 (sodium-dependent citrate transporter), member 5
Gga.11984.2.S1_a_at	0.65	-4.78	-2.1721	SPTSSB	-1.17085	0.0116901	serine palmitoyltransferase, small subunit B
GgaAffx.1910.1.S1_at	0.574	-5.33	-1.8836	DAW1	-1.17335	0.0082687	dynein assembly factor with WDR repeat domains 1
Gga.4307.1.S1_at	0.596	-5.2	-1.947	PVALB	-1.17534	0.008938	parvalbumin
Gga.10063.1.S1_at	0.65	-4.79	-2.1702	FBXO42	-1.177	0.0116641	F-box protein 42
GgaAffx.24826.1.S1_s_at	0.808	-3.51	-3.0257	LZTS3	-1.17712	0.029807	leucine zipper, putative tumor suppressor family member 3
Gga.147.1.S1_at	0.568	-5.46	-1.8212	KCNIP2	-1.19233	0.0076496	Kv channel interacting protein 2
GgaAffx.21788.1.S1_s_at	0.742	-3.98	-2.6769	NHLH2	-1.19769	0.0205842	nescient helix loop helix 2
Gga.1896.1.S1_at	0.666	-4.65	-2.2476	VBP1	-1.19825	0.0127581	von Hippel-Lindau binding protein 1
Gga.10942.1.S1_at	0.91	-2.95	-3.5028	PCNX4	-1.19926	0.0485956	pecanex homolog 4 (Drosophila)
Gga.88.1.A1_at	0.837	-3.29	-3.2049	CDH18	-1.20326	0.0358826	cadherin 18, type 2
Gga.10409.1.S1_s_at	0.742	-4.01	-2.6595	KBTBD3	-1.20462	0.0202002	kelch repeat and BTB domain containing 3
Gga.9500.1.S1_s_at	0.91	-2.95	-3.5024	TFEC	-1.20494	0.0485786	transcription factor EC
Gga.9597.1.S1_at	0.684	-4.47	-2.3581	UBAC2	-1.2109	0.0144721	UBA domain containing 2
GgaAffx.6312.1.S1_at	0.612	-5.08	-2.0094	C1H12ORF28	-1.21656	0.0096399	chromosome 1 open reading frame, human C12orf28
Gga.11341.1.S1_at	0.887	-3.03	-3.4303	LOC420808	-1.22477	0.0451582	probable 2-ketogluconate reductase-like
GgaAffx.768.2.S1_at	0.742	-3.98	-2.681	UIMC1	-1.22659	0.0206769	ubiquitin interaction motif containing 1
GgaAffx.23381.4.S1_s_at	0.684	-4.47	-2.3571	CRB2	-1.23007	0.0144564	crumbs family member 2
GgaAffx.5253.1.S1_at	0.607	-5.13	-1.9857	UNC45A	-1.23416	0.0093678	unc-45 homolog A (C. elegans)
Gga.13171.1.S1_s_at	0.856	-3.18	-3.2978	DENND6A	-1.23938	0.0394664	DENN/MADD domain containing 6A
GgaAffx.2692.1.S1_at	0.677	-4.53	-2.3211	TUSC5	-1.24189	0.0138788	tumor suppressor candidate 5
Gga.18041.1.S1_at	0.869	-3.09	-3.3745	ATN1	-1.24438	0.0426718	atrophin 1
GgaAffx.1788.2.S1_s_at	0.663	-4.67	-2.2391	PCDH15	-1.26929	0.0126345	protocadherin-related 15
Gga.10702.1.S1_at	0.859	-3.17	-3.3094	IGF2	-1.27363	0.0399364	insulin like growth factor 2
Gga.1167.1.S1_at	0.869	-3.09	-3.3791	GATM	-1.27583	0.0428744	glycine amidinotransferase
Gga.11560.2.S1_a_at	0.887	-3.03	-3.4308	PIK3AP1	-1.28352	0.0451821	phosphoinositide-3-kinase adaptor protein 1
GgaAffx.5856.1.S1_s_at	0.77	-3.76	-2.8342	SLC18A2	-1.29192	0.0243662	solute carrier family 18 (vesicular monoamine transporter), member 2
Gga.5851.2.A1_a_at	0.809	-3.49	-3.0472	UGT1A6	-1.29337	0.0304808	UDP glucuronosyltransferase 1 family, polypeptide A6
Gga.15767.1.S1_at	0.555	-5.82	-1.6586	NFYA	-1.29522	0.0062114	nuclear transcription factor Y subunit alpha
Gga.1395.1.S1_at	0.704	-4.24	-2.5037	GC	-1.30309	0.0170313	group-specific component (vitamin D binding protein)
Gga.6293.4.A1_at	0.819	-3.43	-3.0895	BCAP31	-1.30492	0.03185	B-cell receptor-associated protein 31
Gga.11028.2.S1_s_at	0.65	-4.8	-2.1604	METTL8	-1.30943	0.0115312	methyltransferase like 8
GgaAffx.22812.1.S1_at	0.831	-3.32	-3.1811	LOC426902	-1.31482	0.0350146	mucin-2-like
GgaAffx.11053.1.S1_at	0.555	-5.78	-1.6753	SLC36A4	-1.31539	0.0063485	solute carrier family 36 (proton/amino acid symporter), member 4
GgaAffx.23310.1.S1_at	0.77	-3.76	-2.8364	GLIS1	-1.31603	0.0244217	GLIS family zinc finger 1
Gga.4807.1.S2_at	0.609	-5.11	-1.9951	SNAP25	-1.31628	0.0094757	synaptosomal-associated protein, 25kDa
GgaAffx.5535.1.S1_at	0.882	-3.05	-3.4101	FAM161A	-1.31904	0.0442446	family with sequence similarity 161, member A
Gga.668.1.A1_at	0.569	-5.4	-1.8516	SIM1	-1.32274	0.0079467	single-minded family bHLH transcription factor 1
GgaAffx.5173.1.S1_at	0.766	-3.8	-2.8095	TPCN3	-1.32656	0.0237327	two-pore calcium channel 3
GgaAffx.7380.1.S1_s_at	0.54	-6.05	-1.5627	CPNE4	-1.32682	0.0054703	copine IV
GgaAffx.5168.2.S1_s_at	0.569	-5.42	-1.8414	TRIM36	-1.33781	0.0078457	tripartite motif containing 36
GgaAffx.4475.1.S1_at	0.742	-3.97	-2.685	DNAH17	-1.34037	0.0207667	dynein, axonemal, heavy chain 17
Gga.16155.1.S1_at	0.835	-3.31	-3.1897	UBE2R2L	-1.34167	0.0353237	ubiquitin-conjugating enzyme E2 R2-like
Gga.8437.1.S1_at	0.567	-5.62	-1.7454	SPAG16	-1.34263	0.0069499	sperm associated antigen 16
GgaAffx.2557.1.A1_at	0.86	-3.16	-3.3175	CNR2	-1.34479	0.0402671	cannabinoid receptor 2
Gga.7305.2.S1_a_at	0.709	-4.2	-2.5296	SLC31A2	-1.34526	0.0175271	solute carrier family 31 (copper transporter), member 2
Gga.18357.1.S1_at	0.855	-3.19	-3.2903	FAM78B	-1.34545	0.0391646	family with sequence similarity 78, member B
GgaAffx.1490.1.S1_at	0.84	-3.26	-3.2326	AGRP	-1.3467	0.0369176	agouti related protein homolog (mouse)
GgaAffx.1486.1.S1_at	0.774	-3.72	-2.8653	LOC415913	-1.3497	0.0251837	high mobility group protein HMGI-C-like
Gga.18194.1.S1_s_at	0.696	-4.31	-2.4604	RTEL1	-1.35229	0.0162324	regulator of telomere elongation helicase 1
GgaAffx.10639.1.S1_at	0.862	-3.15	-3.3236	NCOA1	-1.35593	0.0405202	nuclear receptor coactivator 1
Gga.19452.1.S1_at	0.869	-3.09	-3.3801	CD44	-1.35641	0.0429188	CD44 molecule (Indian blood group)
Gga.15220.1.S1_at	0.723	-4.13	-2.5765	BAIAP2L2	-1.35794	0.0184537	BAI1 associated protein 2 like 2
Gga.10689.1.A1_at	0.77	-3.76	-2.8367	IL4I1	-1.3612	0.0244292	interleukin 4 induced 1
GgaAffx.9678.2.S1_at	0.569	-5.43	-1.8364	DTNA	-1.36297	0.0077971	dystrobrevin, alpha
Gga.10711.1.S1_at	0.869	-3.1	-3.3679	LOC768589	-1.36559	0.0423879	baculoviral IAP repeat-containing protein 5.1-like
GgaAffx.23241.1.S1_at	0.837	-3.28	-3.2124	SLC5A9	-1.3673	0.0361588	solute carrier family 5 (sodium/sugar cotransporter), member 9
Gga.5139.1.S1_at	0.704	-4.24	-2.5044	FBP1	-1.36845	0.0170459	fructose-1,6-bisphosphatase 1
GgaAffx.2004.1.S1_s_at	0.569	-5.41	-1.8432	DNAH10	-1.36874	0.0078634	dynein, axonemal, heavy chain 10
Gga.10111.1.S1_at	0.747	-3.93	-2.7151	LRIF1	-1.36886	0.0214502	ligand dependent nuclear receptor interacting factor 1
Gga.113.1.S1_at	0.703	-4.26	-2.4902	RAR-GAMMA2	-1.38423	0.0167796	retinoic acid receptor gamma 2 isoform
GgaAffx.9301.1.A1_at	0.903	-2.97	-3.4861	LOC427948	-1.38628	0.0477823	putative olfactory receptor 10AC1-like
GgaAffx.7394.2.S1_s_at	0.599	-5.18	-1.9603	ADAMTS3	-1.3913	0.0090837	ADAM metallopeptidase with thrombospondin type 1 motif, 3
Gga.5419.2.A1_at	0.704	-4.24	-2.5022	CLDN11	-1.39244	0.0170043	claudin 11
GgaAffx.21620.1.S1_at	0.89	-3.01	-3.4461	LOC100857191	-1.39635	0.0458867	c-C motif chemokine 26-like
Gga.19136.2.S1_at	0.822	-3.37	-3.1409	MURC	-1.39682	0.0335904	muscle related coiled-coil protein
Gga.10138.1.S1_at	0.694	-4.33	-2.4441	LOC107049459	-1.39814	0.015941	thioredoxin-like protein 1
Gga.17846.1.S1_at	0.752	-3.89	-2.7443	LOC419164	-1.40558	0.0221354	uncharacterized LOC419164
Gga.17681.1.S1_s_at	0.869	-3.08	-3.3836	ACHE	-1.41648	0.0430697	acetylcholinesterase (Yt blood group)
Gga.13373.1.S1_at	0.869	-3.09	-3.38	CSGALNACT1	-1.41666	0.0429118	chondroitin sulfate N-acetylgalactosaminyltransferase 1
GgaAffx.25890.2.S1_at	0.819	-3.44	-3.0885	SLC12A4	-1.41837	0.031818	solute carrier family 12 (potassium/chloride transporters), member 4
Gga.11949.1.S1_at	0.591	-5.22	-1.9369	LOC768512	-1.42394	0.0088286	uncharacterized LOC768512
GgaAffx.10147.1.S1_at	0.862	-3.15	-3.3242	SLC26A7	-1.42532	0.040543	solute carrier family 26 (anion exchanger), member 7
Gga.17746.1.S1_at	0.716	-4.15	-2.5606	LOC769731	-1.42614	0.0181337	uncharacterized LOC769731
Gga.10199.1.S1_s_at	0.54	-6.07	-1.5563	TOX3	-1.42973	0.005424	TOX high mobility group box family member 3
GgaAffx.5262.1.S1_at	0.723	-4.11	-2.5914	GRM7	-1.43056	0.0187579	glutamate receptor, metabotropic 7
GgaAffx.1879.1.S1_at	0.535	-6.23	-1.4894	CPS1	-1.43084	0.0049522	carbamoyl-phosphate synthase 1
Gga.18618.1.S1_at	0.74	-4.03	-2.6432	C14ORF166B	-1.43598	0.0198458	chromosome 15 open reading frame, human C14orf166B
Gga.12201.2.S1_a_at	0.567	-5.61	-1.7508	YAE1D1	-1.43733	0.0069975	Yae1 domain containing 1
GgaAffx.1568.1.A1_at	0.819	-3.42	-3.0979	C1ORF216	-1.43852	0.0321284	chromosome 23 open reading frame, human C1orf216
GgaAffx.2469.1.S1_at	0.774	-3.73	-2.8602	FAXDC2	-1.44132	0.0250481	fatty acid hydroxylase domain containing 2
Gga.18909.1.S1_a_at	0.712	-4.19	-2.5372	MYL1	-1.44378	0.0176733	myosin, light chain 1, alkali; skeletal, fast
GgaAffx.6644.1.S1_at	0.535	-6.55	-1.3714	AGBL4	-1.44438	0.0041987	ATP/GTP binding protein-like 4
Gga.14383.1.S1_at	0.619	-5.01	-2.0482	TNRC6B	-1.44553	0.0100989	trinucleotide repeat containing 6B
GgaAffx.7016.1.S1_at	0.65	-4.77	-2.1804	SYNE3	-1.44938	0.0118041	spectrin repeat containing, nuclear envelope family member 3
Gga.17177.1.S1_at	0.663	-4.69	-2.2246	ZBTB6	-1.45168	0.0124252	zinc finger and BTB domain containing 6
GgaAffx.3052.1.S1_at	0.567	-5.62	-1.7465	LOC415780	-1.45392	0.0069592	transcription initiation factor TFIID subunit 4-like
Gga.15598.2.S1_at	0.742	-4	-2.6626	LOC425186	-1.45713	0.0202674	similar to MGC80493 protein
GgaAffx.9173.1.A1_at	0.843	-3.25	-3.2413	FAM46C	-1.46003	0.0372486	family with sequence similarity 46, member C
GgaAffx.1249.1.S1_at	0.658	-4.73	-2.2002	SNAPC4	-1.46069	0.0120777	small nuclear RNA activating complex, polypeptide 4, 190kDa
GgaAffx.3699.1.A1_at	0.612	-5.1	-2.0023	AGTR2	-1.46171	0.0095581	angiotensin II receptor type 2
Gga.12804.1.S1_at	0.546	-5.96	-1.598	GPLD1	-1.46229	0.005735	glycosylphosphatidylinositol specific phospholipase D1
GgaAffx.3964.2.S1_at	0.749	-3.92	-2.7187	HTR5A	-1.46427	0.0215333	5-hydroxytryptamine receptor 5A
GgaAffx.8667.1.S1_at	0.809	-3.49	-3.0473	SYNE1	-1.46474	0.0304858	spectrin repeat containing, nuclear envelope 1
GgaAffx.9917.1.S1_at	0.752	-3.89	-2.7423	CCDC81	-1.47028	0.0220871	coiled-coil domain containing 81
GgaAffx.25713.1.S1_at	0.845	-3.24	-3.2495	C6H10ORF107	-1.47992	0.0375636	chromosome 6 open reading frame, human C10orf107
Gga.2006.1.S1_at	0.568	-5.52	-1.7909	CD109	-1.48229	0.0073635	CD109 molecule
GgaAffx.5516.1.S1_at	0.529	-6.79	-1.2889	ETAA1	-1.48473	0.0037258	Ewing tumor-associated antigen 1
Gga.10246.1.S1_at	0.568	-5.53	-1.7892	APOA2	-1.49175	0.0073478	apolipoprotein A-II
Gga.11636.2.S1_at	0.737	-4.04	-2.6352	SCAPER	-1.49934	0.0196741	S-phase cyclin A-associated protein in the ER
Gga.12527.1.S1_at	0.686	-4.43	-2.3789	RP1-130H16.18	-1.50435	0.0148159	Uncharacterized protein [Source:UniProtKB/TrEMBL;Acc:H0Y5R9]
Gga.17055.1.S2_s_at	0.831	-3.32	-3.1798	LOC423766	-1.50457	0.0349653	uncharacterized LOC423766
GgaAffx.26355.1.S1_s_at	0.777	-3.7	-2.8844	SLC10A4	-1.50719	0.0256971	solute carrier family 10 member 4
GgaAffx.7170.1.S1_at	0.531	-6.77	-1.2971	EFHB	-1.50949	0.0037708	EF-hand domain family member B
Gga.6175.2.A1_at	0.819	-3.44	-3.0846	LLPH	-1.51536	0.0316901	LLP homolog, long-term synaptic facilitation (Aplysia)
Gga.1247.1.S2_at	0.773	-3.75	-2.8431	LOC396098	-1.52447	0.0245964	B6.1
Gga.19228.1.S1_at	0.535	-6.55	-1.3713	RABGAP1	-1.52691	0.0041976	RAB GTPase activating protein 1
GgaAffx.25199.1.S1_at	0.822	-3.37	-3.139	CTB-54O9.9	-1.52974	0.0335247	Uncharacterized protein [Source:UniProtKB/TrEMBL;Acc:K7EMI3]
GgaAffx.10902.1.S1_at	0.547	-5.89	-1.6268	NEK5	-1.53346	0.0059577	NIMA-related kinase 5
Gga.3242.3.S1_at	0.867	-3.12	-3.3509	LOC769185	-1.53489	0.0416601	breast carcinoma-amplified sequence 1-like
GgaAffx.9593.1.S1_at	0.557	-5.76	-1.685	CNTLN	-1.5363	0.0064293	centlein, centrosomal protein
Gga.17352.1.S1_at	0.683	-4.51	-2.3341	LOC101752211	-1.54285	0.0140842	ras GTPase-activating protein 1-like
Gga.14509.1.S1_s_at	0.568	-5.53	-1.7884	HERC2	-1.54497	0.00734	HECT and RLD domain containing E3 ubiquitin protein ligase 2
Gga.18488.1.S1_at	0.685	-4.44	-2.3726	LOC100857839	-1.54658	0.0147121	T-cell surface glycoprotein CD8 alpha chain-like
GgaAffx.25796.1.S1_at	0.607	-5.13	-1.985	CDHR2	-1.54769	0.0093605	cadherin-related family member 2
GgaAffx.25455.2.S1_s_at	0.535	-6.47	-1.4029	DOCK3	-1.55188	0.0043904	dedicator of cytokinesis 3
GgaAffx.7049.1.S1_at	0.732	-4.07	-2.6156	WDR78	-1.55941	0.0192581	WD repeat domain 78
GgaAffx.6828.1.S1_at	0.759	-3.86	-2.7666	LOC771899	-1.56504	0.0226696	HEAT repeat-containing protein 7A-like
Gga.11590.1.S1_a_at	0.837	-3.29	-3.2087	DDIT3	-1.56991	0.0360208	DNA damage inducible transcript 3
GgaAffx.11519.1.S1_at	0.684	-4.47	-2.359	RHOG	-1.57337	0.0144872	ras homolog family member G
GgaAffx.8318.1.S1_at	0.77	-3.77	-2.8327	CHD2	-1.57464	0.0243276	chromodomain helicase DNA binding protein 2
GgaAffx.6041.1.S1_at	0.749	-3.91	-2.7294	SPATA17	-1.57892	0.0217843	spermatogenesis associated 17
GgaAffx.21818.1.S1_s_at	0.535	-6.34	-1.4501	CDHR1	-1.57895	0.0046903	cadherin related family member 1
Gga.16434.1.S1_at	0.572	-5.36	-1.8692	LOC771574	-1.58139	0.0081221	phospholipase A2, group IVE-like
GgaAffx.349.2.S1_s_at	0.544	-6.01	-1.5788	PER3	-1.58217	0.0055897	period homolog 3 (Drosophila)
GgaAffx.7762.1.S1_at	0.761	-3.84	-2.778	MAP3K9	-1.58737	0.022948	mitogen-activated protein kinase kinase kinase 9
Gga.11270.1.S1_at	0.56	-5.68	-1.7192	GPR160	-1.588	0.0067196	G protein-coupled receptor 160
Gga.16047.1.S1_at	0.707	-4.21	-2.5203	KPNA4	-1.59001	0.0173475	karyopherin alpha 4 (importin alpha 3)
Gga.12697.1.S1_at	0.797	-3.55	-2.9965	GPR143	-1.5911	0.0289103	G protein-coupled receptor 143
GgaAffx.10124.2.S1_at	0.684	-4.46	-2.3641	RIPK2	-1.59843	0.0145716	receptor-interacting serine-threonine kinase 2
GgaAffx.6579.1.S1_at	0.793	-3.62	-2.9447	NGB	-1.60617	0.0273824	neuroglobin
Gga.16635.1.S1_at	0.609	-5.11	-1.9923	SPAG4	-1.60857	0.0094432	sperm associated antigen 4
Gga.9138.1.S1_at	0.535	-6.34	-1.4491	GMIP	-1.61094	0.0046837	GEM interacting protein
Gga.4286.1.S1_at	0.755	-3.87	-2.7547	HPX	-1.61634	0.0223836	hemopexin
GgaAffx.124.1.S1_s_at	0.839	-3.26	-3.2298	MGAM	-1.61646	0.036811	maltase-glucoamylase (alpha-glucosidase)
Gga.11727.2.S1_at	0.568	-5.59	-1.7599	ERCC6L2	-1.61705	0.0070791	excision repair cross-complementation group 6 like 2
Gga.17683.1.A1_at	0.621	-4.96	-2.0733	PPL	-1.61972	0.0104055	periplakin
Gga.12253.1.S1_at	0.568	-5.58	-1.7676	EHBP1	-1.62536	0.0071492	EH domain binding protein 1
Gga.9376.3.S1_at	0.761	-3.85	-2.7723	GARS	-1.64142	0.0228094	glycyl-tRNA synthetase
GgaAffx.21536.1.S1_at	0.496	-7.46	-1.0818	INPP4B	-1.64287	0.0027145	inositol polyphosphate-4-phosphatase, type II, 105kDa
Gga.13828.1.S1_at	0.755	-3.87	-2.7558	USP16	-1.64507	0.022409	ubiquitin specific peptidase 16
Gga.872.1.S1_at	0.777	-3.69	-2.8893	RCVRN	-1.64626	0.02583	recoverin
Gga.13811.1.S1_at	0.687	-4.4	-2.4032	ADGRL4	-1.65712	0.015227	adhesion G protein-coupled receptor L4
Gga.14589.1.S1_s_at	0.913	-2.94	-3.5145	RXFP1	-1.66246	0.0491745	relaxin/insulin-like family peptide receptor 1
Gga.6095.1.S1_at	0.797	-3.55	-2.9935	HPCA	-1.66391	0.0288199	hippocalcin
GgaAffx.8499.1.S1_at	0.665	-4.66	-2.2432	UNC13A	-1.66772	0.0126938	unc-13 homolog A (C. elegans)
Gga.9479.1.S1_at	0.496	-7.4	-1.0999	ARF5	-1.67059	0.0027936	ADP-ribosylation factor 5
Gga.652.1.S1_at	0.54	-6.04	-1.5662	AVP	-1.67271	0.0054966	arginine vasopressin (neurophysin II, antidiuretic hormone, diabetes insipidus, neurohypophyseal)
Gga.1845.1.S1_at	0.817	-3.46	-3.0692	SPINW	-1.67926	0.031188	spindlin 1
Gga.10540.1.A1_at	0.714	-4.16	-2.5542	CYP2D6	-1.67991	0.0180082	cytochrome P450, family 2, subfamily D, polypeptide 6
GgaAffx.24718.5.S1_at	0.535	-6.38	-1.4342	SLCO5A1	-1.68139	0.0045874	solute carrier organic anion transporter family member 5A1
Gga.7371.1.S1_at	0.793	-3.59	-2.9624	NCOA5	-1.68248	0.027898	nuclear receptor coactivator 5
GgaAffx.26276.1.S1_at	0.793	-3.58	-2.9709	CDH23	-1.68251	0.0281476	cadherin-related 23
Gga.16095.1.S1_at	0.526	-6.9	-1.2533	C4BPA	-1.68502	0.0035348	complement component 4 binding protein, alpha
GgaAffx.7081.1.S1_at	0.54	-6.11	-1.5396	RASSF9	-1.70074	0.0053029	Ras association domain family member 9
Gga.5792.3.A1_at	0.819	-3.42	-3.0992	CCDC101	-1.70185	0.0321717	coiled-coil domain containing 101
GgaAffx.4976.1.A1_at	0.686	-4.41	-2.3929	RAG2	-1.70223	0.0150524	recombination activating gene 2
Gga.19173.1.S1_at	0.707	-4.22	-2.5189	CTIF	-1.70541	0.0173205	CBP80/20-dependent translation initiation factor
GgaAffx.8845.3.S1_at	0.848	-3.22	-3.266	SERINC4	-1.70851	0.0382016	serine incorporator 4
GgaAffx.10860.1.S1_at	0.56	-5.68	-1.7193	DGKH	-1.7098	0.0067208	diacylglycerol kinase, eta
GgaAffx.7767.1.S1_at	0.535	-6.17	-1.5131	C4ORF17	-1.70989	0.0051156	chromosome 4 open reading frame, human C4orf17
GgaAffx.1543.1.S1_at	0.719	-4.15	-2.5656	LRIT1	-1.70999	0.0182342	leucine-rich repeat, immunoglobulin-like and transmembrane domains 1
GgaAffx.23614.1.S1_at	0.804	-3.53	-3.0136	COX18	-1.71216	0.0294308	COX18 cytochrome c oxidase assembly factor
GgaAffx.955.1.S1_at	0.863	-3.14	-3.3325	GPR142	-1.71291	0.0408876	G protein-coupled receptor 142
Gga.18847.1.A1_at	0.804	-3.53	-3.0132	ACAP2	-1.73137	0.0294198	ArfGAP with coiled-coil, ankyrin repeat and PH domains 2
Gga.48.1.S1_at	0.783	-3.66	-2.9137	DPF2	-1.73777	0.0265028	D4, zinc and double PHD fingers family 2
GgaAffx.5729.1.S1_at	0.677	-4.55	-2.3105	CAPN13	-1.74331	0.0137117	calpain 13
Gga.3257.1.S1_at	0.774	-3.74	-2.8557	LCAT	-1.74716	0.0249271	lecithin-cholesterol acyltransferase
GgaAffx.719.3.A1_at	0.686	-4.42	-2.3895	LOC775984	-1.75114	0.0149954	uncharacterized LOC775984
Gga.9713.2.S1_a_at	0.761	-3.83	-2.7855	HINTW	-1.75234	0.0231342	histidine triad nucleotide binding protein W
Gga.14016.1.A1_at	0.535	-6.48	-1.3987	LTBP2	-1.75625	0.0043642	latent transforming growth factor beta binding protein 2
Gga.15144.1.A1_at	0.496	-7.64	-1.0337	FEV	-1.75918	0.0025121	FEV, ETS transcription factor
Gga.12800.1.S1_at	0.684	-4.48	-2.3509	MMP10	-1.76163	0.0143555	matrix metallopeptidase 10 (stromelysin 2)
Gga.900.1.S1_at	0.853	-3.21	-3.2785	ADORA3	-1.76297	0.0386948	adenosine A3 receptor
Gga.4323.1.S1_at	0.913	-2.94	-3.5153	TENM1	-1.7632	0.0492135	teneurin transmembrane protein 1
Gga.16550.1.S1_at	0.749	-3.91	-2.7262	LOC416500	-1.76459	0.02171	uncharacterized LOC416500
Gga.823.1.S1_at	0.496	-7.87	-0.9712	TNNC2	-1.76649	0.0022652	troponin C type 2 (fast)
Gga.12270.1.S1_at	0.535	-6.18	-1.5095	ANXA11	-1.76847	0.0050902	annexin A11
GgaAffx.8411.1.S1_at	0.888	-3.02	-3.4364	IRF5	-1.7695	0.045439	interferon regulatory factor 5
GgaAffx.11354.1.S1_at	0.856	-3.18	-3.297	USP36	-1.77374	0.0394326	ubiquitin specific peptidase 36
Gga.1403.1.S1_a_at	0.603	-5.16	-1.97	THRSP	-1.78479	0.009192	thyroid hormone responsive
Gga.6561.1.S1_at	0.677	-4.56	-2.304	KRT5	-1.79516	0.0136101	keratin 5
Gga.825.1.S1_at	0.696	-4.28	-2.4741	LOC396443	-1.79713	0.0164826	antithrombin III
Gga.16601.1.S1_at	0.853	-3.2	-3.2798	NKAIN2	-1.79803	0.038744	Na+/K+ transporting ATPase interacting 2
Gga.15109.1.S1_at	0.568	-5.55	-1.7806	CACFD1	-1.80356	0.0072681	calcium channel flower domain containing 1
GgaAffx.2586.1.S1_s_at	0.496	-7.94	-0.9543	GAA	-1.80462	0.0022018	glucosidase, alpha; acid (Pompe disease, glycogen storage disease type II)
Gga.12644.2.S1_a_at	0.869	-3.08	-3.3867	LOC770999	-1.80466	0.0432048	uncharacterized LOC770999
GgaAffx.2094.3.S1_at	0.574	-5.32	-1.8882	ACSS2	-1.80537	0.0083158	acyl-CoA synthetase short-chain family member 2
Gga.11713.1.S1_at	0.707	-4.22	-2.5178	LOC426179	-1.80864	0.0172997	stromal interaction molecule 1-like
GgaAffx.7097.2.S1_s_at	0.619	-4.99	-2.056	WIPF3	-1.81047	0.0101933	WAS/WASL interacting protein family member 3
GgaAffx.24619.1.S1_at	0.569	-5.43	-1.8367	LOC418363	-1.8117	0.0077995	similar to Spire2-prov protein
GgaAffx.8564.1.S1_at	0.797	-3.56	-2.988	TET3	-1.82401	0.0286537	tet methylcytosine dioxygenase 3
Gga.15162.1.A1_at	0.607	-5.13	-1.9862	VSTM2A	-1.82962	0.0093743	V-set and transmembrane domain containing 2A
Gga.16244.2.A1_at	0.761	-3.85	-2.7738	LEPREL1	-1.83018	0.0228462	leprecan-like 1
Gga.17450.1.S1_at	0.712	-4.19	-2.5376	CCAR1	-1.83994	0.0176822	cell division cycle and apoptosis regulator 1
GgaAffx.12680.1.S1_at	0.882	-3.05	-3.4154	NDUFS1	-1.84592	0.0444847	NADH:ubiquinone oxidoreductase core subunit S1
Gga.12753.1.S1_at	0.742	-3.97	-2.6884	MYO6	-1.85111	0.0208414	myosin VI
Gga.94.1.S1_at	0.54	-6.11	-1.5399	KHSRP	-1.8512	0.0053046	KH-type splicing regulatory protein
GgaAffx.22513.1.A1_at	0.566	-5.65	-1.7318	ANKRD34C	-1.85252	0.0068298	ankyrin repeat domain 34C
Gga.13800.1.S1_at	0.496	-8.04	-0.9287	TNFRSF18	-1.85449	0.0021078	tumor necrosis factor receptor superfamily, member 18
Gga.10585.1.A1_at	0.529	-6.82	-1.2786	MGA	-1.86726	0.0036697	MGA, MAX dimerization protein
Gga.15181.1.S1_at	0.712	-4.19	-2.5389	ITIH6	-1.86749	0.017707	inter-alpha-trypsin inhibitor heavy chain family member 6
Gga.191.1.S1_a_at	0.707	-4.22	-2.5132	GHSR	-1.86923	0.0172118	growth hormone secretagogue receptor
Gga.154.1.S1_at	0.574	-5.32	-1.8906	LGALS3	-1.87537	0.0083405	lectin, galactoside-binding, soluble, 3
GgaAffx.11109.1.A1_at	0.831	-3.33	-3.1784	P2RY2	-1.88262	0.0349157	purinergic receptor P2Y, G-protein coupled, 2
GgaAffx.6052.1.S1_s_at	0.685	-4.44	-2.3757	DDX60	-1.88319	0.0147628	DEAD (Asp-Glu-Ala-Asp) box polypeptide 60
GgaAffx.6887.1.S1_at	0.742	-3.97	-2.6867	FGF5	-1.88413	0.020803	fibroblast growth factor 5
GgaAffx.6564.1.S1_at	0.797	-3.55	-2.9942	DLK2	-1.88451	0.0288422	delta-like 2 homolog (Drosophila)
Gga.222.1.S1_at	0.496	-8.63	-0.7925	ZBTB7A	-1.88812	0.0016543	zinc finger and BTB domain containing 7A
GgaAffx.2032.2.S1_s_at	0.496	-7.6	-1.0442	HSF4	-1.8891	0.0025551	heat shock transcription factor 4
GgaAffx.12834.1.S1_at	0.568	-5.5	-1.803	HNRPK	-1.88959	0.0074764	heterogeneous nuclear ribonucleoprotein K
Gga.13715.1.A1_at	0.846	-3.23	-3.2566	SEC22C	-1.89006	0.0378385	SEC22 homolog C, vesicle trafficking protein
GgaAffx.20120.1.S1_s_at	0.714	-4.17	-2.5508	PRKCB	-1.8916	0.0179396	protein kinase C, beta
GgaAffx.20910.1.S1_at	0.54	-6.04	-1.5687	MYO1D	-1.89281	0.0055147	myosin ID
GgaAffx.9011.1.S1_at	0.856	-3.18	-3.2982	GABRA2	-1.89649	0.0394826	gamma-aminobutyric acid (GABA) A receptor, alpha 2
GgaAffx.262.1.S1_at	0.692	-4.35	-2.4307	KLHDC7A	-1.89893	0.0157032	kelch domain containing 7A
GgaAffx.7783.1.S1_at	0.567	-5.61	-1.7494	BANK1	-1.90072	0.0069851	B-cell scaffold protein with ankyrin repeats 1
GgaAffx.7939.2.S1_at	0.675	-4.57	-2.2948	SLC9A3	-1.90374	0.0134678	solute carrier family 9, subfamily A (NHE3, cation proton antiporter 3), member 3
GgaAffx.178.1.S1_at	0.634	-4.88	-2.1196	IGFN1	-1.90587	0.010992	immunoglobulin-like and fibronectin type III domain containing 1
Gga.4569.1.S1_at	0.867	-3.12	-3.3528	PIGR	-1.90612	0.0417419	polymeric immunoglobulin receptor
Gga.17678.1.S1_at	0.667	-4.63	-2.2596	LOC770627	-1.9079	0.0129363	similar to immunoglobulin-like receptor CHIR-A
Gga.2547.1.S1_at	0.742	-4.01	-2.6598	CCNI2	-1.91389	0.0202065	cyclin I family member 2
Gga.3818.1.S1_at	0.823	-3.36	-3.1468	TNC	-1.91584	0.0337971	tenascin C
GgaAffx.7926.1.S1_at	0.496	-7.47	-1.0797	LOC771699	-1.91798	0.0027053	similar to nebulin
GgaAffx.24471.1.S1_at	0.742	-3.95	-2.699	LMOD3	-1.92143	0.0210821	leiomodin 3 (fetal)
Gga.16669.1.S1_at	0.842	-3.25	-3.2375	GAP43	-1.92348	0.037103	growth associated protein 43
Gga.14710.1.S1_at	0.535	-6.58	-1.3624	NR1H4	-1.9363	0.0041447	nuclear receptor subfamily 1, group H, member 4
GgaAffx.10838.1.S1_s_at	0.837	-3.29	-3.2072	SLAIN1	-1.93642	0.0359652	SLAIN motif family member 1
GgaAffx.22642.1.S1_s_at	0.619	-4.98	-2.0632	SLC39A12	-1.9371	0.0102819	solute carrier family 39 (zinc transporter), member 12
GgaAffx.21980.1.S1_s_at	0.67	-4.6	-2.281	PLIN1	-1.94362	0.0132577	perilipin 1
Gga.722.1.S1_x_at	0.612	-5.09	-2.0053	BZFP1	-1.94364	0.0095924	B-locus zinc finger protein 1
Gga.14230.1.S1_at	0.56	-5.68	-1.72	DSEL	-1.94517	0.0067271	dermatan sulfate epimerase-like
GgaAffx.2633.1.S1_at	0.856	-3.19	-3.2948	INPPL1	-1.94913	0.0393447	inositol polyphosphate phosphatase-like 1
GgaAffx.1606.3.S1_s_at	0.496	-7.32	-1.1219	HYDIN	-1.95473	0.0028925	HYDIN, axonemal central pair apparatus protein
Gga.10553.1.S1_at	0.569	-5.39	-1.8551	IL7R	-1.9556	0.0079807	interleukin 7 receptor
GgaAffx.7582.1.S1_at	0.856	-3.18	-3.3016	OVSTL	-1.9581	0.0396206	ovostatin-like
GgaAffx.24967.1.S1_at	0.496	-8.42	-0.8402	SMC6	-1.95891	0.0018044	structural maintenance of chromosomes 6
Gga.809.1.A1_at	0.839	-3.27	-3.2251	PTPRS	-1.96079	0.0366356	protein tyrosine phosphatase, receptor type, S
GgaAffx.23541.1.S1_at	0.798	-3.54	-3.0012	ZNF839	-1.96584	0.0290544	zinc finger protein 839
Gga.15114.1.S1_at	0.822	-3.37	-3.1386	KAT6A	-1.96679	0.0335113	K(lysine) acetyltransferase 6A
GgaAffx.7919.2.S1_s_at	0.837	-3.28	-3.214	TMPRSS6	-1.98018	0.0362187	transmembrane protease, serine 6
GgaAffx.7468.1.A1_at	0.619	-4.99	-2.059	XCR1	-1.9854	0.0102304	X-C motif chemokine receptor 1
Gga.14255.1.S1_s_at	0.496	-8.17	-0.8974	PLEKHA6	-1.98987	0.0019968	pleckstrin homology domain containing A6
Gga.10816.1.A1_at	0.774	-3.73	-2.8582	LOC418298	-1.99068	0.0249935	solute carrier family 25 member 33-like
Gga.19699.1.S1_at	0.742	-3.98	-2.6816	C1H21ORF62	-2.00011	0.0206902	chromosome 1 open reading frame, human C21orf62
Gga.13306.1.S1_at	0.692	-4.36	-2.4257	SHOX	-2.00172	0.0156158	short stature homeobox
Gga.14567.1.A1_at	0.496	-7.73	-1.0076	C11ORF34	-2.00323	0.0024068	chromosome 24 open reading frame, human C11orf34
Gga.14682.1.S1_s_at	0.743	-3.94	-2.7093	ASB14	-2.00773	0.0213185	ankyrin repeat and SOCS box containing 14
GgaAffx.23223.1.S1_at	0.496	-7.84	-0.9805	TJAP1	-2.01218	0.0023008	tight junction associated protein 1
GgaAffx.22179.1.A1_at	0.535	-6.44	-1.4108	RP11-330H6.5	-2.016	0.0044396	Uncharacterized protein [Source:UniProtKB/TrEMBL;Acc:H7C5I2]
Gga.18284.1.S1_at	0.496	-8.34	-0.858	CCDC109B	-2.02456	0.001863	coiled-coil domain containing 109B
Gga.17179.1.S1_at	0.741	-4.01	-2.6552	VDR	-2.02868	0.0201063	vitamin D (1,25- dihydroxyvitamin D3) receptor
Gga.15745.1.S1_at	0.531	-6.75	-1.3035	PNPT1	-2.04434	0.0038062	polyribonucleotide nucleotidyltransferase 1
GgaAffx.25470.1.S1_s_at	0.496	-8.1	-0.9151	ITGB4	-2.04616	0.0020588	integrin subunit beta 4
GgaAffx.1335.2.S1_s_at	0.859	-3.17	-3.3082	RNF157	-2.04805	0.0398855	ring finger protein 157
Gga.2434.1.S1_at	0.781	-3.66	-2.9097	C8H1ORF210	-2.05912	0.0263935	chromosome 8 open reading frame, human C1orf210
GgaAffx.6950.2.S1_s_at	0.809	-3.49	-3.0411	ANGPTL3	-2.05946	0.030288	angiopoietin like 3
Gga.10121.1.S1_at	0.742	-3.94	-2.7051	TTRL	-2.06005	0.0212209	transthyretin-like
GgaAffx.5782.1.S1_s_at	0.496	-7.38	-1.1043	ATRNL1	-2.06932	0.0028135	attractin-like 1
Gga.10857.1.S1_s_at	0.692	-4.37	-2.4218	MLH1	-2.0707	0.0155485	mutL homolog 1
Gga.13079.1.S1_s_at	0.732	-4.06	-2.6212	A2ML4	-2.07077	0.0193766	alpha-2-macroglobulin-like 4
Gga.333.1.S1_at	0.742	-3.98	-2.6774	SIX6	-2.07307	0.0205959	SIX homeobox 6
GgaAffx.8504.4.S1_at	0.89	-3.02	-3.4439	ABCF2	-2.07396	0.045785	ATP binding cassette subfamily F member 2
GgaAffx.8137.1.S1_at	0.496	-7.92	-0.9592	SLC37A3	-2.07897	0.0022201	solute carrier family 37 member 3
Gga.6958.1.S1_a_at	0.663	-4.71	-2.2156	LOC419282	-2.08653	0.0122957	uncharacterized LOC419282
Gga.15773.1.S1_at	0.526	-6.89	-1.2552	RFX3	-2.09562	0.003545	regulatory factor X, 3 (influences HLA class II expression)
Gga.716.1.S1_at	0.539	-6.15	-1.5219	OPN1LW	-2.09793	0.0051771	opsin 1 (cone pigments), long-wave-sensitive (color blindness, protan)
Gga.10129.1.S1_at	0.819	-3.44	-3.0839	ECHDC1	-2.10254	0.0316681	enoyl CoA hydratase domain containing 1
GgaAffx.10197.1.A1_at	0.496	-8.24	-0.8811	KCNE2	-2.10377	0.0019405	potassium voltage-gated channel, Isk-related family, member 2
GgaAffx.22223.1.S1_s_at	0.836	-3.3	-3.1981	SST	-2.10585	0.035632	somatostatin
Gga.19359.1.A1_at	0.555	-5.83	-1.6548	ZNF76	-2.10758	0.0061807	zinc finger protein 76
GgaAffx.23325.1.S1_s_at	0.496	-8.75	-0.7683	LRRC72	-2.11651	0.0015816	leucine rich repeat containing 72
GgaAffx.4574.1.A1_at	0.793	-3.58	-2.9727	SPRY4	-2.13927	0.0281981	sprouty homolog 4 (Drosophila)
GgaAffx.20567.1.S1_at	0.774	-3.73	-2.8563	MLLT11	-2.1427	0.0249424	myeloid/lymphoid or mixed-lineage leukemia; translocated to, 11
GgaAffx.11153.1.A1_at	0.496	-8.9	-0.7374	RXFP3	-2.14284	0.0014919	relaxin/insulin-like family peptide receptor 3
GgaAffx.2249.1.S1_at	0.603	-5.16	-1.9691	COR4	-2.15024	0.009182	olfactory receptor 4
GgaAffx.6199.1.S1_at	0.686	-4.41	-2.3951	DIEXF	-2.15345	0.0150896	digestive organ expansion factor homolog (zebrafish)
GgaAffx.2804.1.S1_s_at	0.574	-5.31	-1.8933	TNN	-2.15347	0.0083675	tenascin N
GgaAffx.24469.1.S1_x_at	0.574	-5.29	-1.9022	LOC429663	-2.1559	0.0084605	uncharacterized LOC429663
GgaAffx.5165.4.S1_s_at	0.714	-4.17	-2.5465	AOX2	-2.15708	0.017855	aldehyde oxidase 2
Gga.14705.1.S1_at	0.557	-5.76	-1.6868	LOC424511	-2.16057	0.0064442	uncharacterized LOC424511
Gga.2422.1.S1_at	0.781	-3.66	-2.9108	ENS-3	-2.16492	0.0264225	pol-like protein ENS-3
GgaAffx.3634.1.S1_s_at	0.535	-6.47	-1.403	LOC770539	-2.16677	0.0043911	similar to type VII collagen
Gga.4999.1.S1_a_at	0.779	-3.68	-2.8972	ITGA4	-2.16843	0.0260456	integrin, alpha 4 (antigen CD49D, alpha 4 subunit of VLA-4 receptor)
Gga.12822.1.S1_at	0.793	-3.61	-2.9516	ARMC3	-2.16862	0.0275818	armadillo repeat containing 3
Gga.10849.2.S1_a_at	0.716	-4.15	-2.5612	PSPH	-2.17579	0.0181467	phosphoserine phosphatase
Gga.7394.1.S1_s_at	0.568	-5.5	-1.8041	CCDC40	-2.17633	0.0074868	coiled-coil domain containing 40
GgaAffx.10105.1.S1_s_at	0.677	-4.53	-2.3194	LOC771856	-2.18056	0.0138515	uncharacterized LOC771856
GgaAffx.25322.1.S1_at	0.836	-3.3	-3.2019	LOC419425	-2.18867	0.0357696	rho guanine nucleotide exchange factor 7-like
Gga.2551.2.S1_s_at	0.574	-5.34	-1.8792	TF	-2.18898	0.0082239	transferrin (ovotransferrin)
Gga.5653.1.S1_at	0.888	-3.02	-3.4366	MICU1	-2.19062	0.0454474	mitochondrial calcium uptake 1
Gga.15944.1.A1_at	0.619	-5	-2.051	NF2	-2.19161	0.0101331	neurofibromin 2 (bilateral acoustic neuroma)
GgaAffx.24692.1.S1_at	0.619	-5	-2.0547	PDZK1	-2.19555	0.0101775	PDZ domain containing 1
GgaAffx.4224.1.S1_at	0.742	-4	-2.6675	TTI1	-2.20469	0.0203761	TELO2 interacting protein 1
GgaAffx.8389.7.S1_at	0.78	-3.67	-2.9058	SLC6A19	-2.20554	0.0262843	solute carrier family 6 (neutral amino acid transporter), member 19
Gga.9792.2.S1_at	0.704	-4.25	-2.4961	NCSTN	-2.20644	0.0168891	nicastrin
GgaAffx.10741.1.S1_at	0.58	-5.27	-1.9136	RFX8	-2.22067	0.0085798	RFX family member 8, lacking RFX DNA binding domain
Gga.13143.1.S1_at	0.831	-3.33	-3.1753	GDF9	-2.22287	0.0348069	growth differentiation factor 9
GgaAffx.11072.1.S1_at	0.845	-3.24	-3.2483	USP35	-2.22553	0.0375164	ubiquitin specific peptidase 35
Gga.15335.1.S1_at	0.619	-5	-2.053	SLC12A5	-2.23215	0.0101573	solute carrier family 12 (potassium/chloride transporter), member 5
Gga.14969.1.A1_at	0.496	-7.92	-0.9584	EPHX4	-2.23766	0.0022171	epoxide hydrolase 4
Gga.4557.1.S1_at	0.498	-7.24	-1.1467	FGB	-2.24015	0.0030062	fibrinogen beta chain
Gga.15126.1.S1_at	0.496	-9.03	-0.7118	PLEKHG1	-2.24037	0.0014202	pleckstrin homology domain containing, family G (with RhoGef domain) member 1
GgaAffx.6636.1.S1_at	0.547	-5.9	-1.6239	JAKMIP3	-2.25141	0.005935	Janus kinase and microtubule interacting protein 3
GgaAffx.11124.3.S1_at	0.547	-5.9	-1.626	LOC769317	-2.25963	0.0059516	olfactory receptor 52R1-like
GgaAffx.3805.1.S1_at	0.91	-2.95	-3.5048	ZFPM1	-2.26436	0.0486944	zinc finger protein, FOG family member 1
Gga.7480.1.S1_at	0.535	-6.46	-1.4036	LOC768750	-2.26603	0.004395	uncharacterized LOC768750
GgaAffx.11357.1.S1_at	0.535	-6.41	-1.4238	LOC430965	-2.27246	0.0045212	uncharacterized LOC430965
Gga.18390.1.S1_at	0.714	-4.16	-2.5539	CELF4	-2.2735	0.0180013	CUGBP, Elav-like family member 4
GgaAffx.22796.1.S1_at	0.82	-3.4	-3.1193	UAP1L1	-2.27819	0.0328491	UDP-N-acteylglucosamine pyrophosphorylase 1-like 1
Gga.8809.3.S1_at	0.808	-3.51	-3.0323	CUL4B	-2.28777	0.0300106	cullin 4B
Gga.13757.1.A1_at	0.496	-8.14	-0.9034	LOC777076	-2.28863	0.0020176	similar to RUFY1
GgaAffx.21290.1.S1_at	0.529	-6.8	-1.2845	DDX50	-2.28876	0.0037017	DEAD (Asp-Glu-Ala-Asp) box polypeptide 50
Gga.738.1.S1_at	0.621	-4.97	-2.0712	GSC	-2.29718	0.0103802	goosecoid homeobox
Gga.17274.1.S1_at	0.911	-2.94	-3.5081	KLF4	-2.29765	0.0488562	Kruppel-like factor 4 (gut)
GgaAffx.2539.2.S1_at	0.535	-6.58	-1.3625	NMUR2	-2.30565	0.0041453	neuromedin U receptor 2
Gga.10112.1.S1_at	0.709	-4.2	-2.5276	MSANTD1	-2.32058	0.0174873	Myb/SANT DNA binding domain containing 1
GgaAffx.117.1.S1_at	0.568	-5.57	-1.7722	MTCH1	-2.32076	0.0071906	mitochondrial carrier 1
Gga.12116.1.S1_at	0.569	-5.42	-1.8395	KAT6B	-2.32196	0.0078268	K(lysine) acetyltransferase 6B
Gga.18398.1.S1_at	0.7	-4.27	-2.4822	SCUBE2	-2.33892	0.0166309	signal peptide, CUB domain, EGF-like 2
Gga.9779.1.S1_at	0.529	-6.79	-1.2889	CSDC2	-2.34157	0.0037262	cold shock domain containing C2, RNA binding
GgaAffx.23409.3.S1_s_at	0.496	-8.5	-0.8216	CSRNP3	-2.34707	0.0017449	cysteine-serine-rich nuclear protein 3
Gga.865.1.S1_at	0.496	-10.3	-0.4942	COL9A2	-2.34718	0.0009006	collagen, type IX, alpha 2
Gga.18745.1.S1_at	0.74	-4.02	-2.6482	FSTL4	-2.34864	0.0199546	follistatin-like 4
Gga.10034.3.S1_at	0.496	-9.79	-0.5743	SERPINB2	-2.35237	0.0010739	serpin peptidase inhibitor, clade B (ovalbumin), member 2
Gga.1042.1.S1_at	0.496	-8.4	-0.8442	GHITM	-2.35477	0.0018175	growth hormone inducible transmembrane protein
GgaAffx.3130.1.S1_at	0.496	-7.41	-1.0981	LOC415973	-2.3607	0.0027859	uncharacterized LOC415973
Gga.10203.1.S1_s_at	0.496	-8.84	-0.7497	FGA	-2.36343	0.0015272	fibrinogen alpha chain
Gga.8239.2.S1_at	0.793	-3.63	-2.9355	LOC427229	-2.36414	0.0271185	uncharacterized LOC427229
Gga.8594.1.S1_at	0.496	-8.49	-0.8239	SLC5A1	-2.3728	0.0017523	solute carrier family 5 (sodium/glucose cotransporter), member 1
GgaAffx.3459.1.S1_at	0.677	-4.54	-2.3153	PER2	-2.39205	0.0137875	period circadian clock 2
Gga.11905.1.S1_at	0.496	-9.23	-0.6733	XPO6	-2.39322	0.0013166	exportin 6
GgaAffx.11487.1.S1_at	0.54	-6.08	-1.5503	CTSO	-2.39758	0.0053803	cathepsin O
Gga.18567.1.A1_at	0.54	-6.05	-1.5612	XRN1	-2.40169	0.0054594	5'-3' exoribonuclease 1
GgaAffx.23313.1.S1_at	0.82	-3.41	-3.1105	PLD5	-2.40897	0.0325507	phospholipase D family member 5
GgaAffx.4176.3.S1_s_at	0.77	-3.77	-2.8299	RAB36	-2.42133	0.0242549	RAB36, member RAS oncogene family
GgaAffx.2666.7.S1_s_at	0.82	-3.41	-3.1097	DNAH1	-2.422	0.0325238	dynein, axonemal, heavy chain 1
Gga.14893.1.S1_at	0.498	-7.17	-1.1685	LOC417372	-2.42346	0.0031092	uncharacterized LOC417372
Gga.16771.1.S1_at	0.869	-3.08	-3.3848	IQSEC1	-2.4263	0.043121	IQ motif and Sec7 domain 1
GgaAffx.11051.2.S1_s_at	0.496	-8.83	-0.7512	CCDC67	-2.4335	0.0015314	coiled-coil domain containing 67
GgaAffx.25227.5.S1_at	0.535	-6.2	-1.5033	NARS2	-2.438	0.005047	asparaginyl-tRNA synthetase 2, mitochondrial (putative)
Gga.609.1.S1_at	0.766	-3.81	-2.8009	THRB	-2.44889	0.0235163	thyroid hormone receptor, beta
Gga.2620.1.S1_at	0.692	-4.35	-2.4345	TTR	-2.46683	0.0157699	transthyretin
GgaAffx.11101.2.S1_at	0.496	-10.7	-0.4326	C2CD3	-2.46826	0.0007803	C2 calcium-dependent domain containing 3
GgaAffx.10534.3.S1_s_at	0.839	-3.27	-3.2238	LPIN1	-2.46984	0.0365868	lipin 1
Gga.8930.1.S1_at	0.496	-8.87	-0.7428	OSBPL6	-2.47037	0.0015072	oxysterol binding protein-like 6
Gga.18653.1.S1_at	0.678	-4.52	-2.324	FAM179A	-2.47391	0.0139239	family with sequence similarity 179 member A
GgaAffx.1155.2.S1_s_at	0.568	-5.5	-1.8038	HCN4	-2.47506	0.0074839	hyperpolarization activated cyclic nucleotide-gated potassium channel 4
Gga.6700.1.S1_at	0.496	-9.26	-0.6678	ABCG1	-2.47573	0.0013023	ATP-binding cassette, sub-family G (WHITE), member 1
GgaAffx.10188.1.S1_at	0.558	-5.72	-1.7004	LOC427977	-2.48159	0.0065586	GART-B
Gga.10921.1.S1_at	0.777	-3.69	-2.8888	PLEKHH1	-2.48199	0.0258173	pleckstrin homology domain containing, family H (with MyTH4 domain) member 1
GgaAffx.5788.1.S1_at	0.691	-4.37	-2.417	CDC42BPA	-2.48832	0.0154656	CDC42 binding protein kinase alpha (DMPK-like)
GgaAffx.11147.1.S1_at	0.547	-5.91	-1.6203	DSG4	-2.49364	0.0059069	desmoglein 4
Gga.8508.1.S1_s_at	0.496	-10	-0.5386	SLA	-2.50755	0.0009944	Src-like-adaptor
GgaAffx.2465.1.S1_at	0.535	-6.44	-1.4115	IQCA1	-2.52022	0.0044442	IQ motif containing with AAA domain 1
Gga.1165.1.S1_at	0.574	-5.32	-1.8882	FGG	-2.52999	0.0083152	fibrinogen gamma chain
Gga.18826.1.S1_at	0.839	-3.26	-3.2294	ATG16L1	-2.53311	0.0367949	autophagy related 16 like 1
Gga.18715.1.A1_at	0.555	-5.83	-1.6558	DROSHA	-2.54283	0.0061894	drosha ribonuclease III
GgaAffx.21244.1.S1_at	0.496	-7.71	-1.0137	WDR31	-2.5503	0.0024309	WD repeat domain 31
GgaAffx.5499.1.S1_at	0.684	-4.48	-2.3536	PNPLA7	-2.55047	0.0143996	patatin-like phospholipase domain containing 7
GgaAffx.6031.4.S1_at	0.761	-3.84	-2.7808	MYO3B	-2.5578	0.0230164	myosin IIIB
GgaAffx.23470.1.S1_at	0.852	-3.21	-3.2726	ALX1	-2.5724	0.0384598	ALX homeobox 1
Gga.8300.1.S1_at	0.89	-3.01	-3.4512	DLAT	-2.57847	0.0461259	dihydrolipoamide S-acetyltransferase
Gga.234.1.S1_at	0.496	-11.7	-0.3104	FGF10	-2.57858	0.0005723	fibroblast growth factor 10
Gga.658.1.S1_at	0.496	-7.71	-1.0124	RYR3	-2.57861	0.002426	ryanodine receptor 3
GgaAffx.5512.1.S1_at	0.535	-6.23	-1.493	LAMP3	-2.58269	0.0049768	lysosomal associated membrane protein 3
Gga.10869.1.S1_at	0.882	-3.05	-3.4137	ABLIM2	-2.58321	0.0444046	actin binding LIM protein family, member 2
GgaAffx.3406.1.S1_at	0.535	-6.53	-1.3789	FREM1	-2.59067	0.0042438	FRAS1 related extracellular matrix 1
Gga.5820.1.S1_at	0.793	-3.57	-2.9819	BHLHE22	-2.59219	0.0284733	basic helix-loop-helix family member e22
Gga.13002.1.S1_at	0.661	-4.72	-2.2092	MAP2K6	-2.59263	0.0122047	mitogen-activated protein kinase kinase 6
GgaAffx.5545.1.S1_at	0.917	-2.92	-3.5287	LOC769512	-2.59516	0.0498802	uncharacterized LOC769512
Gga.6665.1.A1_at	0.496	-8.45	-0.8328	MAL	-2.59613	0.0017806	mal, T-cell differentiation protein
Gga.14604.1.A1_at	0.819	-3.42	-3.0979	GDNF	-2.60647	0.0321295	glial cell derived neurotrophic factor
GgaAffx.11290.1.S1_at	0.567	-5.63	-1.7434	DOK3	-2.6128	0.0069319	docking protein 3
GgaAffx.6877.1.S1_at	0.496	-7.29	-1.1326	LOC422577	-2.62185	0.0029411	uncharacterized LOC422577
Gga.11030.1.S1_at	0.546	-5.95	-1.603	LOC423919	-2.62466	0.0057726	KIAA1598-like
GgaAffx.4424.1.S1_at	0.831	-3.33	-3.1713	ADAMTS17	-2.62523	0.0346612	ADAM metallopeptidase with thrombospondin type 1 motif, 17
GgaAffx.21076.1.S1_at	0.496	-11.1	-0.3809	LOC101749448	-2.63241	0.0006875	uncharacterized LOC101749448
Gga.9285.1.S1_at	0.802	-3.53	-3.01	NPVF	-2.65736	0.0293217	neuropeptide VF precursor
Gga.11630.2.S1_at	0.535	-6.23	-1.4898	LOC426615	-2.65887	0.0049552	mesoderm induction early response protein 3-like
Gga.13277.1.S1_at	0.496	-7.76	-0.9997	SNX8	-2.66136	0.0023755	sorting nexin 8
GgaAffx.9617.1.A1_at	0.819	-3.45	-3.0792	GPR15	-2.66148	0.0315116	G protein-coupled receptor 15
GgaAffx.21833.1.S1_s_at	0.496	-8.05	-0.9276	CCKBR	-2.66743	0.0021037	cholecystokinin B receptor
Gga.18369.1.S1_at	0.692	-4.34	-2.4355	TRPA1	-2.66909	0.0157877	transient receptor potential cation channel subfamily A member 1
GgaAffx.125.1.S1_at	0.869	-3.09	-3.3776	LOC769232	-2.6693	0.0428074	Ig heavy chain Mem5-like
Gga.8907.1.S1_at	0.547	-5.91	-1.6188	USP45	-2.66985	0.0058953	ubiquitin specific peptidase 45
Gga.17717.1.A1_at	0.526	-6.93	-1.2438	BCAR3	-2.67064	0.0034851	breast cancer anti-estrogen resistance 3
GgaAffx.8680.1.S1_at	0.574	-5.3	-1.9001	FAM65B	-2.68615	0.008439	family with sequence similarity 65, member B
GgaAffx.21829.1.S1_s_at	0.555	-5.78	-1.6763	ST8SIA5	-2.69858	0.0063572	ST8 alpha-N-acetyl-neuraminide alpha-2,8-sialyltransferase 5
GgaAffx.6627.1.S1_at	0.77	-3.76	-2.8338	COL25A1	-2.71318	0.0243558	collagen, type XXV, alpha 1
GgaAffx.8374.1.S1_s_at	0.865	-3.13	-3.3426	SLCO1A2	-2.71965	0.0413116	solute carrier organic anion transporter family, member 1A2
Gga.16228.1.S1_at	0.496	-9.19	-0.6797	FAM81A	-2.72491	0.0013335	family with sequence similarity 81 member A
GgaAffx.7353.6.S1_s_at	0.702	-4.26	-2.4866	SLC17A8	-2.73773	0.0167125	solute carrier family 17 (vesicular glutamate transporter), member 8
Gga.17051.1.S1_x_at	0.498	-7.18	-1.1646	GALNT16	-2.7427	0.003091	UDP-N-acetyl-alpha-D-galactosamine:polypeptide N-acetylgalactosaminyltransferase 16
GgaAffx.10477.1.S1_at	0.496	-8.29	-0.8682	SNTG2	-2.74517	0.001897	syntrophin, gamma 2
GgaAffx.6649.1.S1_s_at	0.535	-6.59	-1.3583	NRXN3	-2.74807	0.0041204	neurexin 3
Gga.14000.1.S1_at	0.535	-6.41	-1.424	DOPEY1	-2.74921	0.0045226	dopey family member 1
Gga.7890.1.S1_at	0.816	-3.46	-3.0662	SFRP4	-2.75115	0.0310892	secreted frizzled-related protein 4
Gga.13630.1.A1_at	0.65	-4.79	-2.1701	NIPSNAP3A	-2.75272	0.0116626	nipsnap homolog 3A (C. elegans)
GgaAffx.26587.1.S1_at	0.67	-4.61	-2.2742	SWAP70	-2.75448	0.0131549	SWAP switching B-cell complex 70kDa subunit
Gga.17987.1.S1_at	0.624	-4.95	-2.0816	JAKMIP2	-2.75477	0.0105092	janus kinase and microtubule interacting protein 2
Gga.8627.1.S1_at	0.742	-3.97	-2.6855	SLC28A2	-2.75604	0.0207773	solute carrier family 28 (sodium-coupled nucleoside transporter), member 2
GgaAffx.2746.1.A1_at	0.709	-4.2	-2.527	LOC428828	-2.75665	0.0174761	similar to olfactory receptor MOR172-6
GgaAffx.9956.3.S1_s_at	0.911	-2.95	-3.5078	HGFAC	-2.75776	0.0488403	HGF activator
Gga.12543.1.S1_at	0.498	-7.25	-1.143	MTM1	-2.75954	0.0029891	myotubularin 1
GgaAffx.3119.2.S1_at	0.535	-6.67	-1.3293	SHC4	-2.77031	0.0039522	SHC (Src homology 2 domain containing) family member 4
Gga.9561.2.S1_at	0.863	-3.14	-3.3355	TMEM242	-2.77326	0.0410138	transmembrane protein 242
GgaAffx.7403.2.S1_at	0.535	-6.51	-1.3858	SLC5A8	-2.77412	0.0042854	solute carrier family 5 (sodium/monocarboxylate cotransporter), member 8
Gga.18360.1.S1_at	0.496	-8.97	-0.7232	RAB33A	-2.77474	0.0014517	RAB33A, member RAS oncogene family
GgaAffx.3475.1.S1_at	0.732	-4.07	-2.619	GPR55	-2.78489	0.0193311	G protein-coupled receptor 55
Gga.17952.1.A1_at	0.808	-3.51	-3.0275	RIMBP2	-2.79219	0.0298627	RIMS binding protein 2
GgaAffx.6751.2.S1_at	0.845	-3.24	-3.2499	TTC7B	-2.7923	0.0375765	tetratricopeptide repeat domain 7B
GgaAffx.2624.1.S1_s_at	0.91	-2.95	-3.5034	TACR2	-2.79358	0.0486255	tachykinin receptor 2
GgaAffx.5927.2.S1_s_at	0.496	-10.4	-0.4854	LRRIQ4	-2.79655	0.0008827	leucine-rich repeats and IQ motif containing 4
Gga.17665.1.S1_s_at	0.496	-7.5	-1.0705	KIAA1324L	-2.79858	0.0026658	KIAA1324-like
GgaAffx.20195.1.S1_at	0.684	-4.47	-2.3582	LOC100858381	-2.8002	0.0144741	chromosome 11 open reading frame, human C19orf12-like
GgaAffx.9792.1.S1_at	0.535	-6.22	-1.4969	LOC427292	-2.80641	0.0050031	S-adenosylmethionine synthase isoform type-2-like
GgaAffx.11922.1.S1_at	0.496	-11	-0.4036	GNB1	-2.81554	0.0007272	guanine nucleotide binding protein (G protein), beta polypeptide 1
GgaAffx.6392.1.S1_at	0.496	-7.56	-1.0554	DMRT3	-2.81734	0.002602	doublesex and mab-3 related transcription factor 3
Gga.17879.1.A1_at	0.603	-5.15	-1.9715	ARHGAP32	-2.82504	0.0092086	Rho GTPase activating protein 32
GgaAffx.21780.2.S1_s_at	0.742	-3.94	-2.7058	GCG	-2.82591	0.0212378	glucagon
Gga.10248.1.S1_at	0.555	-5.81	-1.6648	TBC1D8	-2.82952	0.006262	TBC1 domain family, member 8 (with GRAM domain)
GgaAffx.23262.1.S1_at	0.692	-4.35	-2.4293	GPR65	-2.8556	0.0156799	G protein-coupled receptor 65
Gga.10443.1.S1_at	0.774	-3.72	-2.8678	C4ORF33	-2.85702	0.0252499	chromosome 4 open reading frame, human C4orf33
GgaAffx.11017.5.S1_at	0.691	-4.38	-2.4129	DYNC2H1	-2.86908	0.0153946	dynein, cytoplasmic 2, heavy chain 1
Gga.2013.2.A1_at	0.793	-3.57	-2.9794	SRF	-2.87328	0.0283973	serum response factor
Gga.489.1.S1_at	0.799	-3.54	-3.0033	TBX4	-2.87376	0.0291181	T-box 4
Gga.19393.1.S1_s_at	0.496	-10.3	-0.4973	CYP26C1	-2.87631	0.000907	cytochrome P450, family 26, subfamily C, polypeptide 1
GgaAffx.26349.1.S1_at	0.496	-10.5	-0.4619	ZMYND12	-2.88216	0.0008361	zinc finger, MYND-type containing 12
Gga.14261.1.S1_at	0.913	-2.94	-3.5156	TIAM2	-2.89944	0.0492267	T-cell lymphoma invasion and metastasis 2
GgaAffx.10036.2.S1_s_at	0.496	-7.43	-1.0902	LOC430146	-2.90432	0.0027511	uncharacterized LOC430146
GgaAffx.8115.3.S1_at	0.831	-3.32	-3.1789	ATP6V0A4	-2.91702	0.0349351	ATPase, H+ transporting, lysosomal V0 subunit a4
Gga.4124.1.S1_at	0.621	-4.97	-2.0672	LOC395933	-2.92176	0.0103303	sulfotransferase
Gga.19210.1.S1_s_at	0.774	-3.74	-2.8535	GABRD	-2.92789	0.0248696	gamma-aminobutyric acid type A receptor delta subunit
Gga.18380.1.S1_at	0.568	-5.47	-1.8165	LOC769572	-2.92932	0.0076045	uncharacterized LOC769572
GgaAffx.6019.2.S1_s_at	0.569	-5.39	-1.8528	LOC776526	-2.93878	0.007958	similar to CRP-ductin-alpha
Gga.10556.1.S1_at	0.568	-5.6	-1.7565	LOC415414	-2.94122	0.0070486	unc-13-like
GgaAffx.21239.1.S1_at	0.531	-6.72	-1.3128	MEGF11	-2.95211	0.0038582	multiple EGF-like-domains 11
Gga.545.1.S1_at	0.535	-6.56	-1.3686	DELTARB1	-2.95325	0.0041818	variant retinoblastoma transcription factor
GgaAffx.23669.1.S1_at	0.827	-3.35	-3.1566	YTHDC1	-2.95515	0.0341408	YTH domain containing 1
Gga.2894.1.S1_at	0.496	-7.74	-1.0048	JAG1	-2.96733	0.0023957	jagged 1
Gga.12937.3.S1_a_at	0.555	-5.79	-1.6706	AMN1	-2.97152	0.0063099	antagonist of mitotic exit network 1 homolog (S. cerevisiae)
Gga.3125.1.S3_at	0.654	-4.75	-2.1904	ID2	-2.974	0.011941	inhibitor of DNA binding 2, dominant negative helix-loop-helix protein
Gga.7210.1.S1_at	0.535	-6.36	-1.4409	ZP3	-2.97443	0.0046308	zona pellucida sperm-binding protein 3
Gga.19.1.S1_at	0.56	-5.7	-1.7133	IL1B	-2.97623	0.0066687	interleukin 1, beta
GgaAffx.22683.1.S1_at	0.496	-11.9	-0.2977	SSX2IP	-3.0008	0.000553	synovial sarcoma, X breakpoint 2 interacting protein
Gga.7456.1.S1_at	0.808	-3.5	-3.0377	LOC415663	-3.00425	0.0301824	uncharacterized LOC415663
GgaAffx.21797.1.S1_at	0.496	-7.72	-1.0115	AvBD11	-3.01089	0.0024224	avian beta-defensin 11
Gga.10177.1.S1_at	0.755	-3.88	-2.7523	PTPN5	-3.02245	0.0223263	protein tyrosine phosphatase, non-receptor type 5 (striatum-enriched)
Gga.10848.1.S1_at	0.879	-3.06	-3.4045	C14H7ORF62	-3.03173	0.0439952	chromosome 14 open reading frame, human C7orf62
Gga.14879.1.S1_at	0.535	-6.34	-1.4483	NIN	-3.04557	0.004679	ninein
GgaAffx.8595.1.S1_at	0.496	-13.9	-0.1182	CENPN	-3.05024	0.0003199	centromere protein N
GgaAffx.6009.1.S1_at	0.54	-6.1	-1.5443	SPOCK3	-3.06009	0.0053366	sparc/osteonectin, cwcv and kazal-like domains proteoglycan (testican) 3
Gga.12370.3.S1_at	0.496	-8.68	-0.783	TFB1M	-3.06385	0.0016254	transcription factor B1, mitochondrial
GgaAffx.7095.2.S1_at	0.496	-13.8	-0.1255	PDCD2	-3.07259	0.0003279	programmed cell death 2
Gga.16768.1.S1_at	0.496	-10.6	-0.4482	LOC769351	-3.1025	0.0008098	uncharacterized LOC769351
GgaAffx.1369.1.S1_at	0.535	-6.27	-1.475	AMPD1	-3.10413	0.0048552	adenosine monophosphate deaminase 1
Gga.16631.1.S1_at	0.732	-4.07	-2.6174	DNAJB8	-3.10633	0.019297	DnaJ (Hsp40) homolog, subfamily B, member 8
Gga.14086.1.S1_at	0.67	-4.6	-2.2807	ZC3H12D	-3.10738	0.0132529	zinc finger CCCH-type containing 12D
GgaAffx.7645.1.S1_s_at	0.867	-3.12	-3.3508	TRANK1	-3.1313	0.0416579	tetratricopeptide repeat and ankyrin repeat containing 1
Gga.5285.1.A1_at	0.831	-3.32	-3.1824	LANCL1	-3.13294	0.0350611	LanC lantibiotic synthetase component C-like 1 (bacterial)
Gga.13883.1.S1_s_at	0.74	-4.02	-2.6494	RP11-724O16.1	-3.13932	0.0199807	Uncharacterized protein [Source:UniProtKB/TrEMBL;Acc:E9PBE3]
Gga.12901.1.S1_at	0.793	-3.59	-2.9673	SGCD	-3.15742	0.0280412	sarcoglycan, delta (35kDa dystrophin-associated glycoprotein)
Gga.2737.2.S1_at	0.535	-6.2	-1.5033	INTS6	-3.16147	0.0050472	integrator complex subunit 6
GgaAffx.25763.2.S1_at	0.567	-5.64	-1.7372	TRIM25	-3.17957	0.0068765	tripartite motif containing 25
Gga.534.1.S1_at	0.558	-5.73	-1.6971	KCNG4	-3.22112	0.0065309	potassium voltage-gated channel, subfamily G, member 4
Gga.10290.1.A1_at	0.496	-10.6	-0.4548	SLC18B1	-3.22263	0.0008224	solute carrier family 18, subfamily B, member 1
Gga.3130.3.S1_a_at	0.822	-3.37	-3.1375	CLIP1	-3.23359	0.0334746	CAP-GLY domain containing linker protein 1
GgaAffx.7723.3.S1_at	0.621	-4.96	-2.0749	RRH	-3.27934	0.0104252	retinal pigment epithelium-derived rhodopsin homolog
GgaAffx.9643.1.S1_at	0.496	-11.6	-0.3272	PCSK5	-3.32151	0.0005986	proprotein convertase subtilisin/kexin type 5
Gga.1869.1.S1_at	0.793	-3.62	-2.9442	FAM84A	-3.36451	0.0273684	family with sequence similarity 84 member A
GgaAffx.8774.6.S1_at	0.774	-3.73	-2.8599	LOC429798	-3.36798	0.0250385	olfactory receptor 14A16-like
Gga.18367.1.S1_s_at	0.496	-11	-0.3938	MCTP1	-3.41304	0.0007099	multiple C2 domains, transmembrane 1
GgaAffx.983.1.S1_at	0.496	-8.91	-0.7349	SLC12A1	-3.42825	0.0014846	solute carrier family 12 (sodium/potassium/chloride transporter), member 1
GgaAffx.25637.7.S1_at	0.903	-2.97	-3.4853	ABLIM3	-3.46229	0.047746	actin binding LIM protein family, member 3
GgaAffx.10149.2.S1_at	0.686	-4.41	-2.3962	DDX43	-3.46316	0.0151072	DEAD (Asp-Glu-Ala-Asp) box polypeptide 43
GgaAffx.10851.1.S1_s_at	0.496	-8.27	-0.8732	PCDH8	-3.4702	0.0019137	protocadherin 8
Gga.16413.4.S1_at	0.496	-8.87	-0.7436	STMN3	-3.4784	0.0015096	stathmin-like 3
GgaAffx.3721.1.S1_at	0.496	-10.3	-0.4974	LOC771321	-3.5387	0.0009072	tyrosine-protein phosphatase non-receptor type 13-like
Gga.10171.1.A1_at	0.535	-6.56	-1.3674	METTL5	-3.55274	0.0041747	methyltransferase like 5
GgaAffx.7305.1.S1_s_at	0.496	-12.7	-0.2168	PPEF2	-3.5875	0.0004388	protein phosphatase, EF-hand calcium binding domain 2
Gga.15047.1.S1_at	0.496	-8.42	-0.8384	RIC8A	-3.60907	0.0017986	RIC8 guanine nucleotide exchange factor A
Gga.11972.1.S1_at	0.619	-4.99	-2.0598	TCTE3	-3.69485	0.0102406	t-complex-associated-testis-expressed 3
Gga.4055.1.S1_at	0.714	-4.17	-2.5509	FETUB	-3.70924	0.0179429	fetuin B
Gga.12205.1.S1_at	0.496	-12.5	-0.2312	RNF219	-3.71028	0.000458	ring finger protein 219
GgaAffx.4862.1.S1_at	0.496	-15.1	-0.0369	DRD2	-3.74292	0.0002377	dopamine receptor D2
Gga.17712.1.S1_at	0.496	-14.9	-0.0503	ZFHX4	-3.79165	0.0002503	zinc finger homeobox 4
GgaAffx.5379.2.S1_at	0.496	-11.9	-0.2914	BRD1	-3.79777	0.0005434	bromodomain containing 1
Gga.10491.1.S1_at	0.496	-9.14	-0.6888	EVC	-3.8533	0.0013578	EvC ciliary complex subunit 1
GgaAffx.5780.2.S1_at	0.496	-8.95	-0.7271	DMBT1L	-3.88901	0.0014627	deleted in malignant brain tumors 1 protein-like
Gga.13496.2.S1_at	0.496	-7.91	-0.9615	LRBA	-3.90072	0.0022285	LPS-responsive vesicle trafficking, beach and anchor containing
Gga.16280.1.S1_at	0.54	-6.12	-1.5333	FAM83D	-3.94604	0.0052574	family with sequence similarity 83, member D
GgaAffx.11897.1.S1_at	0.5	-7.12	-1.1835	DOLPP1	-4.01595	0.0031819	dolichyldiphosphatase 1
Gga.11436.3.A1_at	0.496	-10.4	-0.4835	STARD3NL	-4.16069	0.0008789	STARD3 N-terminal like
Gga.8463.1.S1_s_at	0.496	-11.8	-0.301	LOC374195	-4.22328	0.0005579	chromodomain helicase DNA binding protein 1
GgaAffx.5474.1.S1_at	0.496	-9.31	-0.6584	WDR63	-4.23795	0.0012781	WD repeat domain 63
Gga.10903.1.S1_at	0.853	-3.2	-3.2794	CALB1	-4.26013	0.0387301	calbindin 1, 28kDa
Gga.4510.1.S1_a_at	0.742	-3.97	-2.6859	ALB	-4.38818	0.0207857	albumin
Gga.18669.1.S1_at	0.496	-9.04	-0.709	KIAA1468	-4.43661	0.0014123	KIAA1468
GgaAffx.9120.2.S1_at	0.54	-6.14	-1.5265	CCKAR	-4.44987	0.0052094	cholecystokinin A receptor
Gga.14304.1.S1_at	0.496	-7.91	-0.9605	PIK3C3	-4.45662	0.0022248	phosphatidylinositol 3-kinase catalytic subunit type 3
Gga.199.1.S1_at	0.613	-5.06	-2.0227	ATOH7	-4.63243	0.0097954	atonal bHLH transcription factor 7
Gga.18882.1.S1_at	0.496	-11.9	-0.2932	FAM167A	-4.7451	0.0005462	family with sequence similarity 167, member A
GgaAffx.23290.1.S1_s_at	0.496	-15.4	-0.0189	EML5	-4.81083	0.0002213	echinoderm microtubule associated protein like 5
Gga.1407.2.S1_a_at	0.761	-3.85	-2.773	AHSG	-5.4764	0.0228256	alpha-2-HS-glycoprotein
