# Supplementary material for: Effects of chronic hypoxia on the gene expression profile in the embryonic heart in three Chinese indigenous chicken breeds (Gallus gallus)
Source: Front Vet Sci. 2022 Aug 5;9:942159. doi: 10.3389/fvets.2022.942159 (PMC9390884; doi:10.3389/fvets.2022.942159)
Supplement: Supplementary file 4 [file Table_4.XLSX]

## Sheet: Sheet1
The DEEs in DRW chicken heart between hypoxia and normoxia
ID	adj.P.Val	t	B	Genesymbol	logFC	PValue	Gene.title
Gga.729.1.S1_at	0.544	6.35014	-1.46329	AVD	5.53493	0.0051102	avidin
Gga.17104.1.S1_at	0.462	17.7335	0.15311	BCL2L15	4.05664	0.0001629	BCL2 like 15
GgaAffx.8109.1.S1_at	0.462	11.6725	-0.28473	PARP12	4.03182	0.0006769	poly (ADP-ribose) polymerase family, member 12
GgaAffx.3610.4.S1_at	0.554	5.99603	-1.60644	BIRC7	4.02287	0.0061464	baculoviral IAP repeat containing 7
Gga.6068.2.S1_at	0.462	16.2918	0.08497	GNL2	4.00947	0.0002177	guanine nucleotide binding protein-like 2 (nucleolar)
Gga.14933.1.S1_at	0.474	7.67395	-1.02617	SPATS2L	3.96113	0.0027537	spermatogenesis associated, serine-rich 2-like
GgaAffx.2874.7.S1_s_at	0.653	4.47303	-2.39312	LOC427547	3.84971	0.0153639	neural-cadherin-like
GgaAffx.7939.2.S1_at	0.682	4.08406	-2.64867	SLC9A3	3.81548	0.0201866	solute carrier family 9, subfamily A (NHE3, cation proton antiporter 3), member 3
GgaAffx.5725.3.S1_at	0.584	5.64806	-1.76014	ACTL6A	3.73132	0.0074383	actin-like 6A
Gga.10094.1.S1_at	0.462	13.7998	-0.07719	NLGN1	3.71359	0.0003835	neuroligin 1
Gga.1311.8.S1_at	0.462	14.7198	-0.00933	LOC768776	3.67996	0.0003078	similar to T-cell receptor beta chain
GgaAffx.5967.1.S1_at	0.787	3.13048	-3.39266	SAMD9L	3.56071	0.0429921	sterile alpha motif domain containing 9-like
Gga.10200.1.S1_at	0.769	3.311	-3.23812	RBM22	3.42692	0.0368732	RNA binding motif protein 22
GgaAffx.8101.2.S1_s_at	0.596	5.47887	-1.83993	GCNT2	3.39491	0.0081908	glucosaminyl (N-acetyl) transferase 2, I-branching enzyme (I blood group)
GgaAffx.9710.1.S1_at	0.543	6.40706	-1.44143	SLCO4C1	3.37769	0.0049649	solute carrier organic anion transporter family, member 4C1
Gga.6027.1.S1_at	0.645	4.65793	-2.28036	SUCLG1	3.32603	0.0135788	succinate-CoA ligase, alpha subunit
Gga.4732.2.S1_at	0.462	11.2698	-0.33439	LRP11	3.31888	0.0007622	LDL receptor related protein 11
Gga.83.1.A1_at	0.741	3.56774	-3.02961	CDH18	3.29521	0.0298998	cadherin 18, type 2
Gga.8447.1.S1_at	0.59	5.5093	-1.82532	FGFBP2	3.23648	0.0080486	fibroblast growth factor binding protein 2
Gga.2288.1.S1_at	0.523	6.58155	-1.37634	DUSP7	3.20411	0.0045511	dual specificity phosphatase 7
Gga.10349.1.S1_at	0.666	4.26578	-2.52609	C1H11ORF70	3.2024	0.0177286	chromosome 1 open reading frame, human C11orf70
GgaAffx.7665.1.A1_at	0.627	5.00184	-2.08445	GPR141	3.17546	0.0108987	G protein-coupled receptor 141
Gga.785.1.S1_at	0.634	4.86442	-2.16065	GSBP9	3.17426	0.0118819	glycosylation site-binding protein
Gga.17467.1.S1_at	0.462	10.7093	-0.41049	TTN	3.17412	0.0009054	titin
GgaAffx.6326.1.S1_at	0.628	4.89904	-2.1412	KCNK16	3.17008	0.011624	potassium channel, subfamily K, member 16
GgaAffx.23432.1.S1_s_at	0.698	3.93371	-2.7545	DNAJC6	3.16374	0.0225481	DnaJ (Hsp40) homolog, subfamily C, member 6
GgaAffx.20968.1.S1_at	0.462	9.00402	-0.70524	TNFSF10	3.15639	0.0016202	tumor necrosis factor superfamily member 10
GgaAffx.3760.1.S1_at	0.599	5.41407	-1.87141	BNC1	3.14551	0.0085044	basonuclin 1
GgaAffx.7876.4.S1_s_at	0.462	15.9798	0.06811	MTHFD1L	3.14451	0.0002326	methylenetetrahydrofolate dehydrogenase (NADP+ dependent) 1-like
GgaAffx.7591.1.A1_at	0.462	10.6526	-0.41868	TOB2	3.13893	0.0009217	transducer of ERBB2, 2
GgaAffx.7589.1.A1_at	0.553	6.14569	-1.54438	CX3CR1	3.12204	0.0056786	chemokine (C-X3-C motif) receptor 1
GgaAffx.10277.1.S1_at	0.628	4.96189	-2.10632	SLC30A8	3.12148	0.0111736	solute carrier family 30 (zinc transporter), member 8
GgaAffx.24497.1.S1_at	0.562	5.8759	-1.65798	TRPV6	3.12044	0.0065576	transient receptor potential cation channel, subfamily V, member 6
Gga.10479.1.S1_s_at	0.462	15.1934	0.02168	CDH17	3.11701	0.0002763	cadherin 17, LI cadherin (liver-intestine)
GgaAffx.1935.1.S1_at	0.757	3.44587	-3.12696	TNFSF4	3.11443	0.0329873	tumor necrosis factor superfamily member 4
GgaAffx.24029.1.S1_at	0.721	3.72518	-2.90815	MARVELD3	3.09042	0.0264206	MARVEL domain containing 3
GgaAffx.2744.1.S1_at	0.721	3.72505	-2.90825	LUZP2	3.07412	0.0264232	leucine zipper protein 2
Gga.15214.1.S1_at	0.794	3.08551	-3.43218	SEC13	3.07261	0.0447041	SEC13 homolog, nuclear pore and COPII coat complex component
GgaAffx.12938.15.A1_at	0.554	5.97633	-1.61479	LOC422308	3.06874	0.0062115	exocyst complex component 1-like
Gga.6303.1.S1_s_at	0.544	6.37158	-1.45502	AGR2	3.05894	0.0050548	anterior gradient 2
GgaAffx.12491.1.S1_at	0.462	12.5518	-0.18889	DIAPH1	3.04995	0.0005292	diaphanous homolog 1 (Drosophila)
GgaAffx.11853.1.S1_s_at	0.462	10.2881	-0.47371	KCNK1	3.03582	0.0010364	potassium two pore domain channel subfamily K member 1
Gga.19323.1.S1_at	0.586	5.60018	-1.78237	STARD13	3.03005	0.007642	StAR-related lipid transfer (START) domain containing 13
Gga.7726.1.S1_at	0.603	5.3132	-1.92147	OCX36	3.01291	0.0090233	BPI fold containing family B, member 3
GgaAffx.21823.1.S1_s_at	0.462	12.8911	-0.15596	LOC414835	3.00614	0.0004834	cHz-cadherin
GgaAffx.8074.2.S1_at	0.656	4.45479	-2.40454	ADAM12	2.98903	0.0155556	ADAM metallopeptidase domain 12
Gga.2052.2.S1_at	0.628	4.89789	-2.14184	PDHA1	2.98078	0.0116325	pyruvate dehydrogenase (lipoamide) alpha 1
GgaAffx.5997.1.S1_at	0.769	3.28361	-3.26115	ZFYVE26	2.96443	0.03773	zinc finger, FYVE domain containing 26
Gga.10052.1.S1_at	0.684	4.03773	-2.68085	ENO4	2.95926	0.0208801	enolase family member 4
Gga.4217.4.S1_x_at	0.599	5.41745	-1.86975	MYH1B	2.94916	0.0084876	myosin, heavy chain 1B, skeletal muscle (similar to human myosin, heavy chain 1, skeletal muscle, adult)
Gga.12988.1.S1_at	0.707	3.84858	-2.81624	COL24A1	2.93051	0.0240378	collagen, type XXIV, alpha 1
GgaAffx.23427.2.S1_at	0.462	10.7808	-0.4003	SIPA1L2	2.92707	0.0008853	signal-induced proliferation-associated 1 like 2
GgaAffx.3639.1.S1_at	0.628	4.93027	-2.1238	C9ORF24	2.92274	0.0113974	chromosome Z open reading frame, human C9orf24
Gga.13827.1.A1_at	0.684	4.02595	-2.68909	WNT11	2.91978	0.021061	wingless-type MMTV integration site family, member 11
GgaAffx.6959.1.S1_at	0.462	8.51725	-0.81154	LOC421516	2.87096	0.0019498	uncharacterized LOC421516
Gga.464.2.A1_at	0.627	5.04204	-2.06267	AXIN1	2.86007	0.0106306	axin 1
GgaAffx.114.1.S1_s_at	0.554	5.96816	-1.61826	SLC27A6	2.85486	0.0062388	solute carrier family 27 (fatty acid transporter), member 6
Gga.12817.1.S1_at	0.462	14.4192	-0.03033	JAG2	2.8415	0.0003302	jagged 2
Gga.2694.1.S1_at	0.707	3.88309	-2.79106	LEF1	2.83027	0.0234198	lymphoid enhancer binding factor 1
Gga.742.1.S1_at	0.462	9.87196	-0.54187	SST	2.7993	0.0011906	somatostatin
Gga.11987.1.S1_s_at	0.462	12.8036	-0.16426	WASF3	2.79911	0.0004947	WAS protein family, member 3
GgaAffx.5321.4.S1_s_at	0.462	11.9917	-0.24806	SLC24A3	2.79342	0.0006178	solute carrier family 24 (sodium/potassium/calcium exchanger), member 3
Gga.1345.2.A1_at	0.634	4.78413	-2.20644	YTHDC2	2.77598	0.0125082	YTH domain containing 2
GgaAffx.5115.1.S1_at	0.778	3.20769	-3.32576	CNNM2	2.77264	0.0402342	cyclin M2
GgaAffx.8106.1.S1_s_at	0.683	4.08092	-2.65084	MYBPC1	2.76411	0.0202328	myosin binding protein C, slow type
Gga.19505.1.S1_s_at	0.554	5.93489	-1.63248	FRAS1	2.7524	0.0063515	Fraser extracellular matrix complex subunit 1
GgaAffx.9155.1.S1_at	0.462	8.84132	-0.73948	GABRR3	2.74425	0.0017218	gamma-aminobutyric acid type A receptor rho3 subunit
GgaAffx.9213.1.S1_at	0.506	6.96038	-1.24428	GNB3	2.74195	0.0037932	guanine nucleotide binding protein (G protein), beta polypeptide 3
Gga.17055.1.S2_s_at	0.708	3.78968	-2.85975	LOC423766	2.73898	0.0251404	uncharacterized LOC423766
GgaAffx.10596.2.S1_s_at	0.553	6.16192	-1.53779	BMX	2.73591	0.0056306	BMX non-receptor tyrosine kinase
Gga.10848.1.S1_at	0.653	4.47678	-2.39079	C14H7ORF62	2.73104	0.015325	chromosome 14 open reading frame, human C7orf62
GgaAffx.25034.2.S1_at	0.462	10.323	-0.46825	CYP2K1L	2.7264	0.0010246	cytochrome P450 2K1-like
GgaAffx.11258.4.S1_at	0.462	9.32548	-0.6411	ATRN	2.71497	0.001441	attractin
GgaAffx.2443.1.S1_at	0.462	9.25146	-0.65546	CALR3	2.70617	0.0014799	calreticulin 3
Gga.748.1.S1_at	0.769	3.33689	-3.21651	FOS	2.68479	0.0360856	FBJ murine osteosarcoma viral oncogene homolog
Gga.12674.3.A1_a_at	0.649	4.53849	-2.35259	TMEM131	2.68252	0.0147002	transmembrane protein 131
Gga.11322.1.S1_at	0.76	3.4362	-3.13481	STXBP1	2.65589	0.0332486	syntaxin binding protein 1
Gga.10921.1.S1_at	0.462	8.04569	-0.92637	PLEKHH1	2.65121	0.0023553	pleckstrin homology domain containing, family H (with MyTH4 domain) member 1
GgaAffx.2044.1.S1_at	0.634	4.78212	-2.2076	LOC427426	2.64859	0.0125244	uncharacterized LOC427426
GgaAffx.7392.1.A1_at	0.642	4.6935	-2.25928	MAS1	2.63772	0.0132658	MAS1 oncogene
GgaAffx.3084.1.S1_s_at	0.697	3.94436	-2.74687	COL4A4	2.61787	0.0223699	collagen, type IV, alpha 4
GgaAffx.25246.2.S1_at	0.708	3.81031	-2.84444	KLHL35	2.61671	0.0247472	kelch-like 35 (Drosophila)
GgaAffx.11947.1.S1_at	0.657	4.36821	-2.45949	PDCL3	2.6107	0.0165071	phosducin like 3
GgaAffx.6040.2.S1_s_at	0.796	3.018	-3.4923	SLC30A10	2.5977	0.0474334	solute carrier family 30, member 10
Gga.15985.1.S1_at	0.738	3.5867	-3.01473	FUBP3	2.5921	0.0294521	far upstream element (FUSE) binding protein 3
GgaAffx.23355.6.S1_s_at	0.666	4.26052	-2.52956	LRP2	2.58785	0.0177943	low density lipoprotein receptor-related protein 2
Gga.15062.1.A1_at	0.742	3.56534	-3.03151	NT5C2	2.57986	0.0299572	5'-nucleotidase, cytosolic II
Gga.10672.2.A1_at	0.751	3.50429	-3.07993	DHPS	2.5784	0.0314608	deoxyhypusine synthase
GgaAffx.9910.1.S1_at	0.723	3.68794	-2.93645	GRIN3A	2.57379	0.0271963	glutamate receptor, ionotropic, N-methyl-D-aspartate 3A
GgaAffx.7311.1.S1_s_at	0.796	3.05684	-3.45759	ANKS1B	2.57094	0.0458391	ankyrin repeat and sterile alpha motif domain containing 1B
Gga.15427.2.S1_a_at	0.462	8.33759	-0.85383	LOC420734	2.5648	0.0020929	uncharacterized LOC420734
GgaAffx.20454.1.S1_at	0.666	4.25392	-2.53392	GUF1	2.55051	0.0178772	GUF1 homolog, GTPase
Gga.3325.1.S1_at	0.707	3.87791	-2.79482	FAM122B	2.54897	0.0235113	family with sequence similarity 122B
GgaAffx.5217.2.S1_s_at	0.462	10.4076	-0.4552	IL5RA	2.53315	0.0009969	interleukin 5 receptor, alpha
GgaAffx.5476.1.S1_s_at	0.627	5.0247	-2.07204	OVOL2	2.51872	0.0107452	ovo like zinc finger 2
GgaAffx.10968.3.S1_at	0.666	4.26917	-2.52386	ATP8A2	2.50969	0.0176864	ATPase, aminophospholipid transporter, class I, type 8A, member 2
Gga.13136.2.A1_at	0.679	4.12451	-2.62089	ARAP3	2.4961	0.0196045	ArfGAP with RhoGAP domain, ankyrin repeat and PH domain 3
GgaAffx.5781.1.S1_at	0.767	3.35805	-3.19893	SPATA16	2.49417	0.035457	spermatogenesis associated 16
GgaAffx.6911.1.S1_x_at	0.657	4.43088	-2.4196	HOXC13	2.48994	0.0158113	homeobox C13
GgaAffx.8063.4.S1_at	0.639	4.72284	-2.24204	TXNRD1	2.47199	0.0130144	thioredoxin reductase 1
GgaAffx.1222.1.S1_at	0.769	3.33675	-3.21662	MCHR2	2.45376	0.0360897	melanin-concentrating hormone receptor 2
Gga.477.1.S1_at	0.469	7.81376	-0.98761	SLC11A1	2.45134	0.0025945	solute carrier family 11 (proton-coupled divalent metal ion transporter), member 1
Gga.13929.1.S1_at	0.666	4.2778	-2.51819	RIC3	2.44333	0.0175796	RIC3 acetylcholine receptor chaperone
Gga.10477.1.S1_at	0.646	4.6206	-2.3027	TNFRSF19	2.43905	0.0139174	tumor necrosis factor receptor superfamily member 19
Gga.131.1.S1_at	0.781	3.16505	-3.36256	MX1	2.43128	0.0417297	myxovirus (influenza virus) resistance 1, interferon-inducible protein p78 (mouse)
Gga.19277.1.S1_at	0.76	3.3911	-3.17167	HNF4A	2.42501	0.0345017	hepatocyte nuclear factor 4, alpha
GgaAffx.9889.2.S1_s_at	0.462	8.98601	-0.70896	MCMDC2	2.42349	0.0016311	minichromosome maintenance domain containing 2
Gga.16338.1.S1_s_at	0.769	3.3086	-3.24014	FCRL2	2.41515	0.0369474	Fc receptor-like 2
GgaAffx.2797.1.A1_at	0.554	6.02434	-1.59453	KIAA2013	2.41271	0.0060542	KIAA2013
Gga.17934.1.A1_at	0.647	4.60807	-2.31024	BMP5	2.4117	0.0140334	bone morphogenetic protein 5
GgaAffx.22356.5.S1_s_at	0.462	8.96318	-0.71371	KIAA1217	2.41032	0.001645	KIAA1217
Gga.2082.1.S1_at	0.553	6.12564	-1.55257	LOC771947	2.40906	0.0057386	cytochrome c oxidase subunit 7B, mitochondrial-like
GgaAffx.7490.3.S1_s_at	0.635	4.74325	-2.23012	GSG1	2.40317	0.012843	germ cell associated 1
GgaAffx.3094.1.S1_at	0.769	3.27995	-3.26424	NYAP2	2.39685	0.0378463	neuronal tyrosine-phosphorylated phosphoinositide-3-kinase adaptor 2
GgaAffx.10009.1.S1_at	0.552	6.25625	-1.50001	POLN	2.39652	0.0053618	polymerase (DNA) nu
GgaAffx.9837.1.S1_at	0.796	3.06538	-3.45001	CD2	2.3927	0.0454976	CD2 molecule
Gga.3265.1.S1_s_at	0.634	4.78624	-2.20523	MAP7	2.38756	0.0124912	microtubule associated protein 7
Gga.11344.1.S1_at	0.657	4.4493	-2.40799	DHRS9	2.38657	0.0156138	dehydrogenase/reductase (SDR family) member 9
Gga.337.1.S1_at	0.621	5.1404	-2.01031	CHRNA2	2.37834	0.0100087	cholinergic receptor, nicotinic, alpha 2 (neuronal)
Gga.17681.1.A1_at	0.787	3.13451	-3.38914	ACHE	2.37567	0.0428425	acetylcholinesterase (Yt blood group)
Gga.664.1.S1_at	0.769	3.31807	-3.23221	CHRNA8	2.37247	0.0366563	neuronal acetylcholine receptor subunit alpha-7-like
GgaAffx.1312.2.S1_at	0.554	5.93134	-1.634	PARP6	2.36502	0.0063636	poly (ADP-ribose) polymerase family, member 6
Gga.14350.1.S1_at	0.462	11.8611	-0.26279	TMEM39B	2.3628	0.0006411	transmembrane protein 39B
Gga.1063.1.S1_at	0.787	3.13847	-3.38568	LOC422511	2.36007	0.0426961	interleukin-8-like
Gga.6169.1.S1_at	0.634	4.84044	-2.17423	LYRM2	2.35748	0.0120647	LYR motif containing 2
GgaAffx.1347.1.S1_at	0.521	6.63903	-1.3555	TMEM259	2.35135	0.0044244	transmembrane protein 259
GgaAffx.10363.2.S1_s_at	0.678	4.17239	-2.58837	MAOB	2.3309	0.0189422	monoamine oxidase B
GgaAffx.4564.1.S1_at	0.739	3.58316	-3.01751	DSCAML1	2.32594	0.0295352	Down syndrome cell adhesion molecule like 1
Gga.11252.1.S1_at	0.462	11.8764	-0.26105	CCL19	2.3145	0.0006383	C-C motif chemokine ligand 19
Gga.13528.1.S1_at	0.653	4.46547	-2.39785	TUBGCP4	2.30716	0.0154431	tubulin gamma complex associated protein 4
Gga.11297.1.S1_s_at	0.462	9.41043	-0.62489	KIAA1161	2.3064	0.0013979	KIAA1161
Gga.17961.1.S1_at	0.637	4.73152	-2.23696	SMPD4	2.3006	0.0129411	sphingomyelin phosphodiesterase 4
Gga.2956.1.S1_at	0.462	9.36485	-0.63355	IL22RA1	2.30027	0.0014208	interleukin 22 receptor subunit alpha 1
Gga.17029.1.A1_at	0.545	6.32003	-1.47497	CECR5	2.29899	0.0051892	cat eye syndrome chromosome region, candidate 5
GgaAffx.8228.5.S1_at	0.721	3.73218	-2.90286	SLC6A12	2.29614	0.0262777	solute carrier family 6 (neurotransmitter transporter), member 12
Gga.11121.1.S1_at	0.634	4.84235	-2.17314	CG-16	2.28991	0.01205	galectin CG-16
Gga.10430.1.S1_at	0.627	5.05818	-2.05398	GRIFIN	2.28244	0.0105253	galectin-related inter-fiber protein
GgaAffx.3499.2.S1_at	0.726	3.64881	-2.96647	SEZ6L	2.28208	0.0280421	seizure related 6 homolog (mouse)-like
GgaAffx.2032.2.S1_at	0.749	3.52203	-3.06579	HSF4	2.27743	0.0310144	heat shock transcription factor 4
Gga.5369.2.S1_s_at	0.462	8.43694	-0.83023	SCNN1G	2.27541	0.0020121	sodium channel epithelial 1 gamma subunit
GgaAffx.25353.1.S1_at	0.681	4.10202	-2.6363	RAB40C	2.27292	0.0199255	RAB40C, member RAS oncogene family
GgaAffx.6745.2.S1_s_at	0.617	5.15604	-2.0021	SLC1A7	2.27073	0.0099141	solute carrier family 1 (glutamate transporter), member 7
Gga.15390.1.S1_at	0.708	3.79125	-2.85858	LOC769114	2.25991	0.0251101	uncharacterized LOC769114
Gga.11007.1.S1_at	0.707	3.82896	-2.83066	ZDHHC5	2.25344	0.0243983	zinc finger, DHHC-type containing 5
GgaAffx.21318.1.S1_at	0.585	5.61773	-1.77419	LOC771033	2.23785	0.0075665	uncharacterized LOC771033
Gga.2737.1.S1_at	0.769	3.31306	-3.2364	INTS6	2.21268	0.03681	integrator complex subunit 6
GgaAffx.21698.1.S1_at	0.554	5.95782	-1.62267	SYT1	2.20858	0.0062736	synaptotagmin I
GgaAffx.23696.1.S1_s_at	0.462	10.4143	-0.45419	RP11-47I22.4	2.20738	0.0009947	Uncharacterized protein [Source:UniProtKB/TrEMBL;Acc:H0YJX3]
GgaAffx.6638.1.A1_at	0.707	3.86064	-2.80741	PWWP2B	2.20273	0.0238195	PWWP domain containing 2B
Gga.655.1.S1_at	0.498	7.38893	-1.10884	CRYBB3	2.19753	0.003119	crystallin, beta B3
Gga.13715.1.S1_at	0.647	4.60857	-2.30994	SEC22C	2.1903	0.0140288	SEC22 homolog C, vesicle trafficking protein
GgaAffx.2655.6.S1_s_at	0.627	4.99731	-2.08692	COL13A1	2.18526	0.0109294	collagen, type XIII, alpha 1
GgaAffx.8852.1.S1_at	0.783	3.15401	-3.37214	FAM196A	2.18205	0.0421279	family with sequence similarity 196, member A
Gga.6173.1.S1_at	0.462	9.0082	-0.70437	LOC419113	2.17666	0.0016177	uncharacterized LOC419113
Gga.17904.1.S1_at	0.462	10.3031	-0.47136	LOC107049794	2.17006	0.0010313	uncharacterized LOC107049794
Gga.6052.1.S1_at	0.462	8.46494	-0.82367	SCD5	2.16922	0.0019901	stearoyl-CoA desaturase 5
Gga.11713.1.S1_at	0.778	3.20434	-3.32864	LOC426179	2.16904	0.0403493	stromal interaction molecule 1-like
GgaAffx.10039.1.S1_at	0.487	7.51064	-1.07286	NPR1	2.15569	0.0029559	natriuretic peptide receptor A/guanylate cyclase A (atrionatriuretic peptide receptor A)
GgaAffx.2978.2.S1_s_at	0.651	4.52589	-2.36034	PLCB2	2.15103	0.0148251	phospholipase C, beta 2
GgaAffx.22455.1.S1_at	0.657	4.3643	-2.462	PAQR5	2.14955	0.0165517	progestin and adipoQ receptor family member V
Gga.15598.1.S1_x_at	0.687	4.00352	-2.70485	LOC770741	2.14922	0.0214112	similar to KIAA0712 protein
GgaAffx.887.1.S1_at	0.462	7.98073	-0.94319	ARHGEF37	2.14221	0.0024194	Rho guanine nucleotide exchange factor 37
GgaAffx.2040.1.A1_at	0.554	5.99568	-1.60659	LOC419645	2.142	0.0061475	similar to brain-specific angiogenesis inhibitor 2
Gga.14684.1.S1_at	0.77	3.26965	-3.27294	SPATA17	2.14137	0.0381756	spermatogenesis associated 17
GgaAffx.7407.1.S1_s_at	0.681	4.09867	-2.63861	TFCP2L1	2.13836	0.019974	transcription factor CP2-like 1
GgaAffx.2936.1.S1_at	0.792	3.09497	-3.42384	SLC7A10	2.13686	0.0443374	solute carrier family 7, (neutral amino acid transporter, y+ system) member 10
Gga.4014.2.A1_at	0.778	3.20045	-3.33198	LDLRAP1	2.13329	0.0404833	low density lipoprotein receptor adaptor protein 1
Gga.10156.2.S1_at	0.76	3.42591	-3.14318	ERP27	2.12217	0.0335294	endoplasmic reticulum protein 27
Gga.11599.1.S1_at	0.553	6.13937	-1.54696	TRIM65	2.10652	0.0056975	tripartite motif containing 65
GgaAffx.1111.5.S1_at	0.679	4.15285	-2.6016	FER1L4	2.09986	0.0192091	fer-1-like 4 (C.elegans)
GgaAffx.6554.1.S1_s_at	0.609	5.20944	-1.97434	IGSF10	2.09974	0.0095995	immunoglobulin superfamily, member 10
Gga.11446.1.S1_at	0.783	3.1498	-3.3758	MUC2	2.09864	0.0422808	mucin 2, oligomeric mucus/gel-forming
GgaAffx.9171.1.S1_at	0.627	5.08209	-2.04119	POLG	2.09799	0.0103716	polymerase (DNA) gamma, catalytic subunit
GgaAffx.7909.1.S1_at	0.498	7.3215	-1.12924	TMPRSS6	2.09665	0.0032143	transmembrane protease, serine 6
Gga.3632.1.S1_at	0.769	3.32998	-3.22226	CHSY1	2.0898	0.0362937	chondroitin sulfate synthase 1
Gga.13336.5.S1_x_at	0.462	8.21477	-0.88376	BLB1	2.08883	0.0021985	Major histocompatibility complex class II beta chain BLB1
Gga.4091.3.S1_a_at	0.748	3.5291	-3.06016	MYLK	2.0878	0.0308387	myosin light chain kinase
GgaAffx.5286.4.S1_s_at	0.545	6.32534	-1.4729	PPIP5K1	2.08061	0.0051751	diphosphoinositol pentakisphosphate kinase 1
Gga.16316.1.S1_at	0.657	4.35435	-2.4684	ST3GAL3	2.07697	0.0166661	ST3 beta-galactoside alpha-2,3-sialyltransferase 3
Gga.8193.1.S1_a_at	0.627	5.08911	-2.03745	RCCD1	2.07207	0.0103271	RCC1 domain containing 1
Gga.10575.1.S1_at	0.649	4.55436	-2.34286	PRR5L	2.07204	0.0145446	proline rich 5 like
GgaAffx.381.2.S1_at	0.721	3.72306	-2.90975	KANSL1	2.06712	0.0264639	KAT8 regulatory NSL complex subunit 1
Gga.14936.1.S1_at	0.707	3.82414	-2.83422	IL23R	2.06316	0.0244879	interleukin 23 receptor
Gga.2006.1.S1_s_at	0.708	3.81562	-2.84052	CD109	2.06166	0.0246474	CD109 molecule
Gga.13682.1.A1_at	0.648	4.57724	-2.32891	ASXL3	2.06085	0.0143241	additional sex combs like 3, transcriptional regulator
Gga.3712.1.S1_at	0.769	3.31888	-3.23153	GAD2	2.05847	0.0366314	glutamate decarboxylase 2 (pancreatic islets and brain, 65kDa)
Gga.5133.1.S1_at	0.506	6.96621	-1.24234	DAZL	2.05687	0.0037828	deleted in azoospermia-like
Gga.11148.1.S1_at	0.462	8.44713	-0.82784	ARHGEF38	2.05576	0.0020041	Rho guanine nucleotide exchange factor (GEF) 38
GgaAffx.1313.1.S1_at	0.684	4.06927	-2.6589	RNF157	2.05089	0.0204049	ring finger protein 157
Gga.19155.1.S1_at	0.599	5.42079	-1.86812	RASA4	2.05041	0.0084711	RAS p21 protein activator 4
Gga.7029.1.S1_at	0.582	5.65999	-1.75464	MBNL3	2.04184	0.0073886	muscleblind-like splicing regulator 3
Gga.2422.2.S2_x_at	0.707	3.85995	-2.80792	LOC772322	2.03813	0.023832	similar to early response to neural induction ERNI
GgaAffx.4790.1.S1_at	0.801	2.97225	-3.53356	LOC427594	2.03554	0.0493979	2-epi-5-epi-valiolone synthase-like
GgaAffx.3488.1.S1_s_at	0.565	5.84905	-1.66972	NLGN3	2.0353	0.0066543	neuroligin 3
Gga.879.1.S1_at	0.573	5.777	-1.7016	NAT	2.03315	0.0069227	N-acetyltransferase, liver isozyme
Gga.14086.1.S1_at	0.673	4.20657	-2.56541	ZC3H12D	2.02612	0.0184864	zinc finger CCCH-type containing 12D
Gga.12429.1.S1_at	0.634	4.79741	-2.1988	LOC419842	2.02317	0.0124018	uncharacterized LOC419842
GgaAffx.12773.1.S1_at	0.707	3.89609	-2.78162	ACTN1	2.0222	0.0231919	actinin, alpha 1
GgaAffx.2510.1.S1_at	0.462	8.35162	-0.85046	GPR119	2.01644	0.0020812	G protein-coupled receptor 119
GgaAffx.23927.3.S1_s_at	0.462	8.95738	-0.71493	CHD6	2.0075	0.0016485	chromodomain helicase DNA binding protein 6
Gga.10651.1.S1_at	0.595	5.48469	-1.83712	PRPF4	2.00727	0.0081633	pre-mRNA processing factor 4
Gga.6201.1.S1_at	0.676	4.18091	-2.58263	IFI6	2.00182	0.0188273	interferon, alpha-inducible protein 6
GgaAffx.13123.1.A1_at	0.629	4.89095	-2.14573	RAB5B	1.99653	0.0116837	RAB5B, member RAS oncogene family
Gga.4964.53.A1_x_at	0.723	3.66999	-2.95018	LOC777160	1.99109	0.0275803	similar to T-cell receptor gamma chain Vg3-Jg1
GgaAffx.6642.2.S1_s_at	0.565	5.8313	-1.67752	HPS1	1.98836	0.0067192	HPS1, biogenesis of lysosomal organelles complex 3 subunit 1
Gga.18561.1.S1_s_at	0.507	6.7948	-1.30049	LOC421415	1.98498	0.004103	uncharacterized LOC421415
GgaAffx.1067.1.S1_at	0.706	3.90953	-2.7719	UTS2R	1.98023	0.0229594	urotensin 2 receptor
Gga.5020.1.A1_at	0.689	3.987	-2.71652	LOC768793	1.97236	0.0216736	uncharacterized LOC768793
Gga.7703.1.S1_at	0.603	5.33554	-1.91027	FAM183A	1.96802	0.008905	family with sequence similarity 183, member A
Gga.3815.1.S1_at	0.708	3.82276	-2.83524	RGS11	1.96713	0.0245136	regulator of G-protein signaling 11
GgaAffx.11076.1.S1_s_at	0.645	4.63641	-2.29321	ANO2	1.95691	0.0137727	anoctamin 2
GgaAffx.4022.1.S1_at	0.609	5.20673	-1.97574	SLCO2A1	1.9554	0.0096152	solute carrier organic anion transporter family, member 2A1
Gga.4964.17.S1_x_at	0.506	6.8939	-1.26658	LOC776590	1.95239	0.0039139	Ig kappa chain V-VI region NQ2-6.1-like
Gga.12208.2.S1_at	0.462	7.95142	-0.95086	GINS1	1.94906	0.002449	GINS complex subunit 1
Gga.6031.2.S1_s_at	0.506	7.11641	-1.19334	HAVCR1	1.94243	0.003528	hepatitis A virus cellular receptor 1
GgaAffx.20634.1.S1_at	0.653	4.48788	-2.38387	GBP	1.94161	0.0152101	guanylate binding protein
Gga.10385.1.A1_at	0.506	6.94083	-1.2508	IL13RA2	1.93883	0.0038282	interleukin 13 receptor, alpha 2
GgaAffx.7036.2.S1_at	0.69	3.977	-2.72361	HIBADH	1.9336	0.0218345	3-hydroxyisobutyrate dehydrogenase
Gga.17638.1.S1_at	0.462	8.60603	-0.79127	ATF3	1.92783	0.0018837	activating transcription factor 3
Gga.13637.1.A1_at	0.787	3.12398	-3.39835	ASB15	1.92733	0.0432346	ankyrin repeat and SOCS box containing 15
Gga.1575.1.S1_at	0.628	4.9033	-2.13882	C4BPA	1.92535	0.0115928	complement component 4 binding protein, alpha
GgaAffx.7735.1.S1_at	0.574	5.75036	-1.71354	MAP3K19	1.92499	0.0070254	mitogen-activated protein kinase kinase kinase 19
GgaAffx.6461.1.S1_at	0.599	5.44127	-1.85813	LOC768978	1.92424	0.0083709	keratin, type II cytoskeletal 73-like
Gga.845.1.S1_at	0.683	4.08011	-2.6514	LOC426910	1.91905	0.0202447	similar to Scale keratin (S-ker) (sKer)
Gga.5751.1.S1_at	0.484	7.55464	-1.0601	ANKRD1	1.91887	0.0028996	ankyrin repeat domain 1 (cardiac muscle)
Gga.19925.1.S1_at	0.506	6.92611	-1.25573	FTSJ1	1.91501	0.0038548	FtsJ RNA methyltransferase homolog 1 (E. coli)
GgaAffx.21291.1.S1_at	0.506	7.03489	-1.21971	CHD2	1.90921	0.0036635	chromodomain helicase DNA binding protein 2
Gga.11999.1.S1_at	0.585	5.62649	-1.77012	SCG2	1.89838	0.0075292	secretogranin II
Gga.18328.1.S1_at	0.603	5.29864	-1.9288	KIAA0922	1.89382	0.0091014	KIAA0922
GgaAffx.26353.1.S1_s_at	0.649	4.55684	-2.34135	GIMAP8	1.89381	0.0145205	GTPase, IMAP family member 8
GgaAffx.21061.1.S1_at	0.59	5.51754	-1.82139	LOC107052405	1.89345	0.0080106	disks large 1 tumor suppressor protein-like
Gga.10016.1.S1_at	0.462	8.59202	-0.79444	AP4S1	1.88512	0.0018939	adaptor related protein complex 4 sigma 1 subunit
Gga.4286.1.S1_at	0.679	4.14719	-2.60544	HPX	1.87847	0.0192872	hemopexin
GgaAffx.7419.1.S1_at	0.462	8.14314	-0.9016	CLASP1	1.87791	0.0022633	cytoplasmic linker associated protein 1
GgaAffx.4999.1.S1_at	0.787	3.12241	-3.39972	LOC771991	1.87681	0.0432932	similar to OTU-like protein
GgaAffx.11342.1.S1_at	0.657	4.43155	-2.41917	CCDC3	1.87583	0.0158041	coiled-coil domain containing 3
GgaAffx.9635.1.S1_at	0.506	7.03487	-1.21972	OPN5L1	1.87551	0.0036635	opsin 5-like 1
Gga.18108.1.S1_at	0.647	4.60169	-2.3141	GAL3ST1	1.87313	0.014093	galactose-3-O-sulfotransferase 1
GgaAffx.2810.2.S1_s_at	0.565	5.83334	-1.67662	WDR72	1.87269	0.0067117	WD repeat domain 72
GgaAffx.6607.1.S1_at	0.683	4.0738	-2.65577	LTBP1	1.86526	0.0203377	latent transforming growth factor beta binding protein 1
Gga.19202.1.S1_at	0.545	6.32817	-1.4718	FBLN7	1.85635	0.0051677	fibulin 7
GgaAffx.9692.1.S1_at	0.599	5.4422	-1.85768	AK9	1.85381	0.0083664	adenylate kinase 9
GgaAffx.5492.1.S1_at	0.678	4.16253	-2.59504	C1QL3	1.85108	0.0190763	complement component 1, q subcomponent-like 3
Gga.4965.3.S1_a_at	0.778	3.1917	-3.33951	COL12A1	1.84969	0.040787	collagen, type XII, alpha 1
Gga.19071.1.S1_a_at	0.686	4.01729	-2.69517	LOC425974	1.84733	0.0211954	uncharacterized LOC425974
GgaAffx.3739.1.S1_at	0.802	2.96127	-3.54353	UCKL1	1.84666	0.049884	uridine-cytidine kinase 1-like 1
Gga.5701.1.S1_at	0.462	9.38644	-0.62944	ADRA2L1	1.84607	0.0014099	alpha-2B adrenergic receptor-like
GgaAffx.7796.1.S1_at	0.682	4.09167	-2.64343	SLC39A8	1.83455	0.0200755	solute carrier family 39 (zinc transporter), member 8
GgaAffx.22267.1.S1_at	0.769	3.29996	-3.24739	LOC422304	1.83329	0.0372156	centrin-1-like
Gga.9376.3.S1_at	0.771	3.25474	-3.28558	GARS	1.8311	0.038659	glycyl-tRNA synthetase
Gga.11956.2.S1_s_at	0.708	3.79268	-2.85752	BBOF1	1.81774	0.0250827	basal body orientation factor 1
GgaAffx.7250.1.S1_at	0.554	6.03255	-1.59108	AMDHD1	1.81484	0.0060278	amidohydrolase domain containing 1
GgaAffx.11103.1.S1_at	0.462	8.00331	-0.93731	DNAJB13	1.81415	0.0023969	DnaJ heat shock protein family (Hsp40) member B13
GgaAffx.3836.1.S1_at	0.634	4.87215	-2.15629	STK35	1.81264	0.0118237	serine/threonine kinase 35
Gga.15283.1.S1_s_at	0.506	6.84056	-1.28473	LRRK1	1.80882	0.0040142	leucine-rich repeat kinase 1
GgaAffx.6510.2.S1_s_at	0.59	5.5616	-1.80048	GTPBP2	1.80347	0.0078114	GTP binding protein 2
GgaAffx.6192.1.S1_at	0.666	4.28445	-2.51383	KCNH1	1.80134	0.0174978	potassium voltage-gated channel, subfamily H (eag-related), member 1
GgaAffx.5752.1.S1_at	0.627	5.05547	-2.05544	LOC426820	1.7996	0.0105429	deleted in malignant brain tumors 1 protein-like
GgaAffx.1486.1.S1_at	0.553	6.07568	-1.57313	LOC415913	1.79783	0.0058916	high mobility group protein HMGI-C-like
Gga.10531.1.S1_at	0.722	3.71335	-2.91711	TEAD1	1.79704	0.026664	TEA domain family member 1 (SV40 transcriptional enhancer factor)
Gga.10844.1.S1_at	0.462	7.94041	-0.95376	SSBP3	1.79517	0.0024602	single stranded DNA binding protein 3
Gga.18568.1.S1_at	0.521	6.61014	-1.36593	NUP93	1.79293	0.0044875	nucleoporin 93kDa
Gga.12837.1.A1_at	0.666	4.26616	-2.52584	UCHL1	1.78637	0.0177239	ubiquitin carboxyl-terminal esterase L1 (ubiquitin thiolesterase)
Gga.8880.1.S1_at	0.787	3.12507	-3.39739	MME	1.78085	0.0431937	membrane metallo-endopeptidase
GgaAffx.5897.2.S1_s_at	0.628	4.91395	-2.13288	ASZ1	1.77164	0.0115152	ankyrin repeat, SAM and basic leucine zipper domain containing 1
Gga.913.1.S1_at	0.462	8.39874	-0.83924	CDH1-C	1.76355	0.0020427	fizzy/cell division cycle 20 related 1
Gga.15157.1.A1_at	0.634	4.83026	-2.18002	MYO6	1.76131	0.0121434	myosin VI
Gga.17532.1.S1_s_at	0.778	3.21192	-3.32212	UPK1B	1.75178	0.0400893	uroplakin 1B
GgaAffx.3864.1.S1_at	0.743	3.55337	-3.04094	LOC769554	1.74836	0.0302449	solute carrier family 2, facilitated glucose transporter member 11-like
Gga.4118.1.S1_at	0.645	4.66119	-2.27843	CYP2C45	1.74481	0.0135498	cytochrome P-450 2C45
GgaAffx.9291.1.S1_at	0.681	4.11282	-2.62889	RHOBTB3	1.73758	0.0197705	Rho related BTB domain containing 3
GgaAffx.10387.1.S1_at	0.651	4.5112	-2.3694	RP11-240B13.2	1.73538	0.0149724	Uncharacterized protein [Source:UniProtKB/TrEMBL;Acc:I6L893]
GgaAffx.9989.3.S1_s_at	0.645	4.64739	-2.28665	HNF4G	1.7343	0.0136734	hepatocyte nuclear factor 4, gamma
Gga.2039.1.S1_at	0.801	2.9674	-3.53795	HMOX1	1.73037	0.0496115	heme oxygenase 1
Gga.10704.1.A1_at	0.662	4.30602	-2.49972	RP11-529K1.3	1.72737	0.0172357	ATP-dependent RNA helicase DDX19B; Uncharacterized protein [Source:UniProtKB/TrEMBL;Acc:H3BPV3]
GgaAffx.5271.3.S1_s_at	0.753	3.48776	-3.09317	MAGI2	1.72719	0.0318836	membrane associated guanylate kinase, WW and PDZ domain containing 2
Gga.10662.1.A1_at	0.778	3.2016	-3.33099	DNAJC17	1.72573	0.0404438	DnaJ heat shock protein family (Hsp40) member C17
GgaAffx.2427.1.S1_at	0.506	7.11862	-1.19263	MLPH	1.72393	0.0035244	melanophilin
GgaAffx.9357.1.S1_at	0.686	4.01499	-2.69679	LAMA1	1.72007	0.0212313	laminin, alpha 1
GgaAffx.7472.1.S1_at	0.469	7.82524	-0.9845	SMCO3	1.71995	0.0025819	single-pass membrane protein with coiled-coil domains 3
Gga.12411.1.S1_at	0.462	8.27657	-0.86859	NKRF	1.71807	0.0021445	NFKB repressing factor
Gga.13750.1.A1_at	0.767	3.35322	-3.20294	C16ORF59	1.71749	0.0355994	chromosome 14 open reading frame, human C16orf59
Gga.15767.1.S1_at	0.76	3.3949	-3.16855	NFYA	1.71562	0.034394	nuclear transcription factor Y subunit alpha
GgaAffx.9204.1.A1_at	0.738	3.59046	-3.01179	SMUG1	1.71081	0.0293643	single-strand-selective monofunctional uracil-DNA glycosylase 1
Gga.11800.1.S1_at	0.79	3.09852	-3.42071	CTNND1	1.70816	0.0442005	catenin (cadherin-associated protein), delta 1
GgaAffx.867.1.S1_at	0.645	4.66553	-2.27585	CLIP2	1.70488	0.0135112	CAP-GLY domain containing linker protein 2
GgaAffx.7097.2.S1_s_at	0.627	5.07397	-2.04552	WIPF3	1.69476	0.0104235	WAS/WASL interacting protein family member 3
Gga.4964.16.A1_at	0.708	3.81186	-2.84329	TARP	1.69373	0.024718	TCR gamma alternate reading frame protein
GgaAffx.1809.1.S1_at	0.787	3.11117	-3.40958	PSTPIP1	1.69371	0.0437174	proline-serine-threonine phosphatase interacting protein 1
GgaAffx.21390.1.S1_at	0.668	4.23616	-2.54568	LOC100859837	1.68216	0.0181027	sodium-dependent proline transporter-like
GgaAffx.5388.1.S1_at	0.553	6.18993	-1.52648	INO80	1.66006	0.0055491	INO80 complex subunit
GgaAffx.6636.1.S1_at	0.634	4.8221	-2.18467	JAKMIP3	1.65835	0.012207	Janus kinase and microtubule interacting protein 3
Gga.10598.1.S1_s_at	0.76	3.39631	-3.16739	DAPK2	1.65798	0.034354	death-associated protein kinase 2
GgaAffx.4984.2.S1_s_at	0.796	3.028	-3.48333	SLC26A3	1.65796	0.0470166	solute carrier family 26 (anion exchanger), member 3
GgaAffx.5295.1.S1_at	0.769	3.2771	-3.26664	ASB13	1.64923	0.0379369	ankyrin repeat and SOCS box containing 13
Gga.14193.1.S1_s_at	0.673	4.21136	-2.5622	CNTNAP5	1.64746	0.0184235	contactin associated protein-like 5
GgaAffx.9436.1.S1_at	0.665	4.28818	-2.51138	CLVS2	1.64152	0.0174521	clavesin 2
Gga.5856.1.S1_at	0.59	5.51768	-1.82132	SLC9A2	1.63891	0.0080099	solute carrier family 9, subfamily A (NHE2, cation proton antiporter 2), member 2
GgaAffx.7914.1.S1_at	0.799	2.98673	-3.52045	FAM179B	1.63745	0.0487654	family with sequence similarity 179, member B
Gga.12533.1.S1_at	0.607	5.2687	-1.94398	PTPLAD2	1.63318	0.0092649	protein tyrosine phosphatase-like A domain containing 2
GgaAffx.5989.1.S1_at	0.657	4.39819	-2.44032	OTOL1	1.63091	0.0161695	otolin 1
Gga.14127.1.A1_at	0.503	7.24756	-1.15199	CDH22	1.62711	0.0033231	cadherin 22, type 2
GgaAffx.10827.5.S1_at	0.753	3.46808	-3.109	ABCC4	1.62474	0.0323963	ATP-binding cassette, sub-family C (CFTR/MRP), member 4
Gga.19177.2.S1_at	0.797	3.00508	-3.5039	LOC425502	1.62115	0.0479783	similar to trans-Golgi protein GMx33
Gga.15825.1.S1_at	0.553	6.2122	-1.51755	SLC25A36	1.60126	0.0054853	solute carrier family 25 (pyrimidine nucleotide carrier ), member 36
Gga.19030.2.S1_at	0.675	4.19454	-2.57347	ZDHHC23	1.60046	0.0186452	zinc finger DHHC-type containing 23
GgaAffx.21961.1.S1_at	0.634	4.8094	-2.19193	SENP2	1.59832	0.0123067	SUMO1/sentrin/SMT3 specific peptidase 2
GgaAffx.24755.1.S1_at	0.634	4.82061	-2.18552	LOC422901	1.59425	0.0122186	stem-loop binding protein-like
GgaAffx.22977.1.S1_s_at	0.498	7.39742	-1.1063	LOC423944	1.59325	0.0031072	similar to hensin
GgaAffx.22642.1.S1_at	0.657	4.41531	-2.42945	SLC39A12	1.593	0.0159807	solute carrier family 39 (zinc transporter), member 12
GgaAffx.10063.1.S1_at	0.677	4.1766	-2.58553	CFAP206	1.59102	0.0188852	cilia and flagella associated protein 206
Gga.15016.1.S1_s_at	0.769	3.33063	-3.22172	DISP3	1.59033	0.0362742	dispatched RND transporter family member 3
GgaAffx.24027.1.S1_at	0.778	3.19425	-3.33731	KIAA1147	1.58899	0.0406981	KIAA1147
GgaAffx.25806.1.S1_at	0.753	3.4874	-3.09346	FAM167B	1.58756	0.0318929	family with sequence similarity 167, member B
GgaAffx.2278.1.S1_at	0.781	3.16914	-3.35901	SLC13A2	1.58591	0.0415833	solute carrier family 13 (sodium-dependent dicarboxylate transporter), member 2
GgaAffx.4858.2.S1_s_at	0.645	4.66199	-2.27795	OTOP3	1.58397	0.0135427	otopetrin 3
Gga.255.1.S1_at	0.545	6.32421	-1.47334	CCL4	1.58374	0.0051781	chemokine (C-C motif) ligand 4
GgaAffx.3548.1.S1_at	0.784	3.14541	-3.37962	GIMAP5	1.58191	0.0424409	GTPase, IMAP family member 5
Gga.474.1.S1_at	0.653	4.48034	-2.38856	PTCH1	1.58139	0.015288	patched 1
GgaAffx.3775.6.S1_at	0.76	3.40369	-3.16133	AP000350.10	1.5813	0.0341461	Uncharacterized protein [Source:UniProtKB/TrEMBL;Acc:H7C1H1]
GgaAffx.2137.1.S1_s_at	0.798	2.98945	-3.51799	AGXT2	1.57514	0.0486477	alanine--glyoxylate aminotransferase 2
GgaAffx.25879.2.S1_s_at	0.649	4.54248	-2.35014	MAST3	1.57463	0.0146608	microtubule associated serine/threonine kinase 3
Gga.2589.3.S1_x_at	0.59	5.51386	-1.82314	PLCG1	1.56152	0.0080275	phospholipase C, gamma 1
GgaAffx.12323.1.S1_s_at	0.575	5.7371	-1.71951	CTD-2370N5.3	1.55777	0.0070773	Uncharacterized protein [Source:UniProtKB/TrEMBL;Acc:J3QS37]
GgaAffx.1568.1.S1_at	0.553	6.06307	-1.57836	C1ORF216	1.55319	0.005931	chromosome 23 open reading frame, human C1orf216
GgaAffx.1243.1.S1_at	0.462	8.01702	-0.93376	MISP	1.54472	0.0023833	mitotic spindle positioning
GgaAffx.2684.2.S1_s_at	0.707	3.89516	-2.7823	FAT2	1.54409	0.0232082	FAT atypical cadherin 2
Gga.19136.3.S1_at	0.769	3.27837	-3.26557	MURC	1.54094	0.0378965	muscle related coiled-coil protein
Gga.6442.1.S1_at	0.722	3.7116	-2.91844	SLC22A18	1.53814	0.0267002	solute carrier family 22 member 18
Gga.3551.1.S1_at	0.506	6.85633	-1.27934	SPP1	1.53765	0.0039842	secreted phosphoprotein 1
Gga.4297.1.S1_at	0.708	3.78721	-2.8616	ENO3	1.53718	0.0251881	enolase 3 (beta, muscle)
Gga.15588.1.S1_at	0.649	4.54033	-2.35146	SDR42E2	1.53596	0.014682	short chain dehydrogenase/reductase family 42E, member 2
Gga.10107.1.A1_at	0.474	7.70719	-1.01689	CPNE2	1.53221	0.0027147	copine II
Gga.4110.10.S1_x_at	0.787	3.12039	-3.40149	IGLL1	1.52872	0.0433691	immunoglobulin lambda-like polypeptide 1
Gga.9285.1.S1_at	0.75	3.5168	-3.06995	NPVF	1.52385	0.0311451	neuropeptide VF precursor
Gga.12768.1.S1_s_at	0.627	5.0087	-2.08072	MACF1	1.51716	0.0108523	microtubule-actin crosslinking factor 1
GgaAffx.125.1.S1_at	0.774	3.24512	-3.29375	LOC769232	1.51122	0.0389748	Ig heavy chain Mem5-like
GgaAffx.26512.1.S1_at	0.506	7.09253	-1.20101	PIK3C2B	1.49601	0.003567	phosphatidylinositol-4-phosphate 3-kinase, catalytic subunit type 2 beta
GgaAffx.210.1.A1_at	0.779	3.18516	-3.34515	CTXN1	1.48835	0.0410159	cortexin 1
Gga.12199.1.S1_at	0.543	6.44092	-1.42858	RBFOX1	1.48639	0.0048809	RNA binding protein, fox-1 homolog (C. elegans) 1
Gga.4051.1.S1_at	0.506	7.07611	-1.20631	CTGF	1.48021	0.0035942	connective tissue growth factor
GgaAffx.22005.1.S1_s_at	0.798	2.99316	-3.51464	CSF2	1.47876	0.0484878	colony stimulating factor 2
GgaAffx.8443.1.S1_at	0.628	4.9396	-2.11863	GYS2	1.47288	0.0113308	glycogen synthase 2 (liver)
Gga.3426.2.A1_at	0.484	7.54981	-1.06149	FZD8	1.47261	0.0029057	frizzled class receptor 8
GgaAffx.25035.1.S1_at	0.781	3.17086	-3.35752	SHOX	1.46574	0.041522	short stature homeobox
Gga.683.1.A1_at	0.634	4.76596	-2.21694	WNT1	1.46411	0.0126556	wingless-type MMTV integration site family member 1
Gga.18618.1.S1_at	0.657	4.3842	-2.44925	C14ORF166B	1.4602	0.0163259	chromosome 15 open reading frame, human C14orf166B
Gga.10205.1.S1_at	0.59	5.51119	-1.82441	RP11-310K10.1	1.45966	0.0080398	Protocadherin-20 [Source:UniProtKB/Swiss-Prot;Acc:Q8N6Y1]
GgaAffx.25719.2.S1_s_at	0.767	3.35306	-3.20307	SLC19A3	1.45955	0.0356039	solute carrier family 19, member 3
Gga.4900.4.S1_at	0.662	4.30744	-2.49879	LOC776458	1.45785	0.0172187	C-type lectin domain family 2 member D-like
GgaAffx.8423.1.S1_at	0.59	5.52112	-1.81968	DES	1.45593	0.0079942	desmin
Gga.19051.1.A1_at	0.787	3.12253	-3.39961	USP37	1.45471	0.0432887	ubiquitin specific peptidase 37
Gga.4114.1.S1_at	0.679	4.15086	-2.60294	PLG	1.45456	0.0192365	plasminogen
Gga.19424.1.S1_at	0.684	4.03452	-2.68309	DENND2D	1.4524	0.0209293	DENN domain containing 2D
Gga.8244.1.S1_at	0.787	3.13704	-3.38693	CMPK2	1.4467	0.0427489	cytidine/uridine monophosphate kinase 2
GgaAffx.6818.1.S1_at	0.76	3.41962	-3.14831	LEXM	1.44158	0.0337028	lymphocyte expansion molecule
Gga.14969.1.A1_at	0.743	3.55645	-3.03851	EPHX4	1.43687	0.0301705	epoxide hydrolase 4
Gga.7790.1.S1_at	0.645	4.63198	-2.29587	NR0B2	1.43474	0.0138131	nuclear receptor subfamily 0 group B member 2
Gga.6888.1.S1_at	0.707	3.89151	-2.78494	LMO3	1.42581	0.0232719	LIM domain only 3 (rhombotin-like 2)
GgaAffx.10902.1.S1_at	0.573	5.76476	-1.70708	NEK5	1.41523	0.0069697	NIMA-related kinase 5
Gga.7204.1.S1_at	0.554	5.93956	-1.63048	LOC769044	1.41493	0.0063355	uncharacterized LOC769044
GgaAffx.3918.1.S1_s_at	0.769	3.27883	-3.26519	TRPC7	1.40762	0.0378819	transient receptor potential cation channel, subfamily C, member 7
GgaAffx.8368.7.S1_s_at	0.801	2.9759	-3.53024	SLCO1C1	1.40331	0.0492373	solute carrier organic anion transporter family, member 1C1
GgaAffx.4754.2.S1_s_at	0.769	3.29077	-3.25512	SLIT1	1.40071	0.0375036	slit homolog 1 (Drosophila)
Gga.10225.1.S1_at	0.653	4.49171	-2.38149	AMHR2	1.39944	0.0151707	anti-Mullerian hormone receptor, type II
Gga.10202.1.A1_at	0.769	3.30682	-3.24163	SFTPC	1.39829	0.0370026	surfactant protein C
Gga.17755.1.S1_s_at	0.563	5.86377	-1.66327	KIF26A	1.39537	0.0066011	kinesin family member 26A
Gga.2200.1.S1_at	0.687	4.0026	-2.70551	CYR61	1.39026	0.0214258	cysteine rich angiogenic inducer 61
GgaAffx.8312.1.S1_at	0.679	4.1412	-2.60951	LOXL4	1.38501	0.0193704	lysyl oxidase-like 4
GgaAffx.23325.1.S1_s_at	0.673	4.21279	-2.56125	LRRC72	1.38294	0.0184049	leucine rich repeat containing 72
Gga.688.1.S1_at	0.769	3.30535	-3.24286	ST6GALNAC1	1.38101	0.0370481	ST6 (alpha-N-acetyl-neuraminyl-2,3-beta-galactosyl-1,3)-N-acetylgalactosaminide alpha-2,6-sialyltransferase 1
Gga.14720.1.S1_at	0.751	3.50524	-3.07918	LOC419840	1.37971	0.0314367	uncharacterized LOC419840
GgaAffx.984.1.S1_at	0.797	3.00291	-3.50586	LOC777032	1.37587	0.0480708	olfactory receptor 14J1-like
Gga.4875.1.S1_at	0.59	5.512	-1.82403	HBZ	1.37542	0.0080361	hemoglobin, zeta
Gga.16642.1.S1_at	0.585	5.63529	-1.76604	AGRN	1.3718	0.0074919	agrin
GgaAffx.6331.1.S1_at	0.769	3.27914	-3.26492	GLP1R	1.37118	0.037872	glucagon-like peptide 1 receptor
GgaAffx.2248.1.S1_at	0.543	6.38697	-1.44911	LOC428816	1.35375	0.0050156	olfactory receptor 1019-like
Gga.3248.1.S1_at	0.708	3.80111	-2.85126	RP11-385J1.3	1.34815	0.0249216	Calcium-activated potassium channel subunit beta-2
GgaAffx.2049.1.S1_at	0.648	4.58931	-2.32159	DRD1	1.34728	0.0142094	dopamine receptor D1
Gga.12686.1.A1_at	0.778	3.19969	-3.33263	RAB8B	1.34435	0.0405097	RAB8B, member RAS oncogene family
GgaAffx.9268.2.S1_s_at	0.697	3.94099	-2.74928	CERS3	1.34241	0.0224261	ceramide synthase 3
Gga.330.1.A1_at	0.673	4.20891	-2.56384	PHOX2A	1.33965	0.0184556	paired-like homeobox 2a
Gga.12447.1.S1_at	0.769	3.33354	-3.21929	PPP2R2C	1.33881	0.0361863	protein phosphatase 2, regulatory subunit B, gamma
GgaAffx.4552.1.S1_at	0.679	4.14999	-2.60354	GRIN2A	1.33702	0.0192485	glutamate receptor, ionotropic, N-methyl D-aspartate 2A
Gga.12228.1.S1_at	0.767	3.35562	-3.20095	C1H22ORF23	1.33533	0.0355286	chromosome 1 open reading frame, human C22orf23
GgaAffx.1228.1.S1_at	0.723	3.69291	-2.93265	CCSER2	1.33171	0.027091	coiled-coil serine rich protein 2
Gga.8463.1.S1_s_at	0.707	3.84285	-2.82045	LOC374195	1.32887	0.0241425	chromodomain helicase DNA binding protein 1
Gga.17688.1.A1_at	0.678	4.16857	-2.59095	SFN	1.3189	0.018994	stratifin
GgaAffx.6715.1.S1_s_at	0.723	3.68582	-2.93807	PTPN21	1.29585	0.0272413	protein tyrosine phosphatase, non-receptor type 21
GgaAffx.23424.1.S1_at	0.71	3.77854	-2.86805	SCN2A	1.29272	0.0253559	sodium channel, voltage-gated, type II, alpha subunit
GgaAffx.7076.1.S1_at	0.797	3.00476	-3.50419	ITGB6	1.29119	0.0479918	integrin, beta 6
GgaAffx.10932.1.S1_at	0.627	5.06585	-2.04987	ZAR1L	1.28628	0.0104757	zygote arrest 1-like
GgaAffx.10294.6.S1_s_at	0.751	3.50745	-3.07741	TMPRSS2	1.28558	0.0313807	transmembrane protease, serine 2
Gga.851.1.S1_at	0.729	3.63799	-2.97483	HBE	1.28389	0.0282816	hemoglobin, beta
GgaAffx.24215.1.S1_at	0.707	3.86862	-2.80159	INTS3	1.28328	0.0236765	integrator complex subunit 3
Gga.11039.1.S1_at	0.767	3.35133	-3.2045	IL9	1.28183	0.035655	interleukin 9
GgaAffx.1957.1.S1_at	0.778	3.21261	-3.32154	SMG6	1.2818	0.0400659	Smg-6 homolog, nonsense mediated mRNA decay factor (C. elegans)
GgaAffx.26362.1.S1_at	0.769	3.28362	-3.26115	MAP4	1.27834	0.0377297	microtubule-associated protein 4
Gga.14975.1.A1_at	0.59	5.52558	-1.81755	RAP1GAP	1.2745	0.0079738	RAP1 GTPase activating protein
Gga.12994.1.S1_at	0.782	3.16151	-3.36562	FGD5	1.26864	0.0418566	FYVE, RhoGEF and PH domain containing 5
GgaAffx.4225.1.S1_at	0.721	3.73549	-2.90036	VSTM2L	1.25966	0.0262106	V-set and transmembrane domain containing 2 like
Gga.7568.3.S1_at	0.769	3.30487	-3.24327	TMEM258	1.25866	0.0370631	transmembrane protein 258
Gga.18182.1.A1_at	0.59	5.53518	-1.81299	NRAS	1.2578	0.0079301	neuroblastoma RAS viral (v-ras) oncogene homolog
Gga.210.1.S1_at	0.554	6.0264	-1.59366	CDX1	1.25647	0.0060476	caudal type homeobox 1
Gga.880.1.A1_at	0.686	4.01163	-2.69915	LOC386576	1.24827	0.0212838	acetylcholine receptor beta subunit
Gga.4719.1.S1_a_at	0.59	5.54217	-1.80967	APOA1	1.24713	0.0078984	apolipoprotein A-I
GgaAffx.8400.1.A1_at	0.553	6.08627	-1.56874	ANKS6	1.2376	0.0058587	ankyrin repeat and sterile alpha motif domain containing 6
Gga.8060.1.S1_at	0.707	3.90014	-2.77869	LOC772268	1.23519	0.0231216	uncharacterized LOC772268
Gga.9341.4.A1_at	0.681	4.1144	-2.62781	USP7	1.22943	0.019748	ubiquitin specific peptidase 7 (herpes virus-associated)
Gga.9052.1.S1_at	0.653	4.4866	-2.38467	PIM3	1.22837	0.0152233	pim-3 oncogene
Gga.11851.1.S1_at	0.769	3.28084	-3.26348	NTHL1	1.22651	0.0378177	nth-like DNA glycosylase 1
Gga.1742.2.S1_at	0.657	4.3847	-2.44893	OSGIN1	1.22539	0.0163203	oxidative stress induced growth inhibitor 1
Gga.15814.1.S1_s_at	0.797	3.00302	-3.50576	CILP	1.22181	0.048066	cartilage intermediate layer protein, nucleotide pyrophosphohydrolase
Gga.11086.1.S1_at	0.69	3.97536	-2.72477	DSE	1.21907	0.0218611	dermatan sulfate epimerase
GgaAffx.21809.1.S1_s_at	0.657	4.36184	-2.46358	SLC24A1	1.21803	0.01658	solute carrier family 24 (sodium/potassium/calcium exchanger), member 1
GgaAffx.22282.1.S1_at	0.769	3.31927	-3.23121	LOC422310	1.21553	0.0366195	similar to Zinc finger protein 534
Gga.16641.1.S1_at	0.599	5.39988	-1.87837	LOC417827	1.21291	0.008575	similar to putative ras effector Nore1
Gga.6414.1.S1_at	0.733	3.62153	-2.98758	SVOPL	1.19331	0.0286509	SVOP like
GgaAffx.4789.1.S1_at	0.648	4.58109	-2.32657	ENKUR	1.19231	0.0142874	enkurin, TRPC channel interacting protein
Gga.10436.1.A1_at	0.707	3.82748	-2.83176	RBL1	1.19154	0.0244259	retinoblastoma-like 1 (p107)
GgaAffx.12288.1.S1_s_at	0.767	3.36235	-3.19537	TGM4	1.18977	0.0353307	transglutaminase 4 (prostate)
Gga.15195.1.S1_at	0.708	3.81342	-2.84214	PPP1R10	1.1883	0.0246887	protein phosphatase 1, regulatory (inhibitor) subunit 10
Gga.12089.1.S1_a_at	0.582	5.68279	-1.74418	LOC424430	1.18644	0.0072948	quinone oxidoreductase-like 2
GgaAffx.5698.1.S1_at	0.778	3.21955	-3.31559	LOC425470	1.18638	0.0398298	zona pellucida-binding protein 2-like
Gga.125.1.S1_at	0.565	5.83609	-1.67541	RBP	1.18446	0.0067016	riboflavin binding protein
GgaAffx.25510.3.S1_at	0.681	4.09779	-2.63921	SFSWAP	1.17984	0.0199866	splicing factor, suppressor of white-apricot homolog
GgaAffx.5316.1.A1_at	0.769	3.28697	-3.25831	CHST1	1.17885	0.0376234	carbohydrate sulfotransferase 1
Gga.14477.1.S1_at	0.707	3.83147	-2.82881	DNAJB6	1.17786	0.0243518	DnaJ (Hsp40) homolog, subfamily B, member 6
Gga.151.1.S1_at	0.765	3.37657	-3.18363	SREBF1	1.1764	0.0349177	sterol regulatory element binding transcription factor 1
Gga.14038.1.S1_at	0.627	5.06083	-2.05256	LOC419322	1.17547	0.0105081	uncharacterized LOC419322
GgaAffx.2613.1.S1_at	0.726	3.65446	-2.96212	TRAF3IP1	1.17468	0.027918	TNF receptor-associated factor 3 interacting protein 1
GgaAffx.22249.1.S1_at	0.723	3.67683	-2.94494	LOC420486	1.17107	0.0274332	mycocerosic acid synthase-like
GgaAffx.11256.1.A1_at	0.673	4.2175	-2.5581	LOC776671	1.171	0.0183434	similar to immunoglobulin-like receptor CHIR-B
Gga.7305.2.S1_a_at	0.796	3.04396	-3.46907	SLC31A2	1.16787	0.0463606	solute carrier family 31 (copper transporter), member 2
GgaAffx.26700.3.S1_s_at	0.707	3.86583	-2.80362	PRKCB	1.16258	0.0237263	protein kinase C, beta
GgaAffx.863.2.S1_s_at	0.609	5.22791	-1.96483	SHC2	1.16	0.0094936	SHC (Src homology 2 domain containing) transforming protein 2
GgaAffx.25031.1.S1_at	0.737	3.60164	-3.00306	CRISP2	1.15848	0.0291052	cysteine-rich secretory protein 2
GgaAffx.2492.4.S1_s_at	0.796	3.03261	-3.47921	GLYCTK	1.15688	0.0468259	glycerate kinase
GgaAffx.10029.1.S1_s_at	0.753	3.47057	-3.10699	TMPRSS15	1.15435	0.0323309	transmembrane protease, serine 15
Gga.711.1.S1_at	0.769	3.29127	-3.25469	TNR	1.1401	0.0374878	tenascin R
Gga.625.1.S1_at	0.787	3.11017	-3.41046	GUCA1A	1.13675	0.0437551	guanylate cyclase activator 1A (retina)
Gga.12063.1.S1_x_at	0.634	4.8441	-2.17215	LOC422448	1.13484	0.0120366	mannosyl (alpha-1,3-)-glycoprotein beta-1,4-N-acetylglucosaminyltransferase, isozyme B-like
Gga.13292.1.S1_at	0.746	3.5437	-3.04859	GPT2	1.13471	0.0304798	glutamic pyruvate transaminase (alanine aminotransferase) 2
Gga.2709.1.S1_at	0.634	4.82275	-2.1843	AMPH	1.12877	0.0122019	amphiphysin
Gga.17970.1.S1_at	0.566	5.82476	-1.6804	NUDT9	1.12547	0.0067433	nudix hydrolase 9
Gga.7009.3.S1_s_at	0.697	3.93777	-2.75158	UBXN2B	1.1204	0.0224799	UBX domain protein 2B
GgaAffx.5303.1.S1_at	0.723	3.69195	-2.93339	ITPRIP	1.11613	0.0271114	inositol 1,4,5-trisphosphate receptor interacting protein
GgaAffx.22813.1.S1_at	0.722	3.7158	-2.91525	VANGL2	1.11552	0.0266133	VANGL planar cell polarity protein 2
Gga.2348.3.S1_a_at	0.72	3.74724	-2.89151	LHX9	1.11283	0.0259739	LIM homeobox 9
GgaAffx.25498.4.S1_s_at	0.796	3.02813	-3.48321	MMP17	1.10912	0.047011	matrix metallopeptidase 17 (membrane-inserted)
Gga.9487.1.S1_at	0.769	3.2781	-3.2658	FAT3	1.10562	0.037905	FAT atypical cadherin 3
GgaAffx.7940.1.S1_at	0.627	5.02478	-2.07199	LOC418051	1.10188	0.0107446	similar to cytokine receptor common beta chain
Gga.16932.1.S1_at	0.753	3.46959	-3.10778	NAV3	1.10157	0.0323567	neuron navigator 3
Gga.771.1.S1_at	0.751	3.49849	-3.08457	LOC396347	1.10134	0.0316083	transcription factor 7-like 2 (T-cell specific, HMG-box)
Gga.10920.1.A1_at	0.666	4.2649	-2.52667	ADRA2B	1.09742	0.0177395	adrenergic, alpha-2B-, receptor
Gga.16538.1.S1_at	0.627	5.01823	-2.07554	AP2B1	1.09717	0.0107883	adaptor-related protein complex 2, beta 1 subunit
Gga.1335.2.S1_a_at	0.794	3.08463	-3.43296	SLC4A2	1.08958	0.0447386	solute carrier family 4 (anion exchanger), member 2
GgaAffx.2943.1.S1_at	0.781	3.16682	-3.36102	BMP15	1.08941	0.041666	bone morphogenetic protein 15
Gga.6348.3.S1_at	0.681	4.09602	-2.64043	DTX2	1.08529	0.0200123	deltex 2, E3 ubiquitin ligase
GgaAffx.722.1.S1_at	0.769	3.28556	-3.2595	RP11-156P1.2	1.08148	0.037668	Uncharacterized protein [Source:UniProtKB/TrEMBL;Acc:E7EQ34]
Gga.10179.2.S1_a_at	0.679	4.12776	-2.61867	STYXL1	1.07914	0.0195586	serine/threonine/tyrosine interacting-like 1
Gga.16817.1.S1_at	0.679	4.12454	-2.62087	TPTE2	1.07786	0.019604	transmembrane phosphoinositide 3-phosphatase and tensin homolog 2
GgaAffx.26355.1.S1_s_at	0.768	3.34506	-3.20971	SLC10A4	1.07758	0.0358411	solute carrier family 10 member 4
Gga.20011.1.S1_at	0.604	5.28278	-1.93683	CCDC84	1.07232	0.0091876	coiled-coil domain containing 84
GgaAffx.23499.1.S1_at	0.796	3.07276	-3.44347	STK11IP	1.07079	0.0452049	serine/threonine kinase 11 interacting protein
GgaAffx.6397.1.A1_at	0.726	3.65181	-2.96416	NFKBIE	1.06793	0.027976	NFKB inhibitor epsilon
GgaAffx.628.1.S1_at	0.707	3.84187	-2.82117	LOC426831	1.06494	0.0241605	similar to MGC68953 protein
Gga.19608.1.S1_s_at	0.796	3.02259	-3.48818	CADPS	1.06077	0.0472416	Ca++-dependent secretion activator
Gga.635.1.S1_at	0.769	3.3019	-3.24576	GLRX	1.05587	0.0371552	glutaredoxin
Gga.241.1.S1_at	0.666	4.26361	-2.52752	DDX4	1.05154	0.0177557	DEAD (Asp-Glu-Ala-Asp) box polypeptide 4
Gga.16856.1.S1_at	0.628	4.9532	-2.11111	PRDM12	1.04962	0.0112345	PR domain 12
Gga.6066.1.S1_at	0.781	3.16768	-3.36027	TCF7	1.04084	0.0416354	transcription factor 7 (T-cell specific, HMG-box)
GgaAffx.25068.1.S1_at	0.775	3.22919	-3.30734	TBC1D8	1.04063	0.0395047	TBC1 domain family, member 8 (with GRAM domain)
GgaAffx.1320.1.A1_at	0.801	2.96532	-3.53984	NHLRC4	1.0398	0.0497037	NHL repeat containing 4
Gga.7553.1.A1_at	0.752	3.49138	-3.09027	IL1RN	1.03575	0.0317905	interleukin 1 receptor antagonist
GgaAffx.4559.2.S1_s_at	0.796	3.06366	-3.45154	LEPREL1	1.03535	0.0455664	leprecan-like 1
Gga.16041.1.S1_at	0.725	3.65684	-2.96028	PDGFD	1.03522	0.0278658	platelet derived growth factor D
Gga.14910.1.A1_at	0.796	3.0428	-3.4701	LOC421584	1.03468	0.0464077	solute carrier family 22 member 2-like
GgaAffx.7827.1.S1_at	0.657	4.36564	-2.46114	LOC771456	1.03148	0.0165364	histamine N-methyltransferase-like
Gga.17825.1.S1_at	0.634	4.76089	-2.21987	ABRA	1.0283	0.0126972	actin binding Rho activating protein
GgaAffx.24036.1.S1_at	0.707	3.84078	-2.82197	FAM180A	1.02454	0.0241804	family with sequence similarity 180, member A
Gga.11363.1.S1_at	0.603	5.29209	-1.93212	CENPM	1.02358	0.0091369	centromere protein M
Gga.490.1.S1_at	0.723	3.68443	-2.93913	CHRD	1.02165	0.0272709	chordin
Gga.5365.1.S1_at	0.657	4.36109	-2.46406	GPR157	1.01956	0.0165885	G protein-coupled receptor 157
GgaAffx.20956.1.S1_at	0.769	3.30385	-3.24412	TTC39A	1.0158	0.0370945	tetratricopeptide repeat domain 39A
GgaAffx.22140.1.S1_at	0.628	4.9061	-2.13725	LOC425659	1.01365	0.0115723	GA-binding protein subunit beta-2-like
GgaAffx.26378.1.S1_at	0.748	3.52813	-3.06093	TTC16	1.01328	0.0308627	tetratricopeptide repeat domain 16
Gga.12124.1.S1_at	0.727	3.6454	-2.9691	LOC427491	1.01031	0.0281173	C2 calcium-dependent domain containing 4C-like
Gga.15968.1.S1_at	0.684	4.02657	-2.68866	STYK1	1.00826	0.0210515	serine/threonine/tyrosine kinase 1
Gga.11378.1.S1_at	0.707	3.87208	-2.79907	PMP2	1.00686	0.0236147	peripheral myelin protein 2
Gga.19210.1.S1_s_at	0.707	3.83272	-2.8279	GABRD	1.00523	0.0243288	gamma-aminobutyric acid type A receptor delta subunit
Gga.10933.1.S1_at	0.77	-3.27025	-3.27243	PCM1	-1.00849	0.0381563	pericentriolar material 1
Gga.12869.1.S1_at	0.769	-3.29946	-3.24781	LOC422513	-1.00904	0.0372314	hect domain and RLD 4-like
GgaAffx.23995.1.S1_at	0.645	-4.6451	-2.28802	BMP6	-1.01033	0.0136941	bone morphogenetic protein 6
Gga.6437.1.S1_at	0.686	-4.0125	-2.69853	IL12A	-1.01335	0.0212702	interleukin 12A
Gga.3928.1.S1_at	0.671	-4.22479	-2.55325	HAPLN1	-1.01608	0.018249	hyaluronan and proteoglycan link protein 1
GgaAffx.9874.1.S1_at	0.657	-4.38823	-2.44667	CYP7B1	-1.01818	0.0162807	cytochrome P450, family 7, subfamily B, polypeptide 1
Gga.19162.1.S1_at	0.684	-4.04396	-2.6765	RET	-1.01876	0.0207852	ret proto-oncogene
GgaAffx.5824.1.S1_at	0.796	-3.05925	-3.45546	LOC771362	-1.02122	0.0457427	pancreatic triacylglycerol lipase-like
GgaAffx.349.3.S1_at	0.801	-2.9647	-3.54041	PER3	-1.02421	0.0497315	period homolog 3 (Drosophila)
GgaAffx.21085.1.S1_at	0.796	-3.01843	-3.4919	TBX15	-1.02539	0.0474151	T-box 15
Gga.10206.1.A1_at	0.684	-4.04215	-2.67777	MFSD4B	-1.02562	0.0208127	major facilitator superfamily domain containing 4B
Gga.379.1.S1_at	0.76	-3.42105	-3.14715	MYF5	-1.02769	0.0336633	myogenic factor 5
Gga.15337.1.S1_s_at	0.723	-3.68027	-2.94231	HMGCS1	-1.02831	0.0273595	3-hydroxy-3-methylglutaryl-CoA synthase 1 (soluble)
Gga.15598.3.S1_a_at	0.707	-3.87592	-2.79627	LOC777530	-1.03118	0.0235465	uncharacterized LOC777530
Gga.12494.1.S1_at	0.603	-5.2941	-1.9311	SETBP1	-1.03169	0.009126	SET binding protein 1
GgaAffx.12567.1.S1_s_at	0.738	-3.59214	-3.01048	RB1CC1	-1.03181	0.0293253	RB1 inducible coiled-coil 1
GgaAffx.20566.1.S1_s_at	0.627	-5.04872	-2.05907	WDFY3	-1.03183	0.0105868	WD repeat and FYVE domain containing 3
Gga.9752.1.S1_at	0.774	-3.23408	-3.30317	ITPKB	-1.03548	0.0393414	inositol-trisphosphate 3-kinase B
Gga.13986.1.S1_at	0.796	-3.02467	-3.48631	IFT57	-1.03625	0.0471547	intraflagellar transport 57
Gga.14952.1.A1_at	0.796	-3.06772	-3.44793	SCLT1	-1.03937	0.0454044	sodium channel and clathrin linker 1
GgaAffx.7812.1.S1_at	0.599	-5.36909	-1.89358	SASH1	-1.04194	0.008731	SAM and SH3 domain containing 1
GgaAffx.6945.1.S1_at	0.634	-4.7814	-2.20802	SERPINA5	-1.04278	0.0125302	serpin peptidase inhibitor, clade A (alpha-1 antiproteinase, antitrypsin), member 5
Gga.10894.1.S1_s_at	0.736	-3.60736	-2.9986	ZFYVE16	-1.0439	0.0289736	zinc finger, FYVE domain containing 16
GgaAffx.23142.1.S1_at	0.657	-4.36184	-2.46358	CYP21A2	-1.04415	0.0165799	cytochrome P450, family 21, subfamily A, polypeptide 2
Gga.17880.1.S1_at	0.778	-3.20807	-3.32543	TSPAN12	-1.04423	0.0402211	tetraspanin 12
GgaAffx.26724.1.S1_s_at	0.721	-3.72006	-2.91202	SCN8A	-1.04447	0.0265255	sodium channel, voltage gated, type VIII, alpha subunit
Gga.4969.1.S1_at	0.778	-3.21213	-3.32195	GLI2	-1.04967	0.0400823	GLI family zinc finger 2
GgaAffx.6507.1.S1_at	0.634	-4.79619	-2.1995	MAST2	-1.0521	0.0124115	microtubule associated serine/threonine kinase 2
Gga.11307.1.S1_at	0.657	-4.39669	-2.44128	SVIL	-1.05856	0.0161863	supervillin
GgaAffx.4144.3.S1_s_at	0.767	-3.3695	-3.18946	DIP2C	-1.05867	0.0351225	DIP2 disco-interacting protein 2 homolog C (Drosophila)
Gga.40.1.S1_at	0.707	-3.84395	-2.81964	LBFABP	-1.06329	0.0241224	liver basic fatty acid binding protein
Gga.15933.1.S1_s_at	0.658	-4.34143	-2.47673	ATP11C	-1.064	0.016816	ATPase, class VI, type 11C
GgaAffx.592.5.S1_s_at	0.666	-4.25843	-2.53094	RALGPS1	-1.06548	0.0178205	Ral GEF with PH domain and SH3 binding motif 1
GgaAffx.25442.4.S1_s_at	0.634	-4.78085	-2.20833	SEMA6A	-1.06648	0.0125346	sema domain, transmembrane domain (TM), and cytoplasmic domain, (semaphorin) 6A
GgaAffx.26755.1.S1_at	0.657	-4.41748	-2.42807	ZC3H18	-1.06686	0.015957	zinc finger CCCH-type containing 18
Gga.16290.1.S1_at	0.771	-3.25394	-3.28626	LOC425011	-1.06699	0.0386854	beta-1,3-N-acetylgalactosaminyltransferase-1
GgaAffx.2946.1.S1_at	0.799	-2.98612	-3.521	LOC423719	-1.06748	0.0487919	proactivator polypeptide-like
GgaAffx.1377.1.S1_at	0.787	-3.13236	-3.39102	AMPD1	-1.06874	0.0429222	adenosine monophosphate deaminase 1
GgaAffx.10866.1.S1_s_at	0.657	-4.36106	-2.46408	NUFIP1	-1.06927	0.0165888	nuclear fragile X mental retardation protein interacting protein 1
GgaAffx.178.1.S1_at	0.651	-4.50261	-2.37473	IGFN1	-1.07104	0.0150595	immunoglobulin-like and fibronectin type III domain containing 1
Gga.6020.2.S1_at	0.76	-3.42854	-3.14104	TRIM3	-1.0712	0.0334574	tripartite motif containing 3
GgaAffx.20172.1.S1_s_at	0.684	-4.05183	-2.67102	SHROOM2	-1.07511	0.0206659	shroom family member 2
GgaAffx.24962.1.S1_s_at	0.707	-3.86114	-2.80705	GREB1	-1.07598	0.0238106	growth regulation by estrogen in breast cancer 1
GgaAffx.26136.1.S1_at	0.76	-3.38894	-3.17344	LOC422154	-1.07603	0.0345631	PCTP-like protein-like
GgaAffx.5618.1.S1_at	0.679	-4.15202	-2.60216	CASP7	-1.07687	0.0192204	caspase 7, apoptosis-related cysteine peptidase
Gga.5206.1.S1_at	0.796	-3.02889	-3.48253	PPP2CA	-1.0783	0.0469796	protein phosphatase 2, catalytic subunit, alpha isozyme
GgaAffx.10283.1.S1_at	0.686	-4.01839	-2.69439	B3GALT5	-1.0788	0.0211783	UDP-Gal:betaGlcNAc beta 1,3-galactosyltransferase, polypeptide 5
Gga.10937.1.S1_at	0.767	-3.34905	-3.2064	DLG2	-1.07955	0.0357227	discs, large homolog 2 (Drosophila)
Gga.4059.1.S1_at	0.684	-4.05011	-2.67222	TAF1B	-1.08203	0.020692	TATA-box binding protein associated factor, RNA polymerase I subunit B
Gga.11085.1.S1_s_at	0.769	-3.33128	-3.22118	KIAA1033	-1.08658	0.0362546	KIAA1033
Gga.12745.1.A1_at	0.787	-3.11863	-3.40303	UGT2A1	-1.096	0.0434352	UDP glucuronosyltransferase 2 family, polypeptide A1, complex locus
Gga.10262.1.S1_at	0.794	-3.08926	-3.42887	GNAS	-1.10126	0.0445583	GNAS complex locus
Gga.4639.1.S2_at	0.69	-3.98399	-2.71866	TRAM1	-1.10494	0.021722	translocation associated membrane protein 1
Gga.18365.1.S1_s_at	0.603	-5.32005	-1.91803	SOX30	-1.10893	0.0089868	SRY-box 30
GgaAffx.2100.1.S1_at	0.666	-4.25215	-2.53509	USP42	-1.11048	0.0178996	ubiquitin specific peptidase 42
Gga.7829.2.S1_a_at	0.684	-4.0593	-2.66582	C15ORF48	-1.1117	0.0205536	chromosome 10 open reading frame, human C15orf48
Gga.1980.1.S1_s_at	0.599	-5.38704	-1.8847	THBS4	-1.11231	0.0086396	thrombospondin 4
Gga.2023.1.S1_at	0.778	-3.19061	-3.34046	DGCR2	-1.11561	0.0408253	DiGeorge syndrome critical region gene 2
Gga.17347.1.S1_at	0.778	-3.18952	-3.34139	KLHL2	-1.11583	0.0408633	kelch-like family member 2
Gga.14310.1.S1_s_at	0.582	-5.71008	-1.73174	TET2	-1.12373	0.0071844	tet methylcytosine dioxygenase 2
Gga.12883.1.S1_at	0.797	-2.99962	-3.50882	QRFPR	-1.12873	0.0482109	pyroglutamylated RFamide peptide receptor
Gga.3257.1.S1_at	0.801	-2.9642	-3.54086	LCAT	-1.12874	0.0497536	lecithin-cholesterol acyltransferase
Gga.12802.1.S1_s_at	0.666	-4.25938	-2.53031	KIF1B	-1.13022	0.0178086	kinesin family member 1B
Gga.4519.2.A1_at	0.589	-5.56969	-1.79667	RP11-26J3.4	-1.13285	0.0077755	Uncharacterized protein [Source:UniProtKB/TrEMBL;Acc:F5H0B0]
GgaAffx.22833.1.S1_at	0.657	-4.38145	-2.45101	MND1	-1.13321	0.0163569	meiotic nuclear divisions 1
Gga.4964.22.S1_x_at	0.747	-3.53968	-3.05177	LOC776593	-1.13474	0.0305782	T-cell receptor gamma chain V region PT-gamma-1/2-like
Gga.6433.1.S1_at	0.647	-4.60062	-2.31474	CLDN2	-1.14225	0.014103	claudin 2
Gga.869.1.S1_at	0.767	-3.35153	-3.20434	CKMT2	-1.14306	0.0356493	creatine kinase, mitochondrial 2 (sarcomeric)
GgaAffx.8745.1.S1_at	0.628	-4.91922	-2.12994	CBLN2	-1.14499	0.0114769	cerebellin 2 precursor
GgaAffx.1239.1.S1_at	0.769	-3.30502	-3.24314	C10H15ORF58	-1.14733	0.0370584	chromosome 10 open reading frame, human C15orf58
Gga.18502.1.S1_s_at	0.708	-3.80394	-2.84916	FCGBP	-1.15496	0.0248679	Fc fragment of IgG binding protein
GgaAffx.26624.6.S1_s_at	0.684	-4.05528	-2.66861	TRPM7	-1.15777	0.0206139	transient receptor potential cation channel, subfamily M, member 7
Gga.15201.1.S1_at	0.628	-4.92984	-2.12404	ADAMTS12	-1.15962	0.0114005	ADAM metallopeptidase with thrombospondin type 1 motif, 12
Gga.19641.1.S1_at	0.769	-3.32967	-3.22252	LOC776089	-1.16178	0.0363032	similar to glioma tumor suppressor candidate region protein 1
Gga.2620.1.S1_at	0.797	-3.00514	-3.50385	TTR	-1.16672	0.0479756	transthyretin
GgaAffx.834.1.S1_at	0.783	-3.15062	-3.37509	RC3H2	-1.16713	0.042251	ring finger and CCCH-type domains 2
Gga.6658.1.A1_at	0.684	-4.05628	-2.66792	TAF6	-1.16928	0.0205989	TAF6 RNA polymerase II, TATA box binding protein (TBP)-associated factor, 80kDa
GgaAffx.20816.1.S1_at	0.628	-4.94696	-2.11456	ZBTB37	-1.17143	0.0112786	zinc finger and BTB domain containing 37
Gga.3950.1.S2_at	0.627	-5.01236	-2.07873	BMP2	-1.17489	0.0108277	bone morphogenetic protein 2
Gga.11140.1.S1_at	0.783	-3.15088	-3.37486	GOLT1A	-1.178	0.0422415	golgi transport 1A
Gga.8529.1.S1_at	0.653	-4.47311	-2.39308	CREB1	-1.17871	0.0153632	cAMP responsive element binding protein 1
Gga.19091.1.S1_at	0.673	-4.21167	-2.56199	HTR1D	-1.18656	0.0184195	5-hydroxytryptamine (serotonin) receptor 1D, G protein-coupled
GgaAffx.6256.1.S1_at	0.797	-3.00216	-3.50653	LOC777251	-1.1906	0.0481026	similar to Sucrase-isomaltase, intestinal
GgaAffx.24452.2.S1_at	0.627	-4.99788	-2.08661	ATN1	-1.19331	0.0109255	atrophin 1
GgaAffx.8338.1.S1_s_at	0.573	-5.76714	-1.70601	FHOD3	-1.19336	0.0069605	formin homology 2 domain containing 3
Gga.9627.1.S1_at	0.603	-5.30902	-1.92357	NOVA1	-1.19397	0.0090456	neuro-oncological ventral antigen 1
Gga.9908.2.S1_at	0.796	-3.03493	-3.47713	MRPL50	-1.19506	0.0467302	mitochondrial ribosomal protein L50
Gga.499.1.S1_at	0.753	-3.47401	-3.10422	MLLT11	-1.19759	0.0322407	myeloid/lymphoid or mixed-lineage leukemia; translocated to, 11
Gga.14226.1.S1_s_at	0.562	-5.88629	-1.65346	PDE5A	-1.20255	0.0065207	phosphodiesterase 5A, cGMP-specific
Gga.10459.1.S1_s_at	0.723	-3.67273	-2.94808	ANKFY1	-1.20674	0.0275212	ankyrin repeat and FYVE domain containing 1
GgaAffx.1645.3.S1_s_at	0.692	-3.96649	-2.73108	DUOXA1	-1.21114	0.0220052	dual oxidase maturation factor 1
GgaAffx.6423.4.S1_s_at	0.657	-4.35982	-2.46488	KCNC2	-1.21131	0.0166031	potassium voltage-gated channel, Shaw-related subfamily, member 2
GgaAffx.12842.1.S1_s_at	0.684	-4.04495	-2.67581	IRG1	-1.21688	0.0207702	immunoresponsive 1 homolog (mouse)
Gga.14391.1.S1_at	0.775	-3.23211	-3.30485	CRHR1	-1.2188	0.039407	corticotropin releasing hormone receptor 1 [Source:EntrezGene;Acc:1394]
GgaAffx.6124.1.S1_at	0.781	-3.16578	-3.36192	C1GALT1	-1.21946	0.0417035	core 1 synthase, glycoprotein-N-acetylgalactosamine 3-beta-galactosyltransferase 1
GgaAffx.2722.2.S1_at	0.76	-3.39469	-3.16871	GNA12	-1.22034	0.0343998	guanine nucleotide binding protein (G protein) alpha 12
GgaAffx.212.1.S1_at	0.752	-3.49178	-3.08994	FAM40A	-1.22049	0.0317801	family with sequence similarity 40, member A
GgaAffx.22838.3.S1_at	0.738	-3.59294	-3.00985	ATP6V0C	-1.22177	0.0293066	ATPase, H+ transporting, lysosomal 16kDa, V0 subunit c
Gga.17689.1.S1_s_at	0.554	-5.94685	-1.62735	MICAL3	-1.22218	0.0063107	microtubule associated monooxygenase, calponin and LIM domain containing 3
GgaAffx.7122.1.S1_at	0.708	-3.81662	-2.83977	GCGR	-1.22497	0.0246285	glucagon receptor
GgaAffx.11554.1.S1_s_at	0.649	-4.55515	-2.34238	TBL3	-1.23028	0.014537	transducin beta like 3
GgaAffx.2363.1.S1_s_at	0.797	-3.00391	-3.50496	HIP1R	-1.24047	0.0480282	huntingtin interacting protein 1 related
GgaAffx.3262.5.S1_s_at	0.796	-3.023	-3.48781	CACNA1H	-1.24185	0.0472243	calcium channel, voltage-dependent, T type, alpha 1H subunit
GgaAffx.25196.2.S1_s_at	0.553	-6.1086	-1.55955	ARHGAP42	-1.24377	0.0057902	Rho GTPase activating protein 42
GgaAffx.26587.1.S1_at	0.687	-3.99632	-2.70993	SWAP70	-1.24483	0.0215251	SWAP switching B-cell complex 70kDa subunit
GgaAffx.4816.1.S1_at	0.682	-4.08321	-2.64926	LOC427595	-1.25456	0.0201991	uncharacterized LOC427595
Gga.19628.1.S1_at	0.628	-4.95454	-2.11037	TMEM179	-1.25898	0.0112251	transmembrane protein 179
GgaAffx.5788.1.S1_s_at	0.582	-5.69745	-1.73749	CDC42BPA	-1.25967	0.0072353	CDC42 binding protein kinase alpha (DMPK-like)
GgaAffx.290.1.S1_at	0.684	-4.02866	-2.68719	ADRA1A	-1.26132	0.0210192	adrenoceptor alpha 1A
Gga.18566.1.S1_s_at	0.769	-3.34059	-3.21342	SOGA1	-1.262	0.0359745	suppressor of glucose, autophagy associated 1
GgaAffx.10408.1.S1_at	0.796	-3.07621	-3.44041	IL1RAPL1	-1.26271	0.0450686	interleukin 1 receptor accessory protein-like 1
Gga.18400.1.S1_at	0.609	-5.22907	-1.96423	ISYNA1	-1.26352	0.009487	inositol-3-phosphate synthase 1
GgaAffx.10331.1.S1_at	0.554	-5.94777	-1.62696	LOC421876	-1.26418	0.0063076	neurogenic locus notch homolog protein 2-like
GgaAffx.426.2.S1_s_at	0.684	-4.03281	-2.68429	MYO1D	-1.26794	0.0209554	myosin ID
GgaAffx.6596.2.S1_s_at	0.753	-3.48132	-3.09834	ZNF318	-1.27165	0.0320503	zinc finger protein 318
GgaAffx.24423.1.S1_at	0.554	-5.92872	-1.63513	TSNAXIP1	-1.27811	0.0063726	translin-associated factor X interacting protein 1
Gga.5341.1.S1_at	0.706	-3.90814	-2.77291	SHANK2	-1.29754	0.0229833	SH3 and multiple ankyrin repeat domains 2
GgaAffx.11968.1.S1_s_at	0.597	-5.47187	-1.8433	NVL	-1.30251	0.008224	nuclear VCP-like
Gga.12322.1.S1_at	0.685	-4.02107	-2.69252	NF1	-1.3088	0.0211367	neurofibromin 1
GgaAffx.10863.1.S1_at	0.707	-3.87894	-2.79407	TNFSF11	-1.30947	0.0234931	tumor necrosis factor (ligand) superfamily, member 11
Gga.17827.1.S1_s_at	0.754	-3.46385	-3.11242	NOL8	-1.30973	0.032508	nucleolar protein 8
GgaAffx.2074.1.S1_at	0.627	-5.0537	-2.05639	TBC1D2B	-1.3101	0.0105543	TBC1 domain family member 2B
GgaAffx.24173.3.S1_s_at	0.634	-4.76404	-2.21805	DAGLA	-1.31275	0.0126713	diacylglycerol lipase alpha
Gga.713.2.A1_at	0.627	-5.02614	-2.07126	LYZ	-1.31656	0.0107356	lysozyme (renal amyloidosis)
GgaAffx.3461.1.S1_at	0.787	-3.10973	-3.41085	MICALCL	-1.33159	0.043772	MICAL C-terminal like
Gga.18469.1.S1_s_at	0.544	-6.36181	-1.45878	DOCK8	-1.33924	0.0050799	dedicator of cytokinesis 8
GgaAffx.9048.2.S1_at	0.722	-3.70592	-2.92275	LIMCH1	-1.34187	0.0268183	LIM and calponin homology domains 1
GgaAffx.8307.1.S1_s_at	0.627	-5.08188	-2.0413	ABCA13	-1.35152	0.010373	ATP-binding cassette, sub-family A (ABC1), member 13
Gga.13396.1.S1_s_at	0.797	-3.00156	-3.50707	TNPO1	-1.35695	0.0481282	transportin 1
GgaAffx.5645.2.S1_at	0.546	-6.29976	-1.48289	AASS	-1.35803	0.0052433	aminoadipate-semialdehyde synthase
Gga.17106.1.A1_s_at	0.553	-6.04939	-1.58405	B3GALNT2	-1.35908	0.0059742	beta-1,3-N-acetylgalactosaminyltransferase 2
GgaAffx.12935.1.S1_s_at	0.77	-3.2756	-3.26791	DHCR24	-1.36131	0.0379849	24-dehydrocholesterol reductase
Gga.17871.1.S1_at	0.553	-6.19312	-1.5252	LGR6	-1.36433	0.0055399	leucine-rich repeat containing G protein-coupled receptor 6
GgaAffx.7624.2.S1_s_at	0.657	-4.43304	-2.41823	LOC768686	-1.3702	0.015788	similar to G2
GgaAffx.10352.2.S1_at	0.657	-4.36116	-2.46402	FAM135B	-1.37037	0.0165877	family with sequence similarity 135, member B
Gga.18318.1.A1_at	0.687	-4.00842	-2.7014	LOC107054961	-1.3709	0.0213341	inositol 1,4,5-trisphosphate receptor-interacting protein-like 1
GgaAffx.4053.2.S1_at	0.634	-4.80138	-2.19653	ZFAND6	-1.37095	0.0123702	zinc finger, AN1-type domain 6
GgaAffx.26276.2.S1_s_at	0.778	-3.19311	-3.3383	CDH23	-1.37386	0.0407381	cadherin-related 23
Gga.3777.1.S1_at	0.778	-3.19121	-3.33994	SCP2	-1.37607	0.0408043	sterol carrier protein 2
GgaAffx.8631.1.S1_at	0.753	-3.48547	-3.09501	CDC20B	-1.38012	0.0319429	cell division cycle 20B
Gga.11268.1.S1_at	0.506	-7.00731	-1.22875	CMTM6	-1.38023	0.0037108	CKLF like MARVEL transmembrane domain containing 6
GgaAffx.25273.1.S1_at	0.543	-6.38592	-1.44951	FREM3	-1.3805	0.0050182	FRAS1 related extracellular matrix 3
Gga.18847.1.S1_at	0.64	-4.71695	-2.2455	ACAP2	-1.38273	0.0130644	ArfGAP with coiled-coil, ankyrin repeat and PH domains 2
GgaAffx.9524.1.S1_at	0.628	-4.91517	-2.1322	MAP1B	-1.3871	0.0115063	microtubule-associated protein 1B
GgaAffx.9496.1.S1_at	0.574	-5.7499	-1.71375	ANKRD31	-1.3889	0.0070273	ankyrin repeat domain 31
GgaAffx.25.1.S1_at	0.767	-3.35272	-3.20335	PDE4C	-1.3899	0.0356141	phosphodiesterase 4C
GgaAffx.2522.2.S1_s_at	0.707	-3.83958	-2.82285	TMCO4	-1.39101	0.0242023	transmembrane and coiled-coil domains 4
Gga.13705.1.S1_s_at	0.627	-5.05138	-2.05764	AASDH	-1.3928	0.0105694	aminoadipate-semialdehyde dehydrogenase
Gga.12513.1.S1_at	0.657	-4.3464	-2.47353	ATG2B	-1.39654	0.0167582	autophagy related 2B
Gga.11906.1.S1_s_at	0.635	-4.74634	-2.22833	DZANK1	-1.4007	0.0128173	double zinc ribbon and ankyrin repeat domains 1
Gga.599.1.S1_at	0.657	-4.38343	-2.44974	CHST3	-1.40143	0.0163346	carbohydrate (chondroitin 6) sulfotransferase 3
GgaAffx.21642.1.S1_s_at	0.799	-2.98459	-3.52238	WSCD2	-1.40238	0.0488584	WSC domain containing 2
GgaAffx.24826.1.S1_s_at	0.728	-3.64311	-2.97087	LZTS3	-1.4028	0.0281679	leucine zipper, putative tumor suppressor family member 3
Gga.17226.1.S1_at	0.707	-3.82704	-2.83208	C6H10ORF76	-1.40825	0.024434	chromosome 6 open reading frame, human C10orf76
Gga.11935.1.S1_at	0.769	-3.28054	-3.26374	POP1	-1.40851	0.0378273	POP1 homolog, ribonuclease P/MRP subunit
Gga.4447.1.S1_at	0.498	-7.30143	-1.13537	PCK1	-1.41	0.0032434	phosphoenolpyruvate carboxykinase 1 (soluble)
Gga.934.1.S1_at	0.751	-3.51298	-3.07299	ALX4	-1.41129	0.0312411	ALX homeobox 4
GgaAffx.5259.1.S1_at	0.76	-3.42313	-3.14545	LOC423191	-1.41216	0.0336058	uncharacterized LOC423191
GgaAffx.20087.1.S1_s_at	0.642	-4.70647	-2.25165	SALL4	-1.41368	0.013154	spalt-like transcription factor 4
GgaAffx.7644.2.S1_at	0.778	-3.21742	-3.31741	GRAP2	-1.42306	0.0399019	GRB2-related adaptor protein 2
Gga.19973.1.S1_s_at	0.778	-3.20632	-3.32694	FGD6	-1.42641	0.0402812	FYVE, RhoGEF and PH domain containing 6
Gga.11136.1.S1_at	0.69	-3.97637	-2.72405	ETFB	-1.42826	0.0218447	electron transfer flavoprotein beta subunit
Gga.13277.1.S1_s_at	0.751	-3.50104	-3.08253	SNX8	-1.43163	0.0315432	sorting nexin 8
GgaAffx.1763.3.S1_s_at	0.796	-3.02306	-3.48776	AFAP1L1	-1.43275	0.047222	actin filament associated protein 1 like 1
Gga.10821.2.S1_s_at	0.506	-6.82179	-1.29117	TRIP12	-1.43743	0.0040503	thyroid hormone receptor interactor 12
GgaAffx.8763.1.S1_at	0.796	-3.02142	-3.48923	DOK6	-1.43752	0.0472904	docking protein 6
Gga.18563.1.S1_s_at	0.787	-3.11255	-3.40837	LOC424998	-1.43855	0.043665	multiple EGF-like-domains 6-like
Gga.12898.1.S1_at	0.553	-6.20257	-1.5214	AKT3	-1.44041	0.0055127	v-akt murine thymoma viral oncogene homolog 3
Gga.20030.1.S1_at	0.582	-5.67109	-1.74954	RFXANK	-1.44884	0.0073427	regulatory factor X-associated ankyrin-containing protein
GgaAffx.5856.1.S1_s_at	0.684	-4.06914	-2.65899	SLC18A2	-1.44991	0.0204067	solute carrier family 18 (vesicular monoamine transporter), member 2
Gga.823.1.S1_at	0.599	-5.37374	-1.89127	TNNC2	-1.45299	0.0087072	troponin C type 2 (fast)
Gga.12758.1.S1_s_at	0.628	-4.95299	-2.11123	SLC38A7	-1.45326	0.0112361	solute carrier family 38, member 7
GgaAffx.3620.1.S1_at	0.796	-3.05811	-3.45647	JPH3	-1.45629	0.0457883	junctophilin 3
GgaAffx.24126.1.S1_at	0.608	-5.24663	-1.95523	PLXNB2	-1.45632	0.0093878	plexin B2
Gga.16250.1.S1_x_at	0.506	-6.87648	-1.27248	LOC418218	-1.45997	0.0039463	uncharacterized LOC418218
Gga.350.1.S1_s_at	0.771	-3.25989	-3.28121	RGS12	-1.4624	0.0384913	regulator of G-protein signaling 12
Gga.10318.1.S1_at	0.778	-3.19118	-3.33996	RSPH14	-1.46397	0.0408054	radial spoke head 14 homolog
GgaAffx.26678.1.S1_at	0.766	-3.37288	-3.18667	NUAK2	-1.47027	0.0350243	NUAK family, SNF1-like kinase, 2
GgaAffx.10105.1.S1_s_at	0.714	-3.76522	-2.87801	LOC771856	-1.48146	0.0256166	uncharacterized LOC771856
Gga.12892.1.A1_at	0.723	-3.68735	-2.9369	LOC771169	-1.48252	0.0272089	uncharacterized LOC771169
GgaAffx.4497.3.S1_s_at	0.657	-4.38474	-2.44891	ATP13A4	-1.48281	0.0163199	ATPase type 13A4
GgaAffx.21785.1.S1_s_at	0.707	-3.89708	-2.7809	FOXA2	-1.48383	0.0231746	forkhead box A2
Gga.9547.1.S1_at	0.543	-6.40984	-1.44037	SLC7A3	-1.50217	0.0049579	solute carrier family 7 (cationic amino acid transporter, y+ system), member 3
GgaAffx.24692.1.S1_at	0.678	-4.16736	-2.59177	PDZK1	-1.50812	0.0190105	PDZ domain containing 1
Gga.17762.1.S1_at	0.627	-5.11821	-2.022	SPERT	-1.50978	0.0101449	spermatid associated
Gga.604.1.S1_at	0.729	-3.6335	-2.9783	RELA	-1.51551	0.0283817	v-rel avian reticuloendotheliosis viral oncogene homolog A
GgaAffx.10226.1.A1_at	0.553	-6.23087	-1.51009	CLDN14	-1.518	0.0054325	claudin 14
Gga.16807.1.S1_at	0.562	-5.87622	-1.65784	CREB3L2	-1.51905	0.0065565	cAMP responsive element binding protein 3-like 2
GgaAffx.8753.1.S1_at	0.544	-6.37849	-1.45236	SLC20A1	-1.51983	0.0050371	solute carrier family 20 (phosphate transporter), member 1
GgaAffx.25695.3.S1_s_at	0.64	-4.71914	-2.24421	LOC426235	-1.52024	0.0130458	zinc finger protein 551-like
Gga.6444.1.S1_at	0.628	-4.93534	-2.12099	MED19	-1.5211	0.0113611	mediator complex subunit 19
Gga.12813.1.S1_at	0.582	-5.66171	-1.75385	ADAMTS3	-1.52215	0.0073815	ADAM metallopeptidase with thrombospondin type 1 motif, 3
Gga.13852.1.S1_at	0.687	-3.99209	-2.71293	FAM73B	-1.52233	0.0215925	family with sequence similarity 73 member B
GgaAffx.20127.1.S1_s_at	0.649	-4.53943	-2.35201	PRKCA	-1.53139	0.0146908	protein kinase C, alpha
Gga.14109.1.S1_s_at	0.657	-4.35327	-2.4691	TMEM132D	-1.53722	0.0166786	transmembrane protein 132D
GgaAffx.9032.5.S1_s_at	0.498	-7.30907	-1.13303	ATP8A1	-1.54411	0.0032323	ATPase, aminophospholipid transporter (APLT), class I, type 8A, member 1
GgaAffx.24474.1.S1_x_at	0.76	-3.40328	-3.16167	SARNP	-1.54461	0.0341577	SAP domain containing ribonucleoprotein
GgaAffx.10497.1.S1_at	0.583	-5.65297	-1.75787	LOC420352	-1.54606	0.0074178	uncharacterized LOC420352
Gga.12901.1.S1_at	0.506	-7.13435	-1.1876	SGCD	-1.55068	0.003499	sarcoglycan, delta (35kDa dystrophin-associated glycoprotein)
Gga.10859.1.S1_at	0.627	-5.0329	-2.0676	FAM20CL	-1.56252	0.0106908	family with sequence similarity 20, member C-like
GgaAffx.8317.3.S1_at	0.733	-3.62229	-2.98698	DDC	-1.56435	0.0286336	dopa decarboxylase (aromatic L-amino acid decarboxylase)
Gga.17941.1.S1_at	0.707	-3.85064	-2.81473	RNF2	-1.56667	0.0240004	ring finger protein 2
GgaAffx.2216.1.S1_at	0.553	-6.15879	-1.53906	NADK2	-1.56757	0.0056399	NAD kinase 2, mitochondrial
Gga.10889.1.S1_at	0.661	-4.3194	-2.49101	GALR1L	-1.57071	0.0170756	galanin receptor type 1-like
Gga.10766.1.S1_s_at	0.738	-3.59646	-3.0071	TMTC4	-1.57608	0.0292249	transmembrane and tetratricopeptide repeat containing 4
Gga.10525.1.S1_s_at	0.778	-3.19517	-3.33652	ENC1	-1.58023	0.0406662	ectodermal-neural cortex 1 (with BTB domain)
GgaAffx.10090.1.S1_at	0.627	-5.10304	-2.03004	RWDD2A	-1.58491	0.0102394	RWD domain containing 2A
GgaAffx.8509.1.S1_at	0.707	-3.85095	-2.81451	SSPO	-1.58694	0.0239948	SCO-spondin
Gga.6291.1.S1_a_at	0.729	-3.63392	-2.97797	CIDEC	-1.5938	0.0283724	cell death inducing DFFA like effector c
Gga.4141.1.S1_at	0.568	-5.80645	-1.68849	MATN1	-1.59699	0.0068114	matrilin 1, cartilage matrix protein
GgaAffx.6052.1.S1_s_at	0.697	-3.93948	-2.75036	DDX60	-1.59725	0.0224513	DEAD (Asp-Glu-Ala-Asp) box polypeptide 60
Gga.6293.4.A1_at	0.679	-4.12771	-2.6187	BCAP31	-1.60117	0.0195593	B-cell receptor-associated protein 31
Gga.14630.1.S1_s_at	0.634	-4.85175	-2.16781	FAM160A1	-1.60902	0.0119781	family with sequence similarity 160, member A1
Gga.10098.1.S1_s_at	0.506	-6.94222	-1.25033	FAP	-1.611	0.0038257	fibroblast activation protein, alpha
Gga.9502.1.S1_s_at	0.574	-5.75071	-1.71338	BHLHE23	-1.61134	0.0070241	basic helix-loop-helix family member e23
GgaAffx.23139.1.S1_x_at	0.797	-3.00483	-3.50413	PTPRR	-1.61174	0.0479888	protein tyrosine phosphatase, receptor type R
GgaAffx.3699.1.A1_at	0.603	-5.33347	-1.91131	AGTR2	-1.6118	0.0089158	angiotensin II receptor type 2
GgaAffx.6939.1.S1_at	0.787	-3.10825	-3.41214	PPFIA2	-1.61187	0.0438281	protein tyrosine phosphatase, receptor type, f polypeptide (PTPRF), interacting protein (liprin), alpha 2
GgaAffx.1841.1.S1_at	0.703	-3.91807	-2.76574	ZBTB38	-1.61318	0.0228131	zinc finger and BTB domain containing 38
Gga.13054.1.S1_at	0.648	-4.57493	-2.33031	C12H3ORF67	-1.6133	0.0143461	chromosome 12 open reading frame, human C3orf67
Gga.872.1.S1_at	0.521	-6.6023	-1.36878	RCVRN	-1.61659	0.0045048	recoverin
Gga.14348.1.S1_at	0.76	-3.42419	-3.14458	NEK8	-1.61685	0.0335767	NIMA related kinase 8
Gga.835.1.S1_s_at	0.553	-6.14995	-1.54265	SPINK7	-1.62319	0.005666	serine peptidase inhibitor, Kazal type 7 (putative)
GgaAffx.20987.1.S1_at	0.553	-6.08726	-1.56834	PAX2	-1.62744	0.0058557	paired box 2
Gga.16885.1.S1_s_at	0.573	-5.77353	-1.70315	PAN3	-1.62979	0.006936	PAN3 poly(A) specific ribonuclease subunit
Gga.7720.3.S1_x_at	0.653	-4.46491	-2.39821	LOC776076	-1.63472	0.0154489	similar to rac GTPase activating protein; GAB-associated CDC42
GgaAffx.20141.1.S1_at	0.657	-4.42297	-2.4246	OTX2	-1.64403	0.0158971	orthodenticle homeobox 2
Gga.15224.1.A1_at	0.797	-2.99819	-3.51011	C9orf173	-1.64783	0.048272	chromosome 9 open reading frame 173
GgaAffx.2621.1.S1_at	0.521	-6.63148	-1.35822	TTPAL	-1.65552	0.0044408	tocopherol (alpha) transfer protein-like
GgaAffx.611.1.S1_at	0.607	-5.26387	-1.94643	LOC416139	-1.66197	0.0092916	uncharacterized LOC416139
Gga.10935.1.S1_at	0.658	-4.34004	-2.47763	FAM168A	-1.66816	0.0168322	family with sequence similarity 168 member A
GgaAffx.3680.1.S1_at	0.794	-3.08574	-3.43198	PGP	-1.66912	0.0446954	phosphoglycolate phosphatase
Gga.12197.2.S1_s_at	0.507	-6.77251	-1.30824	AKAP12	-1.67284	0.0041471	A-kinase anchoring protein 12
Gga.16084.1.S1_at	0.603	-5.30103	-1.9276	PML	-1.67949	0.0090886	promyelocytic leukemia
Gga.17526.1.S1_at	0.506	-6.8176	-1.29262	RNF208	-1.68106	0.0040584	ring finger protein 208
Gga.9779.1.S1_at	0.787	-3.11829	-3.40333	CSDC2	-1.6823	0.0434482	cold shock domain containing C2, RNA binding
GgaAffx.6286.3.S1_s_at	0.78	-3.17218	-3.35637	PRKCE	-1.68712	0.0414747	protein kinase C, epsilon
Gga.10897.1.S1_at	0.553	-6.11592	-1.55654	LOC426355	-1.69201	0.005768	t-SNARE domain-containing protein 1-like
Gga.4108.2.S1_a_at	0.553	-6.23328	-1.50913	TPM1	-1.69496	0.0054257	tropomyosin 1 (alpha)
GgaAffx.22761.1.S1_at	0.707	-3.87134	-2.79961	TMEM220	-1.7083	0.023628	transmembrane protein 220
GgaAffx.20398.1.S1_s_at	0.521	-6.6646	-1.34632	PLCH1	-1.70986	0.0043695	phospholipase C, eta 1
GgaAffx.21304.1.S1_s_at	0.599	-5.43497	-1.8612	SPTAN1	-1.71232	0.0084016	spectrin, alpha, non-erythrocytic 1
GgaAffx.6804.1.A1_at	0.653	-4.47119	-2.39427	GREM2	-1.71726	0.0153831	gremlin 2, DAN family BMP antagonist
GgaAffx.9678.2.S1_at	0.796	-3.03087	-3.48076	DTNA	-1.71916	0.0468978	dystrobrevin, alpha
GgaAffx.4306.1.S1_at	0.553	-6.19744	-1.52346	LOC770804	-1.73004	0.0055274	hypothetical LOC770804
GgaAffx.7020.1.A1_at	0.599	-5.4102	-1.87331	BDKRB2	-1.73885	0.0085235	bradykinin receptor B2
Gga.4012.1.S1_at	0.797	-2.99958	-3.50886	IKZF5	-1.73992	0.0482129	IKAROS family zinc finger 5
Gga.16230.1.S1_at	0.708	-3.81416	-2.8416	KCTD3	-1.74043	0.0246748	potassium channel tetramerization domain containing 3
GgaAffx.5847.1.S1_at	0.681	-4.10177	-2.63647	NPY2R	-1.74166	0.0199291	neuropeptide Y receptor Y2
Gga.501.1.S1_at	0.753	-3.47153	-3.10622	MMP27	-1.74362	0.0323057	matrix metallopeptidase 27
Gga.4129.1.S2_at	0.489	-7.47895	-1.08213	CCNA2	-1.74519	0.0029973	cyclin A2
GgaAffx.9934.1.S1_at	0.678	-4.16432	-2.59382	FUT9	-1.74566	0.0190518	fucosyltransferase 9 (alpha (1,3) fucosyltransferase)
GgaAffx.13109.1.S1_at	0.687	-4.0014	-2.70635	CCDC34	-1.74648	0.0214446	coiled-coil domain containing 34
GgaAffx.5952.1.S1_at	0.767	-3.35634	-3.20035	GPR85	-1.75223	0.0355074	G protein-coupled receptor 85
GgaAffx.6640.1.S1_at	0.462	-8.64652	-0.78216	OTOGL	-1.75609	0.0018545	otogelin-like
Gga.19291.1.S1_at	0.797	-2.99749	-3.51074	VRTN	-1.76944	0.048302	vertebrae development associated
GgaAffx.9350.1.S1_at	0.796	-3.01889	-3.4915	ZSWIM6	-1.76956	0.0473961	zinc finger, SWIM-type containing 6
GgaAffx.2734.1.S1_at	0.506	-6.92566	-1.25588	MLXIP	-1.77121	0.0038556	MLX interacting protein
Gga.10216.2.A1_at	0.774	-3.24576	-3.29321	PARS2	-1.77405	0.0389537	prolyl-tRNA synthetase 2, mitochondrial (putative)
Gga.13960.1.S1_at	0.797	-3.00009	-3.5084	SLTM	-1.77455	0.0481909	SAFB like transcription modulator
Gga.14760.1.S1_at	0.554	-5.91639	-1.64043	CENPU	-1.77491	0.0064152	centromere protein U
GgaAffx.9404.1.A1_at	0.771	-3.25835	-3.28252	USF3	-1.77569	0.0385415	upstream transcription factor family member 3
Gga.8886.2.S1_at	0.75	-3.51772	-3.06921	DPP4	-1.77968	0.031122	dipeptidyl-peptidase 4
Gga.18.1.S1_at	0.562	-5.87155	-1.65988	NBEA	-1.77995	0.0065732	neurobeachin
Gga.11231.1.S1_at	0.642	-4.68691	-2.26318	GHRH	-1.78089	0.0133231	growth hormone releasing hormone
Gga.10555.1.A1_at	0.498	-7.38219	-1.11087	STAT1	-1.78174	0.0031284	signal transducer and activator of transcription 1, 91kDa
Gga.809.1.A1_at	0.627	-5.02709	-2.07074	PTPRS	-1.78322	0.0107293	protein tyrosine phosphatase, receptor type, S
Gga.7855.1.S1_at	0.77	-3.27344	-3.26974	BMPER	-1.78624	0.038054	BMP binding endothelial regulator
Gga.14125.1.A1_at	0.769	-3.28433	-3.26054	HOXD10	-1.78626	0.0377071	homeobox D10
GgaAffx.7305.1.S1_s_at	0.599	-5.43279	-1.86226	PPEF2	-1.7897	0.0084122	protein phosphatase, EF-hand calcium binding domain 2
Gga.10488.1.A1_at	0.684	-4.02925	-2.68678	MPHOSPH8	-1.80032	0.0210103	M-phase phosphoprotein 8
Gga.16250.2.S1_at	0.707	-3.84921	-2.81578	PPFIBP1	-1.80416	0.0240264	PTPRF interacting protein, binding protein 1 (liprin beta 1)
Gga.7129.3.S1_at	0.753	-3.47118	-3.1065	MRPL15	-1.80599	0.0323148	mitochondrial ribosomal protein L15
GgaAffx.4775.3.S1_s_at	0.608	-5.24697	-1.95506	LOC422316	-1.80849	0.0093859	vascular endothelial growth factor receptor kdr-like
Gga.85.1.A1_at	0.707	-3.88357	-2.79071	CELSR3	-1.81288	0.0234113	cadherin, EGF LAG seven-pass G-type receptor 3
GgaAffx.8137.1.S1_at	0.735	-3.61054	-2.99612	SLC37A3	-1.81433	0.0289007	solute carrier family 37 member 3
GgaAffx.6919.1.S1_at	0.697	-3.94089	-2.74935	PTPRQ	-1.81487	0.0224277	protein tyrosine phosphatase, receptor type Q
Gga.10699.1.S1_a_at	0.589	-5.56851	-1.79723	ASCL3	-1.81758	0.0077807	achaete-scute complex homolog 3 (Drosophila)
Gga.17579.1.S1_at	0.657	-4.41937	-2.42688	USP31	-1.82138	0.0159364	ubiquitin specific peptidase 31
GgaAffx.21010.1.S1_at	0.692	-3.96507	-2.73209	HELQ	-1.82185	0.0220284	helicase, POLQ-like
Gga.13448.1.S1_at	0.554	-5.92153	-1.63822	OSTN	-1.82326	0.0063974	osteocrin
Gga.11408.1.A1_at	0.648	-4.58556	-2.32386	GDAP2	-1.82355	0.0142449	ganglioside induced differentiation associated protein 2
GgaAffx.560.1.S1_at	0.797	-2.99564	-3.51241	ROBO4	-1.82667	0.0483816	roundabout guidance receptor 4
Gga.9550.1.A1_at	0.798	-2.99055	-3.517	GINS3	-1.82951	0.0486006	GINS complex subunit 3
GgaAffx.1034.1.S1_at	0.769	-3.28885	-3.25673	MLLT1	-1.83545	0.0375641	myeloid/lymphoid or mixed-lineage leukemia; translocated to, 1
GgaAffx.9301.1.A1_at	0.769	-3.31773	-3.23249	LOC427948	-1.83568	0.0366665	putative olfactory receptor 10AC1-like
Gga.914.1.S1_a_at	0.769	-3.30738	-3.24116	FZR1	-1.84995	0.0369852	fizzy/cell division cycle 20 related 1
Gga.2899.1.A1_at	0.723	-3.67706	-2.94477	NSMF	-1.84998	0.0274283	NMDA receptor synaptonuclear signaling and neuronal migration factor
GgaAffx.4711.1.S1_at	0.742	-3.56237	-3.03384	INPP5J	-1.85516	0.0300282	inositol polyphosphate-5-phosphatase J
GgaAffx.9787.2.S1_s_at	0.462	-7.9684	-0.94641	BBX	-1.85632	0.0024318	bobby sox homolog (Drosophila)
Gga.14493.1.S1_s_at	0.627	-5.00036	-2.08526	NPAS3	-1.85953	0.0109087	neuronal PAS domain protein 3
GgaAffx.10496.1.S1_at	0.653	-4.49249	-2.38101	CNKSR2	-1.86193	0.0151628	connector enhancer of kinase suppressor of Ras 2
Gga.10723.1.S1_at	0.627	-5.02544	-2.07163	GKN2	-1.86258	0.0107402	gastrokine 2
GgaAffx.1660.2.S1_at	0.462	-8.86526	-0.73436	RP11-244H3.4	-1.86536	0.0017064	zinc finger, MYM-type 4
Gga.5038.1.A1_at	0.753	-3.47187	-3.10594	CNR1	-1.86702	0.0322967	cannabinoid receptor 1 (brain)
GgaAffx.11838.1.S1_at	0.462	-8.11409	-0.90893	IFT52	-1.86741	0.0022902	intraflagellar transport 52
Gga.16700.1.S1_at	0.462	-7.969	-0.94625	ARHGEF4	-1.87355	0.0024312	Rho guanine nucleotide exchange factor (GEF) 4
GgaAffx.6416.1.S1_at	0.462	-8.58466	-0.79611	TRHDE	-1.8807	0.0018993	thyrotropin releasing hormone degrading enzyme
GgaAffx.2533.1.S1_s_at	0.462	-8.91101	-0.72466	FNBP1	-1.88756	0.0016773	formin binding protein 1
GgaAffx.10225.1.S1_at	0.787	-3.13142	-3.39184	CHAF1B	-1.89211	0.0429569	chromatin assembly factor 1 subunit B
Gga.16350.1.S1_at	0.769	-3.29369	-3.25266	SEC62	-1.8987	0.0374119	SEC62 homolog, preprotein translocation factor
GgaAffx.4846.4.S1_at	0.767	-3.35062	-3.20509	FOXP1	-1.89892	0.0356761	forkhead box P1
Gga.907.1.S1_at	0.506	-6.85516	-1.27974	ROBO2	-1.89926	0.0039864	roundabout, axon guidance receptor, homolog 2 (Drosophila)
GgaAffx.336.1.S1_at	0.784	-3.14583	-3.37926	ZNF593	-1.90571	0.0424258	zinc finger protein 593
Gga.18380.1.S1_at	0.586	-5.60171	-1.78165	LOC769572	-1.90897	0.0076354	uncharacterized LOC769572
Gga.20026.1.S1_at	0.649	-4.55454	-2.34276	SON	-1.9207	0.0145429	SON DNA binding protein
GgaAffx.4832.3.S1_s_at	0.646	-4.62431	-2.30047	CREBBP	-1.92952	0.0138833	CREB binding protein
GgaAffx.9643.1.S1_at	0.783	-3.15818	-3.36851	PCSK5	-1.93556	0.0419766	proprotein convertase subtilisin/kexin type 5
Gga.653.1.S1_at	0.739	-3.58046	-3.01963	TNX	-1.93633	0.0295987	avian tenascin X
GgaAffx.4741.2.S1_s_at	0.599	-5.39931	-1.87865	LOC416086	-1.93663	0.0085779	monocarboxylate transporter 2-like
GgaAffx.24537.1.S1_at	0.628	-4.98804	-2.09198	PARP8	-1.93882	0.0109927	poly (ADP-ribose) polymerase family, member 8
GgaAffx.9414.1.S1_at	0.769	-3.28524	-3.25977	EMILIN2	-1.94034	0.0376781	elastin microfibril interfacer 2
GgaAffx.5322.1.S1_at	0.521	-6.5967	-1.37081	STAG2	-1.94383	0.0045172	stromal antigen 2
Gga.15399.1.S1_at	0.771	-3.25775	-3.28303	EVL	-1.95367	0.0385609	Enah/Vasp-like
GgaAffx.442.1.S1_at	0.506	-6.83897	-1.28527	LOC427816	-1.9555	0.0040173	tenascin XB
GgaAffx.5243.1.S1_at	0.582	-5.65979	-1.75473	LHX5	-1.95892	0.0073894	LIM homeobox 5
Gga.15395.1.S1_at	0.796	-3.07167	-3.44443	CCM2L	-1.95999	0.0452478	CCM2 like scaffolding protein
GgaAffx.8374.1.S1_s_at	0.642	-4.69093	-2.2608	SLCO1A2	-1.96211	0.0132881	solute carrier organic anion transporter family, member 1A2
GgaAffx.2883.1.S1_s_at	0.628	-4.93471	-2.12134	SMURF1	-1.96325	0.0113656	SMAD specific E3 ubiquitin protein ligase 1
GgaAffx.22600.3.S1_s_at	0.78	-3.17573	-3.3533	CDON	-1.98133	0.0413487	cell adhesion associated, oncogene regulated
GgaAffx.21563.1.S1_at	0.771	-3.26285	-3.2787	ELAVL2	-1.98218	0.0383954	ELAV (embryonic lethal, abnormal vision, Drosophila)-like 2 (Hu antigen B)
Gga.10561.1.S1_at	0.721	-3.72182	-2.91069	OSBPL5	-1.98329	0.0264893	oxysterol binding protein-like 5
Gga.17879.1.S1_at	0.462	-8.42765	-0.83241	ARHGAP32	-1.9849	0.0020195	Rho GTPase activating protein 32
GgaAffx.1249.1.S1_at	0.628	-4.92835	-2.12486	SNAPC4	-1.98498	0.0114112	small nuclear RNA activating complex, polypeptide 4, 190kDa
Gga.14261.1.S1_at	0.462	-9.83887	-0.54755	TIAM2	-1.98718	0.0012041	T-cell lymphoma invasion and metastasis 2
GgaAffx.4807.1.S1_s_at	0.462	-9.9838	-0.52296	AIFM3	-1.99349	0.0011464	apoptosis-inducing factor, mitochondrion-associated, 3
Gga.13002.1.S1_at	0.635	-4.74853	-2.22705	MAP2K6	-1.99357	0.0127992	mitogen-activated protein kinase kinase 6
Gga.6650.3.S1_a_at	0.59	-5.51205	-1.82401	PDCD1LG2	-1.99976	0.0080359	programmed cell death 1 ligand 2
Gga.1086.2.A1_at	0.683	-4.07756	-2.65316	PTRH2	-2.00847	0.0202821	peptidyl-tRNA hydrolase 2
GgaAffx.3537.1.S1_at	0.553	-6.05215	-1.5829	TCFL5	-2.00936	0.0059654	transcription factor-like 5 (basic helix-loop-helix)
Gga.4583.4.A1_at	0.698	-3.93376	-2.75446	RPL24	-2.01094	0.0225473	ribosomal protein L24
GgaAffx.2198.1.S1_at	0.506	-7.05111	-1.21442	SYNC	-2.01185	0.003636	syncoilin, intermediate filament protein
GgaAffx.8910.1.S1_at	0.723	-3.67186	-2.94875	DNAJB14	-2.01204	0.02754	DnaJ (Hsp40) homolog, subfamily B, member 14
GgaAffx.2567.1.S1_s_at	0.462	-9.93713	-0.53079	EFCAB5	-2.01305	0.0011646	EF-hand calcium binding domain 5
Gga.10363.1.S1_at	0.553	-6.11337	-1.55759	RSPH10B	-2.0147	0.0057757	radial spoke head 10 homolog B (Chlamydomonas)
GgaAffx.24064.1.S1_at	0.553	-6.08779	-1.56812	FBXL7	-2.02057	0.0058541	F-box and leucine-rich repeat protein 7
GgaAffx.9392.4.S1_s_at	0.649	-4.53838	-2.35266	LOC427170	-2.02067	0.0147012	similar to Microtubule-associated serine/threonine-protein kinase 4
Gga.3572.1.S1_at	0.616	-5.17344	-1.99301	CD44	-2.02406	0.0098102	CD44 molecule (Indian blood group)
Gga.521.1.S1_at	0.617	-5.15813	-2.00101	LOC395884	-2.03003	0.0099016	CMP-N-acetylneuraminate-beta-galactosamide-alpha-2,3-sialyltransferase
Gga.8175.1.S1_x_at	0.66	-4.33174	-2.483	RASL10A	-2.03767	0.0169295	RAS-like, family 10, member A
GgaAffx.8320.1.S1_at	0.553	-6.09486	-1.5652	SLC15A5	-2.04308	0.0058322	solute carrier family 15, member 5
Gga.7447.2.S1_s_at	0.634	-4.79508	-2.20014	LOC772080	-2.044	0.0124204	keratin, type I cytoskeletal 17-like
GgaAffx.12341.1.S1_at	0.634	-4.8205	-2.18558	SLC47A1	-2.04851	0.0122195	solute carrier family 47, member 1
GgaAffx.2456.1.S1_at	0.59	-5.50763	-1.82612	LONP2	-2.05071	0.0080563	lon peptidase 2, peroxisomal
GgaAffx.26202.1.S1_at	0.462	-9.23827	-0.65805	CARD11	-2.0511	0.001487	caspase recruitment domain family, member 11
GgaAffx.265.1.S1_at	0.729	-3.63941	-2.97373	PROK1	-2.05886	0.0282501	prokineticin 1
Gga.13397.1.S1_at	0.769	-3.32614	-3.22547	ZNF598	-2.05906	0.0364101	zinc finger protein 598
Gga.16618.1.S1_at	0.582	-5.6809	-1.74505	ZC2HC1B	-2.06028	0.0073025	zinc finger C2HC-type containing 1B
Gga.17426.1.S1_at	0.748	-3.52852	-3.06062	PPFIA1	-2.06067	0.0308531	protein tyrosine phosphatase, receptor type, f polypeptide (PTPRF), interacting protein (liprin), alpha 1
Gga.825.1.S1_at	0.516	-6.71526	-1.32832	LOC396443	-2.06126	0.0042632	antithrombin III
GgaAffx.6776.1.S1_s_at	0.721	-3.72343	-2.90947	VWDE	-2.08259	0.0264563	von Willebrand factor D and EGF domains
Gga.12632.1.S1_s_at	0.651	-4.50235	-2.37488	SLC45A1	-2.08442	0.0150621	solute carrier family 45, member 1
GgaAffx.25551.2.S1_s_at	0.801	-2.97229	-3.53352	SLC25A42	-2.08471	0.0493959	solute carrier family 25 member 42
GgaAffx.9699.4.S1_at	0.769	-3.33797	-3.21561	ZBTB24	-2.08492	0.0360532	zinc finger and BTB domain containing 24
Gga.120.1.S1_a_at	0.567	-5.81772	-1.68351	TBX22	-2.08882	0.0067694	T-box 22
GgaAffx.4635.1.A1_at	0.462	-10.7062	-0.41094	LOC771647	-2.0968	0.0009063	HEPACAM family member 2-like
GgaAffx.4966.1.S1_at	0.681	-4.10127	-2.63682	LAMB4	-2.10557	0.0199364	laminin, beta 4
GgaAffx.9800.1.S1_at	0.462	-8.40823	-0.83699	AIM1	-2.10996	0.0020351	absent in melanoma 1
GgaAffx.4716.1.S1_at	0.462	-9.75766	-0.56167	FGF4	-2.11031	0.0012381	fibroblast growth factor 4
GgaAffx.4834.1.S1_at	0.76	-3.42349	-3.14516	IQCD	-2.12383	0.0335961	IQ motif containing D
GgaAffx.6456.5.S1_x_at	0.627	-5.0168	-2.07632	LOC768881	-2.13175	0.0107979	keratin, type II cytoskeletal 6A-like
Gga.7310.2.A1_at	0.462	-9.52041	-0.60435	PRKAB1	-2.13177	0.0013446	protein kinase, AMP-activated, beta 1 non-catalytic subunit
Gga.11855.1.S1_s_at	0.707	-3.88422	-2.79023	LINC00954	-2.14066	0.0233998	long intergenic non-protein coding RNA 954
GgaAffx.25118.1.S1_at	0.582	-5.68928	-1.74121	SLITRK6	-2.14743	0.0072683	SLIT and NTRK like family member 6
Gga.17784.2.S1_at	0.707	-3.82399	-2.83433	ETNK2	-2.14787	0.0244907	ethanolamine kinase 2
Gga.5135.1.S1_s_at	0.462	-7.91719	-0.95989	MYH7	-2.15262	0.0024842	myosin, heavy chain 7, cardiac muscle, beta
GgaAffx.4551.2.S1_s_at	0.76	-3.39041	-3.17223	GABRA3	-2.15509	0.0345214	gamma-aminobutyric acid (GABA) A receptor, alpha 3
Gga.6073.1.S2_at	0.554	-5.94057	-1.63004	AL928654.7	-2.15563	0.006332	Cysteine-rich protein 1
GgaAffx.8289.3.S1_s_at	0.599	-5.40208	-1.87729	ADCY2	-2.15758	0.008564	adenylate cyclase 2 (brain)
GgaAffx.3514.1.S1_at	0.787	-3.12529	-3.3972	NACAD	-2.16449	0.0431853	NAC alpha domain containing
Gga.5604.1.S1_at	0.554	-6.01078	-1.60022	AGFG1	-2.16937	0.0060982	ArfGAP with FG repeats 1
Gga.4598.5.S1_a_at	0.684	-4.05581	-2.66825	PFDN1	-2.16939	0.020606	prefoldin subunit 1
Gga.2674.2.S1_a_at	0.469	-7.83034	-0.98312	FAM69B	-2.17814	0.0025764	family with sequence similarity 69 member B
Gga.10733.1.S1_at	0.697	-3.9461	-2.74562	NLN	-2.17842	0.022341	neurolysin (metallopeptidase M3 family)
Gga.14640.1.S1_s_at	0.462	-9.32753	-0.6407	RP11-159G9.5	-2.18529	0.0014399	zinc finger protein 654
GgaAffx.9906.1.S1_at	0.769	-3.31564	-3.23424	SORCS2	-2.18636	0.0367307	sortilin-related VPS10 domain containing receptor 2
Gga.12805.1.S1_s_at	0.599	-5.37909	-1.88862	MCF2L	-2.18641	0.0086799	MCF.2 cell line derived transforming sequence-like
GgaAffx.9758.1.S1_at	0.498	-7.40513	-1.10399	SCML4	-2.19016	0.0030966	sex comb on midleg-like 4 (Drosophila)
Gga.12832.1.S1_at	0.748	-3.52936	-3.05995	AKAP7	-2.19765	0.0308322	A kinase (PRKA) anchor protein 7
GgaAffx.20262.1.S1_at	0.778	-3.18923	-3.34165	B3GAT1	-2.19845	0.0408735	beta-1,3-glucuronyltransferase 1 (glucuronosyltransferase P)
Gga.14613.1.S1_at	0.462	-8.19259	-0.88925	MAST4	-2.19924	0.0022183	microtubule associated serine/threonine kinase family member 4
Gga.9750.1.S1_s_at	0.628	-4.9051	-2.13781	ITCH	-2.19993	0.0115796	itchy E3 ubiquitin protein ligase
GgaAffx.8342.1.S1_at	0.506	-6.90583	-1.26255	YKT6	-2.20481	0.0038918	YKT6 v-SNARE homolog (S. cerevisiae)
GgaAffx.5048.1.S1_s_at	0.634	-4.86767	-2.15882	PAK3	-2.20552	0.0118574	p21 protein (Cdc42/Rac)-activated kinase 3
GgaAffx.26187.1.S1_s_at	0.553	-6.10473	-1.56114	WDR66	-2.20605	0.005802	WD repeat domain 66
GgaAffx.21746.3.S1_s_at	0.767	-3.35864	-3.19844	CHAT	-2.20618	0.0354396	choline O-acetyltransferase
GgaAffx.6013.1.S1_at	0.647	-4.60438	-2.31247	IQCJ	-2.20623	0.0140678	IQ motif containing J
Gga.17901.1.S1_at	0.628	-4.98128	-2.09568	TRIO	-2.20896	0.0110391	trio Rho guanine nucleotide exchange factor
Gga.5628.1.S1_at	0.506	-6.84933	-1.28173	LOC769741	-2.21045	0.0039975	uncharacterized LOC769741
GgaAffx.23381.2.S1_at	0.707	-3.8859	-2.78901	CRB2	-2.21276	0.0233703	crumbs family member 2
Gga.10394.1.S1_at	0.498	-7.30678	-1.13373	CRY1	-2.21622	0.0032356	cryptochrome circadian clock 1
Gga.20027.1.S1_s_at	0.609	-5.21409	-1.97194	LOC770617	-2.21741	0.0095727	transmembrane protein 100-like
Gga.15580.1.S1_at	0.657	-4.40959	-2.43308	SLC24A4	-2.22611	0.0160435	solute carrier family 24 (sodium/potassium/calcium exchanger), member 4
GgaAffx.20800.1.S1_at	0.484	-7.58245	-1.05211	ACACA	-2.23162	0.0028647	acetyl-CoA carboxylase alpha
GgaAffx.6552.5.S1_s_at	0.734	-3.61441	-2.99311	ESRRB	-2.23673	0.0288126	estrogen-related receptor beta
GgaAffx.23976.1.S1_at	0.599	-5.37701	-1.88965	MBOAT1	-2.23854	0.0086905	membrane bound O-acyltransferase domain containing 1
Gga.2573.1.S1_at	0.543	-6.42106	-1.4361	NRIP3	-2.24582	0.00493	nuclear receptor interacting protein 3
Gga.404.1.A1_at	0.78	-3.17859	-3.35083	TNC	-2.24605	0.0412474	tenascin C
Gga.14570.1.S1_at	0.733	-3.62304	-2.98641	ABHD13	-2.24649	0.0286169	abhydrolase domain containing 13
GgaAffx.22022.2.S1_at	0.462	-8.61376	-0.78953	BCR	-2.25954	0.001878	breakpoint cluster region
Gga.11057.1.S1_s_at	0.47	-7.78824	-0.99456	LOC416633	-2.26055	0.0026226	class II, major histocompatibility complex, transactivator-like
Gga.15811.3.S1_at	0.724	-3.66398	-2.9548	GLYR1	-2.26164	0.0277104	glyoxylate reductase 1 homolog
Gga.17727.1.S1_at	0.599	-5.44052	-1.85849	SPAG16	-2.2693	0.0083746	sperm associated antigen 16
GgaAffx.8173.1.S1_at	0.769	-3.31368	-3.23588	SYT10	-2.27556	0.0367909	synaptotagmin X
Gga.11166.1.S1_at	0.523	-6.57636	-1.37823	STX17	-2.27876	0.0045627	syntaxin 17
Gga.10534.1.A1_at	0.796	-3.04145	-3.47131	PLA2G10	-2.28241	0.0464629	phospholipase A2, group X
GgaAffx.23017.1.S1_at	0.78	-3.18106	-3.3487	PTX3	-2.29451	0.0411604	pentraxin 3, long
Gga.4510.1.S1_a_at	0.462	-10.0511	-0.51179	ALB	-2.29604	0.0011209	albumin
Gga.13315.1.S1_at	0.545	-6.31401	-1.47732	SUCO	-2.30466	0.0052052	SUN domain containing ossification factor
GgaAffx.21536.1.S1_at	0.69	-3.97728	-2.72341	INPP4B	-2.30826	0.02183	inositol polyphosphate-4-phosphatase, type II, 105kDa
Gga.12932.1.S1_at	0.657	-4.34445	-2.47478	LOC776655	-2.31991	0.0167808	similar to cardiac calumenin
Gga.10523.1.S1_at	0.462	-8.21013	-0.8849	GREB1L	-2.32511	0.0022026	growth regulation by estrogen in breast cancer-like
Gga.17910.1.S1_at	0.627	-5.02154	-2.07375	LOC416106	-2.33571	0.0107662	uncharacterized LOC416106
Gga.14447.1.S1_at	0.647	-4.6121	-2.30782	LOC107055438	-2.33638	0.013996	uncharacterized LOC107055438
GgaAffx.23938.1.S1_at	0.697	-3.9489	-2.74362	GALNT13	-2.35708	0.0222944	UDP-N-acetyl-alpha-D-galactosamine:polypeptide N-acetylgalactosaminyltransferase 13 (GalNAc-T13)
GgaAffx.25726.1.S1_at	0.74	-3.57563	-3.02341	LOC768803	-2.36181	0.0297125	uncharacterized LOC768803
Gga.11012.1.S1_at	0.628	-4.91835	-2.13042	SPTSSBL	-2.36338	0.0114832	serine palmitoyltransferase small subunit B-like
Gga.10099.1.A1_at	0.462	-9.8929	-0.53829	AHDC1	-2.37638	0.0011822	AT hook, DNA binding motif, containing 1
GgaAffx.21587.1.S1_at	0.582	-5.68124	-1.74489	MORN2	-2.40306	0.0073011	MORN repeat containing 2
Gga.9262.1.S1_at	0.543	-6.4239	-1.43503	HMGA1	-2.40594	0.0049229	high mobility group AT-hook 1
Gga.18094.1.S1_s_at	0.722	-3.70934	-2.92015	QSOX2	-2.41963	0.0267471	quiescin Q6 sulfhydryl oxidase 2
Gga.6862.1.A1_at	0.634	-4.80692	-2.19335	LOC770926	-2.42567	0.0123263	feather keratin 3-like
GgaAffx.5089.1.S1_at	0.609	-5.22246	-1.96763	PLCL1	-2.42633	0.0095247	phospholipase C-like 1
Gga.19.1.S1_at	0.72	-3.74425	-2.89376	IL1B	-2.42868	0.0260338	interleukin 1, beta
Gga.11177.1.S1_at	0.628	-4.98821	-2.09189	PGPEP1	-2.43006	0.0109915	pyroglutamyl-peptidase I
GgaAffx.25713.1.S1_at	0.506	-6.88366	-1.27004	C6H10ORF107	-2.43348	0.0039329	chromosome 6 open reading frame, human C10orf107
Gga.11686.1.S1_at	0.707	-3.85101	-2.81446	PDE6G	-2.43413	0.0239937	phosphodiesterase 6G, cGMP-specific, rod, gamma
Gga.11034.1.S1_at	0.498	-7.41924	-1.09978	ROBO1	-2.43643	0.0030773	roundabout, axon guidance receptor, homolog 1 (Drosophila)
GgaAffx.6918.1.S1_at	0.506	-6.99499	-1.23281	INADL	-2.44269	0.0037322	InaD-like (Drosophila)
GgaAffx.2945.1.S1_s_at	0.697	-3.93935	-2.75045	NATD1	-2.44807	0.0224535	N-acetyltransferase domain containing 1
GgaAffx.860.1.S1_at	0.645	-4.62979	-2.29718	ABI3	-2.45236	0.0138331	ABI family member 3
GgaAffx.8669.1.S1_at	0.76	-3.39104	-3.17171	LOC769409	-2.46386	0.0345034	uncharacterized LOC769409
GgaAffx.22376.1.S1_at	0.462	-8.25459	-0.87396	KIAA1841	-2.47292	0.0021635	KIAA1841
Gga.10346.1.S1_at	0.599	-5.39305	-1.88173	UPP2	-2.47319	0.0086093	uridine phosphorylase 2
GgaAffx.4297.1.S1_at	0.506	-7.11154	-1.1949	KMT2A	-2.47983	0.0035359	lysine methyltransferase 2A
Gga.5778.1.S1_a_at	0.796	-3.06818	-3.44753	LOC769246	-2.48149	0.0453862	uncharacterized LOC769246
GgaAffx.7634.2.S1_s_at	0.609	-5.23655	-1.96039	SGSM3	-2.48285	0.0094445	small G protein signaling modulator 3
GgaAffx.5630.8.S1_s_at	0.462	-8.11036	-0.90987	SPTBN5	-2.48513	0.0022937	spectrin, beta, non-erythrocytic 5
Gga.9284.1.S1_at	0.462	-12.3151	-0.21313	NPFFR1	-2.49262	0.0005645	neuropeptide FF receptor 1
Gga.8960.2.S1_at	0.755	-3.45667	-3.11822	LOC426916	-2.49387	0.0326983	similar to Feather keratin I (Keratin gene C protein) (F-ker)
GgaAffx.8140.1.S1_at	0.683	-4.07873	-2.65235	MYLK4	-2.49448	0.0202649	myosin light chain kinase family, member 4
Gga.916.1.S2_at	0.582	-5.66531	-1.75219	IFNG	-2.49539	0.0073665	interferon, gamma
GgaAffx.23607.2.S1_s_at	0.474	-7.69769	-1.01954	EPB41L5	-2.50436	0.0027258	erythrocyte membrane protein band 4.1 like 5
Gga.3379.3.S1_at	0.76	-3.42472	-3.14415	SH3KBP1	-2.51771	0.0335622	SH3-domain kinase binding protein 1
Gga.16470.1.S1_at	0.554	-5.97839	-1.61392	TUBB2A	-2.51813	0.0062047	tubulin, beta 2A class IIa
Gga.7801.1.S1_at	0.521	-6.62222	-1.36156	KYNU	-2.52123	0.0044609	kynureninase
GgaAffx.24039.1.S1_s_at	0.462	-12.7615	-0.1683	TTLL11	-2.53175	0.0005003	tubulin tyrosine ligase-like family, member 11
Gga.1164.1.S1_a_at	0.799	-2.98256	-3.52422	PIT54	-2.53205	0.0489465	PIT54 protein
GgaAffx.7269.1.S1_at	0.661	-4.32293	-2.48872	C1H12ORF63	-2.53666	0.0170337	chromosome 1 open reading frame, human C12orf 63
Gga.8772.1.S1_at	0.753	-3.4698	-3.10762	HHLA2	-2.53905	0.0323512	HERV-H LTR-associating 2
GgaAffx.9476.1.S1_at	0.751	-3.49599	-3.08657	GPRC6A	-2.54711	0.0316721	G protein-coupled receptor class C group 6 member A
GgaAffx.7251.1.S1_at	0.553	-6.23874	-1.50696	CCR6	-2.54876	0.0054104	C-C motif chemokine receptor 6
Gga.15971.1.S1_s_at	0.462	-7.98243	-0.94274	MBP	-2.54944	0.0024177	myelin basic protein
Gga.11030.1.S1_at	0.679	-4.15777	-2.59826	LOC423919	-2.55094	0.0191414	KIAA1598-like
Gga.10887.1.S1_at	0.651	-4.51316	-2.3682	LOC417414	-2.55177	0.0149527	serine/threonine-protein kinase/endoribonuclease IRE1-like
Gga.381.1.S1_at	0.484	-7.54461	-1.063	HUC	-2.55326	0.0029123	RNA-binding protein HuC
GgaAffx.9528.1.S1_at	0.462	-9.63825	-0.58287	ZNF366	-2.58382	0.0012903	zinc finger protein 366
GgaAffx.7019.1.S1_s_at	0.687	-3.99718	-2.70933	PTPN13	-2.58451	0.0215115	protein tyrosine phosphatase, non-receptor type 13 (APO-1/CD95 (Fas)-associated phosphatase)
GgaAffx.6282.1.S1_at	0.462	-8.43597	-0.83046	SZT2	-2.58965	0.0020129	seizure threshold 2 homolog (mouse)
GgaAffx.2666.7.S1_s_at	0.729	-3.63516	-2.97701	DNAH1	-2.59243	0.0283446	dynein, axonemal, heavy chain 1
GgaAffx.3964.2.S1_at	0.462	-12.6154	-0.18256	HTR5A	-2.60453	0.0005202	5-hydroxytryptamine receptor 5A
Gga.11905.1.S1_at	0.657	-4.43109	-2.41946	XPO6	-2.61211	0.0158091	exportin 6
GgaAffx.3788.1.S1_at	0.627	-5.09929	-2.03203	LOC428404	-2.61251	0.0102629	sodium channel protein type 5 subunit alpha-like
Gga.18253.1.A1_at	0.651	-4.50982	-2.37026	AK2	-2.61764	0.0149864	adenylate kinase 2
GgaAffx.4141.2.S1_at	0.634	-4.8128	-2.18998	SPECC1L	-2.61886	0.0122799	sperm antigen with calponin homology and coiled-coil domains 1-like
Gga.11295.1.S1_at	0.787	-3.10745	-3.41285	LOC771622	-2.6207	0.0438586	similar to Potassium voltage-gated channel, subfamily H (eag-related), member 7
Gga.13153.1.S1_at	0.462	-8.94011	-0.71854	TECPR1	-2.62294	0.0016592	tectonin beta-propeller repeat containing 1
Gga.13922.1.A1_at	0.462	-9.95752	-0.52736	GRIA2	-2.63146	0.0011566	glutamate receptor, ionotropic, AMPA 2
Gga.5397.1.S1_at	0.657	-4.44062	-2.41345	CYP2J2	-2.63366	0.0157065	cytochrome P450, family 2, subfamily J, polypeptide 2
GgaAffx.579.1.S1_at	0.684	-4.02882	-2.68708	SRPK1	-2.6346	0.0210168	SFRS protein kinase 1
GgaAffx.2386.2.S1_at	0.462	-9.34062	-0.63819	CHERP	-2.63568	0.0014332	calcium homeostasis endoplasmic reticulum protein
Gga.16321.2.S1_at	0.462	-8.96285	-0.71378	LOC420382	-2.64123	0.0016452	protein FAM188B-like
GgaAffx.6837.1.S1_at	0.666	-4.24867	-2.53739	USP24	-2.64706	0.0179436	ubiquitin specific peptidase 24
Gga.3811.1.S2_at	0.707	-3.84911	-2.81585	BOK	-2.65473	0.0240281	BCL2-related ovarian killer
Gga.18429.1.S1_at	0.796	-3.02068	-3.48989	UBASH3B	-2.65761	0.0473212	ubiquitin associated and SH3 domain containing B
Gga.4000.1.S1_at	0.506	-7.112	-1.19475	CHRNA7	-2.66632	0.0035352	cholinergic receptor, nicotinic, alpha 7 (neuronal)
GgaAffx.2949.1.S1_at	0.462	-13.3688	-0.11295	OBSCN	-2.66737	0.0004272	obscurin, cytoskeletal calmodulin and titin-interacting RhoGEF
Gga.10443.1.S1_at	0.627	-5.08887	-2.03757	C4ORF33	-2.66809	0.0103286	chromosome 4 open reading frame, human C4orf33
GgaAffx.5262.1.S1_at	0.642	-4.70166	-2.25447	GRM7	-2.68529	0.0131953	glutamate receptor, metabotropic 7
Gga.19639.1.S1_at	0.726	-3.65354	-2.96283	ADGRD1	-2.6859	0.027938	adhesion G protein-coupled receptor D1
Gga.10862.1.S1_at	0.661	-4.31599	-2.49322	LRRIQ1	-2.69027	0.0171162	leucine-rich repeats and IQ motif containing 1
GgaAffx.6072.1.S1_at	0.462	-11.3045	-0.32996	LOC771944	-2.70395	0.0007543	uncharacterized LOC771944
GgaAffx.10770.1.S1_s_at	0.462	-8.06706	-0.92089	TMEM255B	-2.71569	0.0023347	transmembrane protein 255B
GgaAffx.10923.1.S1_at	0.552	-6.26193	-1.49777	DCLK1	-2.72058	0.0053461	doublecortin-like kinase 1
Gga.9032.1.S1_s_at	0.76	-3.402	-3.16273	ESRP2	-2.72597	0.0341938	epithelial splicing regulatory protein 2
Gga.14748.1.A1_at	0.462	-8.6774	-0.77527	TCF4	-2.73465	0.0018326	transcription factor 4
Gga.13400.1.S1_at	0.506	-6.94832	-1.2483	ZCCHC11	-2.74243	0.0038147	zinc finger, CCHC domain containing 11
Gga.17051.1.S1_x_at	0.467	-7.88191	-0.96927	GALNT16	-2.75185	0.0025211	UDP-N-acetyl-alpha-D-galactosamine:polypeptide N-acetylgalactosaminyltransferase 16
Gga.11773.1.S1_s_at	0.462	-12.65	-0.17915	TTC12	-2.76526	0.0005154	tetratricopeptide repeat domain 12
Gga.12820.1.S1_at	0.462	-12.7248	-0.17185	SEC14L1	-2.78764	0.0005052	SEC14-like 1 (S. cerevisiae)
Gga.260.6.S1_a_at	0.462	-9.85302	-0.54512	DMRT1	-2.79893	0.0011983	doublesex and mab-3 related transcription factor 1
GgaAffx.6031.3.S1_at	0.462	-7.98731	-0.94147	MYO3B	-2.7997	0.0024128	myosin IIIB
GgaAffx.393.2.S1_s_at	0.553	-6.04561	-1.58563	CAMTA1	-2.81772	0.0059862	calmodulin binding transcription activator 1
Gga.2841.1.S1_at	0.462	-11.7148	-0.27975	LRRC8D	-2.82319	0.0006687	leucine rich repeat containing 8 family, member D
Gga.11949.1.S1_at	0.591	-5.49769	-1.83088	LOC768512	-2.82358	0.0081025	uncharacterized LOC768512
Gga.10288.1.S1_s_at	0.462	-9.19563	-0.66646	ZNF804B	-2.83271	0.0015102	zinc finger protein 804B
GgaAffx.10485.1.S1_at	0.469	-7.81272	-0.9879	PHEX	-2.83596	0.0025956	phosphate regulating endopeptidase homolog, X-linked
GgaAffx.22050.6.S1_s_at	0.599	-5.43668	-1.86036	SLC22A4	-2.84046	0.0083932	solute carrier family 22 (organic cation transporter), member 4
GgaAffx.8115.3.S1_at	0.462	-9.62393	-0.58546	ATP6V0A4	-2.84571	0.0012967	ATPase, H+ transporting, lysosomal V0 subunit a4
Gga.2965.1.S2_at	0.462	-9.04054	-0.69772	TIMP2	-2.8568	0.0015985	TIMP metallopeptidase inhibitor 2
Gga.948.1.S1_at	0.462	-9.55465	-0.59805	PCLO	-2.89323	0.0013285	piccolo presynaptic cytomatrix protein
Gga.622.1.S1_at	0.506	-6.98748	-1.23529	BFSP1	-2.89544	0.0037453	beaded filament structural protein 1
GgaAffx.3589.1.S1_at	0.738	-3.59127	-3.01116	WNT8B	-2.90049	0.0293455	wingless-type MMTV integration site family, member 8B
GgaAffx.24200.1.S1_at	0.462	-8.16821	-0.89532	LOC426100	-2.9276	0.0022403	similar to LOC402959 protein
Gga.4.1.A1_at	0.679	-4.14818	-2.60477	CRD_FZ5	-2.93906	0.0192735	unnamed protein product
GgaAffx.7996.1.S1_at	0.645	-4.6341	-2.2946	COL15A1	-2.9405	0.0137938	collagen, type XV, alpha 1
Gga.13217.1.S1_at	0.498	-7.29397	-1.13766	HOXA10-AS	-2.95711	0.0032543	HOXA10 antisense RNA
Gga.10376.1.S1_s_at	0.462	-8.48744	-0.81844	SCML2	-2.96424	0.0019726	sex comb on midleg-like 2 (Drosophila)
Gga.6007.1.S1_at	0.505	-7.21021	-1.16363	RNF128	-2.97409	0.0033799	ring finger protein 128
Gga.9393.1.S1_at	0.757	-3.45373	-3.1206	MLC1	-2.97834	0.0327767	megalencephalic leukoencephalopathy with subcortical cysts 1
Gga.138.1.S1_at	0.634	-4.76221	-2.21911	EDNRB2	-2.98009	0.0126863	endothelin receptor B subtype 2
Gga.9652.1.S1_at	0.462	-8.95193	-0.71607	SERPINA4	-2.98272	0.0016519	serpin peptidase inhibitor, clade A (alpha-1 antiproteinase, antitrypsin), member 4
Gga.5361.3.S1_at	0.667	-4.24074	-2.54264	ADH5	-2.99451	0.0180442	alcohol dehydrogenase 5 (class III), chi polypeptide
Gga.779.1.S1_a_at	0.462	-10.3872	-0.45833	SYNPR	-3.02663	0.0010035	synaptoporin
Gga.10467.1.S1_at	0.627	-5.0742	-2.0454	ANAPC4	-3.04727	0.010422	anaphase promoting complex subunit 4
Gga.11337.1.S1_at	0.462	-14.3761	-0.03343	LOC417192	-3.04914	0.0003336	torsin family 1, member B-like
GgaAffx.9471.1.S1_at	0.462	-8.43696	-0.83022	RFX6	-3.0519	0.0020121	regulatory factor X6
Gga.17956.1.A1_at	0.674	-4.19842	-2.57087	NPY5R	-3.0611	0.0185938	neuropeptide Y receptor Y5
Gga.9667.1.S1_a_at	0.599	-5.45077	-1.85351	CHODL	-3.06388	0.0083249	chondrolectin
GgaAffx.7712.1.S1_at	0.462	-10.8766	-0.38687	LRIT3	-3.07398	0.0008593	leucine-rich repeat, immunoglobulin-like and transmembrane domains 3
GgaAffx.4483.1.S1_at	0.543	-6.39578	-1.44574	LRRK2	-3.0849	0.0049933	leucine-rich repeat kinase 2
GgaAffx.4049.3.S1_at	0.462	-7.93892	-0.95415	GGT5	-3.09458	0.0024618	gamma-glutamyltransferase 5
Gga.5592.1.S1_at	0.585	-5.61785	-1.77413	ESCO2	-3.10452	0.007566	establishment of sister chromatid cohesion N-acetyltransferase 2
GgaAffx.10229.2.S1_at	0.657	-4.34872	-2.47203	SIM2	-3.10602	0.0167312	single-minded family bHLH transcription factor 2
GgaAffx.22298.1.S1_s_at	0.521	-6.60236	-1.36875	GFRA3	-3.11038	0.0045047	GDNF family receptor alpha 3
GgaAffx.20250.1.S1_at	0.533	-6.53167	-1.39466	ZNHIT6	-3.13358	0.0046647	zinc finger HIT-type containing 6
GgaAffx.23541.1.S1_at	0.462	-10.4816	-0.44399	ZNF839	-3.13572	0.0009734	zinc finger protein 839
Gga.15070.1.S1_s_at	0.648	-4.57196	-2.33212	KIAA1109	-3.15074	0.0143746	KIAA1109
Gga.12910.1.S1_at	0.462	-11.4825	-0.30767	AGT	-3.15364	0.0007155	angiotensinogen
GgaAffx.24513.8.S1_at	0.462	-11.5377	-0.30092	EPB41L3	-3.16732	0.000704	erythrocyte membrane protein band 4.1-like 3
GgaAffx.23028.1.S1_at	0.554	-5.94954	-1.6262	SPRED1	-3.17381	0.0063015	sprouty-related, EVH1 domain containing 1
Gga.12577.2.S1_a_at	0.708	-3.79568	-2.85529	BBS4	-3.23763	0.0250253	Bardet-Biedl syndrome 4
GgaAffx.26754.2.S1_at	0.498	-7.3105	-1.1326	RTEL1	-3.27505	0.0032302	regulator of telomere elongation helicase 1
GgaAffx.11782.1.S1_at	0.599	-5.42329	-1.8669	CEP55	-3.2808	0.0084588	centrosomal protein 55kDa
GgaAffx.9666.3.S1_s_at	0.462	-16.8323	0.11229	GAREM1	-3.29092	0.0001947	GRB2 associated regulator of MAPK1 subtype 1
GgaAffx.5586.1.S1_at	0.462	-8.95303	-0.71584	SYT4	-3.29098	0.0016512	synaptotagmin IV
GgaAffx.21832.1.S1_s_at	0.543	-6.38532	-1.44974	FGF13	-3.30347	0.0050197	fibroblast growth factor 13
GgaAffx.24314.2.S1_at	0.462	-14.4333	-0.02932	TBCE	-3.34387	0.0003291	tubulin folding cofactor E
GgaAffx.4121.1.S1_s_at	0.462	-10.3305	-0.46709	DNMT3B	-3.34658	0.0010221	DNA (cytosine-5-)-methyltransferase 3 beta
Gga.3568.1.S1_at	0.474	-7.69918	-1.01912	NXT2	-3.35101	0.0027241	nuclear transport factor 2-like export factor 2
Gga.18979.1.S1_at	0.617	-5.1624	-1.99878	APCDD1	-3.4213	0.009876	adenomatosis polyposis coli down-regulated 1
Gga.17997.1.S1_at	0.462	-11.7518	-0.2754	RP11-307N16.6	-3.42185	0.0006615	Uncharacterized protein [Source:UniProtKB/TrEMBL;Acc:A0A0A0MRY4]
Gga.6516.1.S1_at	0.462	-9.67627	-0.57606	FABP2	-3.44325	0.0012734	fatty acid binding protein 2
Gga.10571.1.S1_s_at	0.462	-10.3995	-0.45646	ZNF507	-3.46079	0.0009995	zinc finger protein 507
Gga.498.1.S1_at	0.462	-13.5347	-0.09886	GJA8	-3.46565	0.0004097	gap junction protein, alpha 8, 50kDa
GgaAffx.8042.1.S1_at	0.771	-3.25703	-3.28364	RANBP9	-3.47125	0.0385844	RAN binding protein 9
GgaAffx.423.1.S1_s_at	0.554	-6.00216	-1.60386	NFAT5	-3.49453	0.0061263	nuclear factor of activated T-cells 5, tonicity-responsive
Gga.12553.1.S1_at	0.59	-5.52013	-1.82015	ERBB2IP	-3.53222	0.0079987	erbb2 interacting protein
GgaAffx.3992.1.S1_s_at	0.484	-7.57019	-1.05562	PAK2	-3.53389	0.00288	p21 protein (Cdc42/Rac)-activated kinase 2
Gga.18369.1.S1_at	0.642	-4.70739	-2.2511	TRPA1	-3.54921	0.013146	transient receptor potential cation channel subfamily A member 1
GgaAffx.2929.2.S1_at	0.634	-4.79004	-2.20304	ASPN	-3.582	0.0124607	asporin
GgaAffx.9599.1.S1_at	0.627	-5.00675	-2.08178	LOC421081	-3.60696	0.0108654	uncharacterized LOC421081
GgaAffx.11018.1.S1_s_at	0.462	-16.2981	0.0853	MMP1	-3.64633	0.0002174	matrix metallopeptidase 1 (interstitial collagenase)
GgaAffx.24108.1.S1_s_at	0.507	-6.78267	-1.3047	COBL	-3.69719	0.0041269	cordon-bleu WH2 repeat protein
Gga.15162.1.A1_at	0.462	-10.2607	-0.47801	VSTM2A	-3.85773	0.0010457	V-set and transmembrane domain containing 2A
Gga.12810.1.S1_at	0.506	-6.80507	-1.29694	EXOC4	-3.87465	0.0040828	exocyst complex component 4
Gga.11680.1.S1_at	0.627	-5.02444	-2.07217	UTP23	-3.91398	0.0107469	UTP23, small subunit processome component
GgaAffx.5495.2.S1_at	0.543	-6.38793	-1.44874	JMJD7	-4.01252	0.0050131	jumonji domain containing 7
Gga.1407.2.S1_a_at	0.651	-4.51146	-2.36925	AHSG	-4.02414	0.0149698	alpha-2-HS-glycoprotein
Gga.10295.1.S1_at	0.462	-13.7933	-0.07771	RIMKLB	-4.12743	0.0003841	ribosomal modification protein rimK-like family member B
GgaAffx.26149.1.S1_s_at	0.462	-8.53468	-0.80753	EIF3B	-4.24269	0.0019366	eukaryotic translation initiation factor 3 subunit B
Gga.106.1.A1_at	0.599	-5.40222	-1.87723	TRPC3	-4.34366	0.0085633	transient receptor potential cation channel, subfamily C, member 3
Gga.13570.1.S1_at	0.462	-10.9447	-0.37748	SEC63	-4.3451	0.0008414	SEC63 homolog, protein translocation regulator
Gga.11181.1.S1_s_at	0.462	-9.87043	-0.54213	BACH2	-4.35636	0.0011913	BTB domain and CNC homolog 2
Gga.19470.1.A1_at	0.462	-9.90699	-0.5359	CCDC73	-4.44687	0.0011766	coiled-coil domain containing 73
Gga.10823.1.S1_at	0.628	-4.92376	-2.12741	CCDC18	-4.48584	0.0114441	coiled-coil domain containing 18
GgaAffx.20714.1.S1_s_at	0.462	-7.97208	-0.94545	ITPR2	-4.5308	0.002428	inositol 1,4,5-trisphosphate receptor, type 2
GgaAffx.9434.3.S1_at	0.603	-5.30288	-1.92667	C6	-4.72457	0.0090786	complement component 6
GgaAffx.10149.1.S1_at	0.462	-8.11225	-0.90939	DDX43	-5.72296	0.0022919	DEAD (Asp-Glu-Ala-Asp) box polypeptide 43
