# Supplementary material for: Effects of chronic hypoxia on the gene expression profile in the embryonic heart in three Chinese indigenous chicken breeds (Gallus gallus)
Source: Front Vet Sci. 2022 Aug 5;9:942159. doi: 10.3389/fvets.2022.942159 (PMC9390884; doi:10.3389/fvets.2022.942159)
Supplement: Supplementary file 5 [file Table_5.XLSX]

## Sheet: Sheet1
The breed-special DEGs in SG chicken heart between hypoxia and normoxia
ID	adj.P.Val	t	B	Genesymbol	logFC	PValue	Gene.Title
GgaAffx.23290.1.S1_s_at	0.496	-15.4	-0.0189	EML5	-4.81	0.000221	Echinoderm microtubule associated protein like 5
Gga.18882.1.S1_at	0.496	-11.9	-0.2932	FAM167A	-4.75	0.000546	Family with sequence similarity 167, Member A
Gga.199.1.S1_at	0.613	-5.06	-2.0227	ATOH7	-4.63	0.0098	Atonal bHLH transcription factor 7
Gga.14304.1.S1_at	0.496	-7.91	-0.9605	PIK3C3	-4.46	0.00222	Phosphatidylinositol 3-kinase catalytic subunit type 3
GgaAffx.9120.2.S1_at	0.54	-6.14	-1.5265	CCKAR	-4.45	0.00521	Cholecystokinin A receptor
Gga.18669.1.S1_at	0.496	-9.04	-0.709	KIAA1468	-4.44	0.00141	KIAA1468
Gga.10903.1.S1_at	0.853	-3.2	-3.2794	CALB1	-4.26	0.0387	Calbindin 1, 28kDa
GgaAffx.5474.1.S1_at	0.496	-9.31	-0.6584	WDR63	-4.24	0.00128	WD repeat domain 63
Gga.11436.3.A1_at	0.496	-10.4	-0.4835	STARD3NL	-4.16	0.000879	STARD3 N-terminal like
GgaAffx.11897.1.S1_at	0.5	-7.12	-1.1835	DOLPP1	-4.02	0.00318	Dolichyldiphosphatase 1
Gga.16280.1.S1_at	0.54	-6.12	-1.5333	FAM83D	-3.95	0.00526	Family with sequence similarity 83, Member D
GgaAffx.5780.2.S1_at	0.496	-8.95	-0.7271	DMBT1L	-3.89	0.00146	Deleted in malignant brain tumors 1 protein-like
Gga.10491.1.S1_at	0.496	-9.14	-0.6888	EVC	-3.85	0.00136	EvC ciliary complex subunit 1
GgaAffx.5379.2.S1_at	0.496	-11.9	-0.2914	BRD1	-3.8	0.000543	Bromodomain containing 1
Gga.17712.1.S1_at	0.496	-14.9	-0.0503	ZFHX4	-3.79	0.00025	Zinc finger homeobox 4
Gga.4055.1.S1_at	0.714	-4.17	-2.5509	FETUB	-3.71	0.0179	Fetuin B
Gga.15047.1.S1_at	0.496	-8.42	-0.8384	RIC8A	-3.61	0.0018	RIC8 guanine nucleotide exchange factor A
Gga.10171.1.A1_at	0.535	-6.56	-1.3674	METTL5	-3.55	0.00417	Methyltransferase like 5
GgaAffx.3721.1.S1_at	0.496	-10.3	-0.4974	LOC771321	-3.54	0.000907	Tyrosine-protein phosphatase non-receptor type 13-like
GgaAffx.10851.1.S1_s_at	0.496	-8.27	-0.8732	PCDH8	-3.47	0.00191	Protocadherin 8
GgaAffx.25637.7.S1_at	0.903	-2.97	-3.4853	ABLIM3	-3.46	0.0477	Actin binding LIM protein family, Member 3
Gga.18367.1.S1_s_at	0.496	-11	-0.3938	MCTP1	-3.41	0.00071	Multiple C2 domains, Transmembrane 1
GgaAffx.8774.6.S1_at	0.774	-3.73	-2.8599	LOC429798	-3.37	0.025	Olfactory receptor 14A16-like
Gga.1869.1.S1_at	0.793	-3.62	-2.9442	FAM84A	-3.36	0.0274	Family with sequence similarity 84 member A
GgaAffx.7723.3.S1_at	0.621	-4.96	-2.0749	RRH	-3.28	0.0104	Retinal pigment epithelium-derived rhodopsin homolog
Gga.3130.3.S1_a_at	0.822	-3.37	-3.1375	CLIP1	-3.23	0.0335	CAP-GLY domain containing linker protein 1
Gga.10290.1.A1_at	0.496	-10.6	-0.4548	SLC18B1	-3.22	0.000822	Solute carrier family 18, Subfamily B, Member 1
GgaAffx.25763.2.S1_at	0.567	-5.64	-1.7372	TRIM25	-3.18	0.00688	Tripartite motif containing 25
Gga.13883.1.S1_s_at	0.74	-4.02	-2.6494	RP11-724O16.1	-3.14	0.02	Uncharacterized protein [Source:UniProtKB/TrEMBL;Acc:E9PBE3]
GgaAffx.7645.1.S1_s_at	0.867	-3.12	-3.3508	TRANK1	-3.13	0.0417	Tetratricopeptide repeat and ankyrin repeat containing 1
Gga.16631.1.S1_at	0.732	-4.07	-2.6174	DNAJB8	-3.11	0.0193	DnaJ (Hsp40) homolog, Subfamily B, Member 8
Gga.16768.1.S1_at	0.496	-10.6	-0.4482	LOC769351	-3.1	0.00081	Uncharacterized LOC769351
GgaAffx.7095.2.S1_at	0.496	-13.8	-0.1255	PDCD2	-3.07	0.000328	Programmed cell death 2
GgaAffx.6009.1.S1_at	0.54	-6.1	-1.5443	SPOCK3	-3.06	0.00534	Sparc/osteonectin, Cwcv and kazal-like domains proteoglycan (testican) 3
Gga.12370.3.S1_at	0.496	-8.68	-0.783	TFB1M	-3.06	0.00163	Transcription factor B1, Mitochondrial
Gga.14879.1.S1_at	0.535	-6.34	-1.4483	NIN	-3.05	0.00468	Ninein
GgaAffx.8595.1.S1_at	0.496	-13.9	-0.1182	CENPN	-3.05	0.00032	Centromere protein N
Gga.10177.1.S1_at	0.755	-3.88	-2.7523	PTPN5	-3.02	0.0223	Protein tyrosine phosphatase, Non-receptor type 5 (striatum-enriched)
GgaAffx.21797.1.S1_at	0.496	-7.72	-1.0115	AvBD11	-3.01	0.00242	Avian beta-defensin 11
GgaAffx.22683.1.S1_at	0.496	-11.9	-0.2977	SSX2IP	-3	0.000553	Synovial sarcoma, X breakpoint 2 interacting protein
Gga.7456.1.S1_at	0.808	-3.5	-3.0377	LOC415663	-3	0.0302	Uncharacterized LOC415663
Gga.12937.3.S1_a_at	0.555	-5.79	-1.6706	AMN1	-2.97	0.00631	Antagonist of mitotic exit network 1 homolog (S. Cerevisiae)
Gga.3125.1.S3_at	0.654	-4.75	-2.1904	ID2	-2.97	0.0119	Inhibitor of DNA binding 2, Dominant negative helix-loop-helix protein
Gga.7210.1.S1_at	0.535	-6.36	-1.4409	ZP3	-2.97	0.00463	Zona pellucida sperm-binding protein 3
GgaAffx.23669.1.S1_at	0.827	-3.35	-3.1566	YTHDC1	-2.96	0.0341	YTH domain containing 1
GgaAffx.21239.1.S1_at	0.531	-6.72	-1.3128	MEGF11	-2.95	0.00386	Multiple EGF-like-domains 11
Gga.545.1.S1_at	0.535	-6.56	-1.3686	DELTARB1	-2.95	0.00418	Variant retinoblastoma transcription factor
GgaAffx.6019.2.S1_s_at	0.569	-5.39	-1.8528	LOC776526	-2.94	0.00796	Similar to CRP-ductin-alpha
Gga.10556.1.S1_at	0.568	-5.6	-1.7565	LOC415414	-2.94	0.00705	Unc-13-like
Gga.4124.1.S1_at	0.621	-4.97	-2.0672	LOC395933	-2.92	0.0103	Sulfotransferase
GgaAffx.10036.2.S1_s_at	0.496	-7.43	-1.0902	LOC430146	-2.9	0.00275	Uncharacterized LOC430146
Gga.19393.1.S1_s_at	0.496	-10.3	-0.4973	CYP26C1	-2.88	0.000907	Cytochrome P450, Family 26, Subfamily C, Polypeptide 1
Gga.2013.2.A1_at	0.793	-3.57	-2.9794	SRF	-2.87	0.0284	Serum response factor
Gga.489.1.S1_at	0.799	-3.54	-3.0033	TBX4	-2.87	0.0291	T-box 4
GgaAffx.23262.1.S1_at	0.692	-4.35	-2.4293	GPR65	-2.86	0.0157	G protein-coupled receptor 65
GgaAffx.21780.2.S1_s_at	0.742	-3.94	-2.7058	GCG	-2.83	0.0212	Glucagon
GgaAffx.11922.1.S1_at	0.496	-11	-0.4036	GNB1	-2.82	0.000727	Guanine nucleotide binding protein (G protein), Beta polypeptide 1
GgaAffx.6392.1.S1_at	0.496	-7.56	-1.0554	DMRT3	-2.82	0.0026	Doublesex and mab-3 related transcription factor 3
GgaAffx.5927.2.S1_s_at	0.496	-10.4	-0.4854	LRRIQ4	-2.8	0.000883	Leucine-rich repeats and IQ motif containing 4
GgaAffx.20195.1.S1_at	0.684	-4.47	-2.3582	LOC100858381	-2.8	0.0145	Chromosome 11 open reading frame, Human C19orf12-like
GgaAffx.6751.2.S1_at	0.845	-3.24	-3.2499	TTC7B	-2.79	0.0376	Tetratricopeptide repeat domain 7B
GgaAffx.2624.1.S1_s_at	0.91	-2.95	-3.5034	TACR2	-2.79	0.0486	Tachykinin receptor 2
GgaAffx.3475.1.S1_at	0.732	-4.07	-2.619	GPR55	-2.78	0.0193	G protein-coupled receptor 55
GgaAffx.3119.2.S1_at	0.535	-6.67	-1.3293	SHC4	-2.77	0.00395	SHC (Src homology 2 domain containing) family member 4
Gga.9561.2.S1_at	0.863	-3.14	-3.3355	TMEM242	-2.77	0.041	Transmembrane protein 242
Gga.18360.1.S1_at	0.496	-8.97	-0.7232	RAB33A	-2.77	0.00145	RAB33A, Member RAS oncogene family
Gga.8627.1.S1_at	0.742	-3.97	-2.6855	SLC28A2	-2.76	0.0208	Solute carrier family 28 (sodium-coupled nucleoside transporter), Member 2
GgaAffx.2746.1.A1_at	0.709	-4.2	-2.527	LOC428828	-2.76	0.0175	Similar to olfactory receptor MOR172-6
GgaAffx.9956.3.S1_s_at	0.911	-2.95	-3.5078	HGFAC	-2.76	0.0488	HGF activator
Gga.12543.1.S1_at	0.498	-7.25	-1.143	MTM1	-2.76	0.00299	Myotubularin 1
GgaAffx.10477.1.S1_at	0.496	-8.29	-0.8682	SNTG2	-2.75	0.0019	Syntrophin, Gamma 2
Gga.14000.1.S1_at	0.535	-6.41	-1.424	DOPEY1	-2.75	0.00452	Dopey family member 1
Gga.7890.1.S1_at	0.816	-3.46	-3.0662	SFRP4	-2.75	0.0311	Secreted frizzled-related protein 4
GgaAffx.7353.6.S1_s_at	0.702	-4.26	-2.4866	SLC17A8	-2.74	0.0167	Solute carrier family 17 (vesicular glutamate transporter), Member 8
Gga.16228.1.S1_at	0.496	-9.19	-0.6797	FAM81A	-2.72	0.00133	Family with sequence similarity 81 member A
GgaAffx.6627.1.S1_at	0.77	-3.76	-2.8338	COL25A1	-2.71	0.0244	Collagen, Type XXV, Alpha 1
GgaAffx.21829.1.S1_s_at	0.555	-5.78	-1.6763	ST8SIA5	-2.7	0.00636	ST8 alpha-N-acetyl-neuraminide alpha-2,8-sialyltransferase 5
GgaAffx.8680.1.S1_at	0.574	-5.3	-1.9001	FAM65B	-2.69	0.00844	Family with sequence similarity 65, Member B
GgaAffx.21833.1.S1_s_at	0.496	-8.05	-0.9276	CCKBR	-2.67	0.0021	Cholecystokinin B receptor
Gga.8907.1.S1_at	0.547	-5.91	-1.6188	USP45	-2.67	0.0059	Ubiquitin specific peptidase 45
Gga.17717.1.A1_at	0.526	-6.93	-1.2438	BCAR3	-2.67	0.00349	Breast cancer anti-estrogen resistance 3
Gga.11630.2.S1_at	0.535	-6.23	-1.4898	LOC426615	-2.66	0.00496	Mesoderm induction early response protein 3-like
GgaAffx.9617.1.A1_at	0.819	-3.45	-3.0792	GPR15	-2.66	0.0315	G protein-coupled receptor 15
GgaAffx.21076.1.S1_at	0.496	-11.1	-0.3809	LOC101749448	-2.63	0.000688	Uncharacterized LOC101749448
GgaAffx.6877.1.S1_at	0.496	-7.29	-1.1326	LOC422577	-2.62	0.00294	Uncharacterized LOC422577
Gga.14604.1.A1_at	0.819	-3.42	-3.0979	GDNF	-2.61	0.0321	Glial cell derived neurotrophic factor
GgaAffx.11290.1.S1_at	0.567	-5.63	-1.7434	DOK3	-2.61	0.00693	Docking protein 3
GgaAffx.5545.1.S1_at	0.917	-2.92	-3.5287	LOC769512	-2.6	0.0499	Uncharacterized LOC769512
GgaAffx.3406.1.S1_at	0.535	-6.53	-1.3789	FREM1	-2.59	0.00424	FRAS1 related extracellular matrix 1
Gga.5820.1.S1_at	0.793	-3.57	-2.9819	BHLHE22	-2.59	0.0285	Basic helix-loop-helix family member e22
Gga.8300.1.S1_at	0.89	-3.01	-3.4512	DLAT	-2.58	0.0461	Dihydrolipoamide S-acetyltransferase
Gga.234.1.S1_at	0.496	-11.7	-0.3104	FGF10	-2.58	0.000572	Fibroblast growth factor 10
Gga.658.1.S1_at	0.496	-7.71	-1.0124	RYR3	-2.58	0.00243	Ryanodine receptor 3
GgaAffx.5512.1.S1_at	0.535	-6.23	-1.493	LAMP3	-2.58	0.00498	Lysosomal associated membrane protein 3
Gga.10869.1.S1_at	0.882	-3.05	-3.4137	ABLIM2	-2.58	0.0444	Actin binding LIM protein family, Member 2
GgaAffx.23470.1.S1_at	0.852	-3.21	-3.2726	ALX1	-2.57	0.0385	ALX homeobox 1
GgaAffx.21244.1.S1_at	0.496	-7.71	-1.0137	WDR31	-2.55	0.00243	WD repeat domain 31
GgaAffx.5499.1.S1_at	0.684	-4.48	-2.3536	PNPLA7	-2.55	0.0144	Patatin-like phospholipase domain containing 7
Gga.18715.1.A1_at	0.555	-5.83	-1.6558	DROSHA	-2.54	0.00619	Drosha ribonuclease III
Gga.1165.1.S1_at	0.574	-5.32	-1.8882	FGG	-2.53	0.00832	Fibrinogen gamma chain
Gga.18826.1.S1_at	0.839	-3.26	-3.2294	ATG16L1	-2.53	0.0368	Autophagy related 16 like 1
GgaAffx.2465.1.S1_at	0.535	-6.44	-1.4115	IQCA1	-2.52	0.00444	IQ motif containing with AAA domain 1
Gga.8508.1.S1_s_at	0.496	-10	-0.5386	SLA	-2.51	0.000994	Src-like-adaptor
GgaAffx.11147.1.S1_at	0.547	-5.91	-1.6203	DSG4	-2.49	0.00591	Desmoglein 4
GgaAffx.1155.2.S1_s_at	0.568	-5.5	-1.8038	HCN4	-2.48	0.00748	Hyperpolarization activated cyclic nucleotide-gated potassium channel 4
GgaAffx.10188.1.S1_at	0.558	-5.72	-1.7004	LOC427977	-2.48	0.00656	GART-B
GgaAffx.11101.2.S1_at	0.496	-10.7	-0.4326	C2CD3	-2.47	0.00078	C2 calcium-dependent domain containing 3
GgaAffx.10534.3.S1_s_at	0.839	-3.27	-3.2238	LPIN1	-2.47	0.0366	Lipin 1
Gga.8930.1.S1_at	0.496	-8.87	-0.7428	OSBPL6	-2.47	0.00151	Oxysterol binding protein-like 6
Gga.18653.1.S1_at	0.678	-4.52	-2.324	FAM179A	-2.47	0.0139	Family with sequence similarity 179 member A
Gga.609.1.S1_at	0.766	-3.81	-2.8009	THRB	-2.45	0.0235	Thyroid hormone receptor, Beta
GgaAffx.25227.5.S1_at	0.535	-6.2	-1.5033	NARS2	-2.44	0.00505	Asparaginyl-tRNA synthetase 2, Mitochondrial (putative)
Gga.16771.1.S1_at	0.869	-3.08	-3.3848	IQSEC1	-2.43	0.0431	IQ motif and Sec7 domain 1
GgaAffx.11051.2.S1_s_at	0.496	-8.83	-0.7512	CCDC67	-2.43	0.00153	Coiled-coil domain containing 67
GgaAffx.4176.3.S1_s_at	0.77	-3.77	-2.8299	RAB36	-2.42	0.0243	RAB36, Member RAS oncogene family
Gga.14893.1.S1_at	0.498	-7.17	-1.1685	LOC417372	-2.42	0.00311	Uncharacterized LOC417372
GgaAffx.23313.1.S1_at	0.82	-3.41	-3.1105	PLD5	-2.41	0.0326	Phospholipase D family member 5
GgaAffx.11487.1.S1_at	0.54	-6.08	-1.5503	CTSO	-2.4	0.00538	Cathepsin O
Gga.18567.1.A1_at	0.54	-6.05	-1.5612	XRN1	-2.4	0.00546	5'-3' exoribonuclease 1
GgaAffx.3459.1.S1_at	0.677	-4.54	-2.3153	PER2	-2.39	0.0138	Period circadian clock 2
Gga.8594.1.S1_at	0.496	-8.49	-0.8239	SLC5A1	-2.37	0.00175	Solute carrier family 5 (sodium/glucose cotransporter), Member 1
GgaAffx.3130.1.S1_at	0.496	-7.41	-1.0981	LOC415973	-2.36	0.00279	Uncharacterized LOC415973
Gga.10203.1.S1_s_at	0.496	-8.84	-0.7497	FGA	-2.36	0.00153	Fibrinogen alpha chain
GgaAffx.23409.3.S1_s_at	0.496	-8.5	-0.8216	CSRNP3	-2.35	0.00174	Cysteine-serine-rich nuclear protein 3
Gga.865.1.S1_at	0.496	-10.3	-0.4942	COL9A2	-2.35	0.000901	Collagen, Type IX, Alpha 2
Gga.18745.1.S1_at	0.74	-4.02	-2.6482	FSTL4	-2.35	0.02	Follistatin-like 4
Gga.10034.3.S1_at	0.496	-9.79	-0.5743	SERPINB2	-2.35	0.00107	Serpin peptidase inhibitor, Clade B (ovalbumin), Member 2
Gga.1042.1.S1_at	0.496	-8.4	-0.8442	GHITM	-2.35	0.00182	Growth hormone inducible transmembrane protein
Gga.10112.1.S1_at	0.709	-4.2	-2.5276	MSANTD1	-2.32	0.0175	Myb/SANT DNA binding domain containing 1
GgaAffx.117.1.S1_at	0.568	-5.57	-1.7722	MTCH1	-2.32	0.00719	Mitochondrial carrier 1
Gga.12116.1.S1_at	0.569	-5.42	-1.8395	KAT6B	-2.32	0.00783	K(lysine) acetyltransferase 6B
Gga.738.1.S1_at	0.621	-4.97	-2.0712	GSC	-2.3	0.0104	Goosecoid homeobox
Gga.17274.1.S1_at	0.911	-2.94	-3.5081	KLF4	-2.3	0.0489	Kruppel-like factor 4 (gut)
Gga.8809.3.S1_at	0.808	-3.51	-3.0323	CUL4B	-2.29	0.03	Cullin 4B
Gga.13757.1.A1_at	0.496	-8.14	-0.9034	LOC777076	-2.29	0.00202	Similar to RUFY1
GgaAffx.21290.1.S1_at	0.529	-6.8	-1.2845	DDX50	-2.29	0.0037	DEAD (Asp-Glu-Ala-Asp) box polypeptide 50
GgaAffx.22796.1.S1_at	0.82	-3.4	-3.1193	UAP1L1	-2.28	0.0328	UDP-N-acteylglucosamine pyrophosphorylase 1-like 1
Gga.7480.1.S1_at	0.535	-6.46	-1.4036	LOC768750	-2.27	0.0044	Uncharacterized LOC768750
GgaAffx.11357.1.S1_at	0.535	-6.41	-1.4238	LOC430965	-2.27	0.00452	Uncharacterized LOC430965
GgaAffx.11124.3.S1_at	0.547	-5.9	-1.626	LOC769317	-2.26	0.00595	Olfactory receptor 52R1-like
GgaAffx.3805.1.S1_at	0.91	-2.95	-3.5048	ZFPM1	-2.26	0.0487	Zinc finger protein, FOG family member 1
Gga.4557.1.S1_at	0.498	-7.24	-1.1467	FGB	-2.24	0.00301	Fibrinogen beta chain
Gga.15126.1.S1_at	0.496	-9.03	-0.7118	PLEKHG1	-2.24	0.00142	Pleckstrin homology domain containing, Family G (with RhoGef domain) member 1
GgaAffx.11072.1.S1_at	0.845	-3.24	-3.2483	USP35	-2.23	0.0375	Ubiquitin specific peptidase 35
Gga.15335.1.S1_at	0.619	-5	-2.053	SLC12A5	-2.23	0.0102	Solute carrier family 12 (potassium/chloride transporter), Member 5
GgaAffx.10741.1.S1_at	0.58	-5.27	-1.9136	RFX8	-2.22	0.00858	RFX family member 8, Lacking RFX DNA binding domain
Gga.13143.1.S1_at	0.831	-3.33	-3.1753	GDF9	-2.22	0.0348	Growth differentiation factor 9
GgaAffx.8389.7.S1_at	0.78	-3.67	-2.9058	SLC6A19	-2.21	0.0263	Solute carrier family 6 (neutral amino acid transporter), Member 19
Gga.9792.2.S1_at	0.704	-4.25	-2.4961	NCSTN	-2.21	0.0169	Nicastrin
Gga.15944.1.A1_at	0.619	-5	-2.051	NF2	-2.19	0.0101	Neurofibromin 2 (bilateral acoustic neuroma)
Gga.10849.2.S1_a_at	0.716	-4.15	-2.5612	PSPH	-2.18	0.0181	Phosphoserine phosphatase
GgaAffx.3634.1.S1_s_at	0.535	-6.47	-1.403	LOC770539	-2.17	0.00439	Similar to type VII collagen
Gga.14705.1.S1_at	0.557	-5.76	-1.6868	LOC424511	-2.16	0.00644	Uncharacterized LOC424511
Gga.2422.1.S1_at	0.781	-3.66	-2.9108	ENS-3	-2.16	0.0264	Pol-like protein ENS-3
GgaAffx.6199.1.S1_at	0.686	-4.41	-2.3951	DIEXF	-2.15	0.0151	Digestive organ expansion factor homolog (zebrafish)
GgaAffx.2804.1.S1_s_at	0.574	-5.31	-1.8933	TNN	-2.15	0.00837	Tenascin N
GgaAffx.4574.1.A1_at	0.793	-3.58	-2.9727	SPRY4	-2.14	0.0282	Sprouty homolog 4 (Drosophila)
GgaAffx.11153.1.A1_at	0.496	-8.9	-0.7374	RXFP3	-2.14	0.00149	Relaxin/insulin-like family peptide receptor 3
Gga.19359.1.A1_at	0.555	-5.83	-1.6548	ZNF76	-2.11	0.00618	Zinc finger protein 76
Gga.15773.1.S1_at	0.526	-6.89	-1.2552	RFX3	-2.1	0.00355	Regulatory factor X, 3 (influences HLA class II expression)
Gga.716.1.S1_at	0.539	-6.15	-1.5219	OPN1LW	-2.1	0.00518	Opsin 1 (cone pigments), Long-wave-sensitive (color blindness, Protan)
Gga.10129.1.S1_at	0.819	-3.44	-3.0839	ECHDC1	-2.1	0.0317	Enoyl CoA hydratase domain containing 1
GgaAffx.10197.1.A1_at	0.496	-8.24	-0.8811	KCNE2	-2.1	0.00194	Potassium voltage-gated channel, Isk-related family, Member 2
Gga.6958.1.S1_a_at	0.663	-4.71	-2.2156	LOC419282	-2.09	0.0123	Uncharacterized LOC419282
GgaAffx.5782.1.S1_s_at	0.496	-7.38	-1.1043	ATRNL1	-2.07	0.00281	Attractin-like 1
Gga.10857.1.S1_s_at	0.692	-4.37	-2.4218	MLH1	-2.07	0.0155	MutL homolog 1
Gga.13079.1.S1_s_at	0.732	-4.06	-2.6212	A2ML4	-2.07	0.0194	Alpha-2-macroglobulin-like 4
Gga.333.1.S1_at	0.742	-3.98	-2.6774	SIX6	-2.07	0.0206	SIX homeobox 6
GgaAffx.8504.4.S1_at	0.89	-3.02	-3.4439	ABCF2	-2.07	0.0458	ATP binding cassette subfamily F member 2
Gga.2434.1.S1_at	0.781	-3.66	-2.9097	C8H1ORF210	-2.06	0.0264	Chromosome 8 open reading frame, Human C1orf210
GgaAffx.6950.2.S1_s_at	0.809	-3.49	-3.0411	ANGPTL3	-2.06	0.0303	Angiopoietin like 3
Gga.10121.1.S1_at	0.742	-3.94	-2.7051	TTRL	-2.06	0.0212	Transthyretin-like
GgaAffx.25470.1.S1_s_at	0.496	-8.1	-0.9151	ITGB4	-2.05	0.00206	Integrin subunit beta 4
Gga.15745.1.S1_at	0.531	-6.75	-1.3035	PNPT1	-2.04	0.00381	Polyribonucleotide nucleotidyltransferase 1
Gga.17179.1.S1_at	0.741	-4.01	-2.6552	VDR	-2.03	0.0201	Vitamin D (1,25- dihydroxyvitamin D3) receptor
GgaAffx.22179.1.A1_at	0.535	-6.44	-1.4108	RP11-330H6.5	-2.02	0.00444	Uncharacterized protein [Source:UniProtKB/TrEMBL;Acc:H7C5I2]
Gga.18284.1.S1_at	0.496	-8.34	-0.858	CCDC109B	-2.02	0.00186	Coiled-coil domain containing 109B
Gga.14682.1.S1_s_at	0.743	-3.94	-2.7093	ASB14	-2.01	0.0213	Ankyrin repeat and SOCS box containing 14
Gga.19699.1.S1_at	0.742	-3.98	-2.6816	C1H21ORF62	-2	0.0207	Chromosome 1 open reading frame, Human C21orf62
Gga.14567.1.A1_at	0.496	-7.73	-1.0076	C11ORF34	-2	0.00241	Chromosome 24 open reading frame, Human C11orf34
Gga.14255.1.S1_s_at	0.496	-8.17	-0.8974	PLEKHA6	-1.99	0.002	Pleckstrin homology domain containing A6
Gga.10816.1.A1_at	0.774	-3.73	-2.8582	LOC418298	-1.99	0.025	Solute carrier family 25 member 33-like
Gga.15114.1.S1_at	0.822	-3.37	-3.1386	KAT6A	-1.97	0.0335	K(lysine) acetyltransferase 6A
Gga.10553.1.S1_at	0.569	-5.39	-1.8551	IL7R	-1.96	0.00798	Interleukin 7 receptor
GgaAffx.7582.1.S1_at	0.856	-3.18	-3.3016	OVSTL	-1.96	0.0396	Ovostatin-like
Gga.14230.1.S1_at	0.56	-5.68	-1.72	DSEL	-1.95	0.00673	Dermatan sulfate epimerase-like
GgaAffx.2633.1.S1_at	0.856	-3.19	-3.2948	INPPL1	-1.95	0.0393	Inositol polyphosphate phosphatase-like 1
Gga.14710.1.S1_at	0.535	-6.58	-1.3624	NR1H4	-1.94	0.00414	Nuclear receptor subfamily 1, Group H, Member 4
GgaAffx.10838.1.S1_s_at	0.837	-3.29	-3.2072	SLAIN1	-1.94	0.036	SLAIN motif family member 1
GgaAffx.21980.1.S1_s_at	0.67	-4.6	-2.281	PLIN1	-1.94	0.0133	Perilipin 1
Gga.722.1.S1_x_at	0.612	-5.09	-2.0053	BZFP1	-1.94	0.00959	B-locus zinc finger protein 1
GgaAffx.7926.1.S1_at	0.496	-7.47	-1.0797	LOC771699	-1.92	0.00271	Similar to nebulin
GgaAffx.24471.1.S1_at	0.742	-3.95	-2.699	LMOD3	-1.92	0.0211	Leiomodin 3 (fetal)
Gga.16669.1.S1_at	0.842	-3.25	-3.2375	GAP43	-1.92	0.0371	Growth associated protein 43
Gga.4569.1.S1_at	0.867	-3.12	-3.3528	PIGR	-1.91	0.0417	Polymeric immunoglobulin receptor
Gga.17678.1.S1_at	0.667	-4.63	-2.2596	LOC770627	-1.91	0.0129	Similar to immunoglobulin-like receptor CHIR-A
Gga.2547.1.S1_at	0.742	-4.01	-2.6598	CCNI2	-1.91	0.0202	Cyclin I family member 2
GgaAffx.9011.1.S1_at	0.856	-3.18	-3.2982	GABRA2	-1.9	0.0395	Gamma-aminobutyric acid (GABA) A receptor, Alpha 2
GgaAffx.262.1.S1_at	0.692	-4.35	-2.4307	KLHDC7A	-1.9	0.0157	Kelch domain containing 7A
GgaAffx.7783.1.S1_at	0.567	-5.61	-1.7494	BANK1	-1.9	0.00699	B-cell scaffold protein with ankyrin repeats 1
Gga.222.1.S1_at	0.496	-8.63	-0.7925	ZBTB7A	-1.89	0.00165	Zinc finger and BTB domain containing 7A
GgaAffx.12834.1.S1_at	0.568	-5.5	-1.803	HNRPK	-1.89	0.00748	Heterogeneous nuclear ribonucleoprotein K
Gga.154.1.S1_at	0.574	-5.32	-1.8906	LGALS3	-1.88	0.00834	Lectin, Galactoside-binding, Soluble, 3
GgaAffx.11109.1.A1_at	0.831	-3.33	-3.1784	P2RY2	-1.88	0.0349	Purinergic receptor P2Y, G-protein coupled, 2
GgaAffx.6887.1.S1_at	0.742	-3.97	-2.6867	FGF5	-1.88	0.0208	Fibroblast growth factor 5
GgaAffx.6564.1.S1_at	0.797	-3.55	-2.9942	DLK2	-1.88	0.0288	Delta-like 2 homolog (Drosophila)
Gga.15181.1.S1_at	0.712	-4.19	-2.5389	ITIH6	-1.87	0.0177	Inter-alpha-trypsin inhibitor heavy chain family member 6
Gga.191.1.S1_a_at	0.707	-4.22	-2.5132	GHSR	-1.87	0.0172	Growth hormone secretagogue receptor
GgaAffx.12680.1.S1_at	0.882	-3.05	-3.4154	NDUFS1	-1.85	0.0445	NADH:ubiquinone oxidoreductase core subunit S1
Gga.94.1.S1_at	0.54	-6.11	-1.5399	KHSRP	-1.85	0.0053	KH-type splicing regulatory protein
GgaAffx.8564.1.S1_at	0.797	-3.56	-2.988	TET3	-1.82	0.0287	Tet methylcytosine dioxygenase 3
GgaAffx.2094.3.S1_at	0.574	-5.32	-1.8882	ACSS2	-1.81	0.00832	Acyl-CoA synthetase short-chain family member 2
GgaAffx.24619.1.S1_at	0.569	-5.43	-1.8367	LOC418363	-1.81	0.0078	Similar to Spire2-prov protein
Gga.6561.1.S1_at	0.677	-4.56	-2.304	KRT5	-1.8	0.0136	Keratin 5
Gga.16601.1.S1_at	0.853	-3.2	-3.2798	NKAIN2	-1.8	0.0387	Na+/K+ transporting ATPase interacting 2
Gga.15109.1.S1_at	0.568	-5.55	-1.7806	CACFD1	-1.8	0.00727	Calcium channel flower domain containing 1
GgaAffx.2586.1.S1_s_at	0.496	-7.94	-0.9543	GAA	-1.8	0.0022	Glucosidase, Alpha; acid (Pompe disease, Glycogen storage disease type II)
Gga.12644.2.S1_a_at	0.869	-3.08	-3.3867	LOC770999	-1.8	0.0432	Uncharacterized LOC770999
Gga.1403.1.S1_a_at	0.603	-5.16	-1.97	THRSP	-1.78	0.00919	Thyroid hormone responsive
Gga.12270.1.S1_at	0.535	-6.18	-1.5095	ANXA11	-1.77	0.00509	Annexin A11
GgaAffx.8411.1.S1_at	0.888	-3.02	-3.4364	IRF5	-1.77	0.0454	Interferon regulatory factor 5
GgaAffx.11354.1.S1_at	0.856	-3.18	-3.297	USP36	-1.77	0.0394	Ubiquitin specific peptidase 36
Gga.14016.1.A1_at	0.535	-6.48	-1.3987	LTBP2	-1.76	0.00436	Latent transforming growth factor beta binding protein 2
Gga.15144.1.A1_at	0.496	-7.64	-1.0337	FEV	-1.76	0.00251	FEV, ETS transcription factor
Gga.12800.1.S1_at	0.684	-4.48	-2.3509	MMP10	-1.76	0.0144	Matrix metallopeptidase 10 (stromelysin 2)
Gga.900.1.S1_at	0.853	-3.21	-3.2785	ADORA3	-1.76	0.0387	Adenosine A3 receptor
Gga.4323.1.S1_at	0.913	-2.94	-3.5153	TENM1	-1.76	0.0492	Teneurin transmembrane protein 1
Gga.16550.1.S1_at	0.749	-3.91	-2.7262	LOC416500	-1.76	0.0217	Uncharacterized LOC416500
GgaAffx.719.3.A1_at	0.686	-4.42	-2.3895	LOC775984	-1.75	0.015	Uncharacterized LOC775984
Gga.9713.2.S1_a_at	0.761	-3.83	-2.7855	HINTW	-1.75	0.0231	Histidine triad nucleotide binding protein W
Gga.48.1.S1_at	0.783	-3.66	-2.9137	DPF2	-1.74	0.0265	D4, Zinc and double PHD fingers family 2
GgaAffx.5729.1.S1_at	0.677	-4.55	-2.3105	CAPN13	-1.74	0.0137	Calpain 13
Gga.19173.1.S1_at	0.707	-4.22	-2.5189	CTIF	-1.71	0.0173	CBP80/20-dependent translation initiation factor
GgaAffx.10860.1.S1_at	0.56	-5.68	-1.7193	DGKH	-1.71	0.00672	Diacylglycerol kinase, Eta
GgaAffx.7767.1.S1_at	0.535	-6.17	-1.5131	C4ORF17	-1.71	0.00512	Chromosome 4 open reading frame, Human C4orf17
GgaAffx.23614.1.S1_at	0.804	-3.53	-3.0136	COX18	-1.71	0.0294	COX18 cytochrome c oxidase assembly factor
GgaAffx.955.1.S1_at	0.863	-3.14	-3.3325	GPR142	-1.71	0.0409	G protein-coupled receptor 142
Gga.5792.3.A1_at	0.819	-3.42	-3.0992	CCDC101	-1.7	0.0322	Coiled-coil domain containing 101
GgaAffx.4976.1.A1_at	0.686	-4.41	-2.3929	RAG2	-1.7	0.0151	Recombination activating gene 2
Gga.1845.1.S1_at	0.817	-3.46	-3.0692	SPINW	-1.68	0.0312	Spindlin 1
Gga.10540.1.A1_at	0.714	-4.16	-2.5542	CYP2D6	-1.68	0.018	Cytochrome P450, Family 2, Subfamily D, Polypeptide 6
GgaAffx.24718.5.S1_at	0.535	-6.38	-1.4342	SLCO5A1	-1.68	0.00459	Solute carrier organic anion transporter family member 5A1
Gga.7371.1.S1_at	0.793	-3.59	-2.9624	NCOA5	-1.68	0.0279	Nuclear receptor coactivator 5
GgaAffx.8499.1.S1_at	0.665	-4.66	-2.2432	UNC13A	-1.67	0.0127	Unc-13 homolog A (C. Elegans)
Gga.652.1.S1_at	0.54	-6.04	-1.5662	AVP	-1.67	0.0055	Arginine vasopressin (neurophysin II, Antidiuretic hormone, Diabetes insipidus, Neurohypophyseal)
Gga.13811.1.S1_at	0.687	-4.4	-2.4032	ADGRL4	-1.66	0.0152	Adhesion G protein-coupled receptor L4
Gga.14589.1.S1_s_at	0.913	-2.94	-3.5145	RXFP1	-1.66	0.0492	Relaxin/insulin-like family peptide receptor 1
Gga.6095.1.S1_at	0.797	-3.55	-2.9935	HPCA	-1.66	0.0288	Hippocalcin
Gga.13828.1.S1_at	0.755	-3.87	-2.7558	USP16	-1.65	0.0224	Ubiquitin specific peptidase 16
Gga.12253.1.S1_at	0.568	-5.58	-1.7676	EHBP1	-1.63	0.00715	EH domain binding protein 1
GgaAffx.124.1.S1_s_at	0.839	-3.26	-3.2298	MGAM	-1.62	0.0368	Maltase-glucoamylase (alpha-glucosidase)
Gga.11727.2.S1_at	0.568	-5.59	-1.7599	ERCC6L2	-1.62	0.00708	Excision repair cross-complementation group 6 like 2
Gga.17683.1.A1_at	0.621	-4.96	-2.0733	PPL	-1.62	0.0104	Periplakin
GgaAffx.6579.1.S1_at	0.793	-3.62	-2.9447	NGB	-1.61	0.0274	Neuroglobin
Gga.16635.1.S1_at	0.609	-5.11	-1.9923	SPAG4	-1.61	0.00944	Sperm associated antigen 4
Gga.9138.1.S1_at	0.535	-6.34	-1.4491	GMIP	-1.61	0.00468	GEM interacting protein
GgaAffx.10124.2.S1_at	0.684	-4.46	-2.3641	RIPK2	-1.6	0.0146	Receptor-interacting serine-threonine kinase 2
Gga.11270.1.S1_at	0.56	-5.68	-1.7192	GPR160	-1.59	0.00672	G protein-coupled receptor 160
Gga.16047.1.S1_at	0.707	-4.21	-2.5203	KPNA4	-1.59	0.0173	Karyopherin alpha 4 (importin alpha 3)
Gga.12697.1.S1_at	0.797	-3.55	-2.9965	GPR143	-1.59	0.0289	G protein-coupled receptor 143
Gga.16434.1.S1_at	0.572	-5.36	-1.8692	LOC771574	-1.58	0.00812	Phospholipase A2, Group IVE-like
GgaAffx.6828.1.S1_at	0.759	-3.86	-2.7666	LOC771899	-1.57	0.0227	HEAT repeat-containing protein 7A-like
Gga.11590.1.S1_a_at	0.837	-3.29	-3.2087	DDIT3	-1.57	0.036	DNA damage inducible transcript 3
GgaAffx.11519.1.S1_at	0.684	-4.47	-2.359	RHOG	-1.57	0.0145	Ras homolog family member G
GgaAffx.7049.1.S1_at	0.732	-4.07	-2.6156	WDR78	-1.56	0.0193	WD repeat domain 78
Gga.18488.1.S1_at	0.685	-4.44	-2.3726	LOC100857839	-1.55	0.0147	T-cell surface glycoprotein CD8 alpha chain-like
GgaAffx.25796.1.S1_at	0.607	-5.13	-1.985	CDHR2	-1.55	0.00936	Cadherin-related family member 2
Gga.17352.1.S1_at	0.683	-4.51	-2.3341	LOC101752211	-1.54	0.0141	Ras GTPase-activating protein 1-like
Gga.14509.1.S1_s_at	0.568	-5.53	-1.7884	HERC2	-1.54	0.00734	HECT and RLD domain containing E3 ubiquitin protein ligase 2
Gga.19228.1.S1_at	0.535	-6.55	-1.3713	RABGAP1	-1.53	0.0042	RAB GTPase activating protein 1
GgaAffx.25199.1.S1_at	0.822	-3.37	-3.139	CTB-54O9.9	-1.53	0.0335	Uncharacterized protein [Source:UniProtKB/TrEMBL;Acc:K7EMI3]
Gga.3242.3.S1_at	0.867	-3.12	-3.3509	LOC769185	-1.53	0.0417	Breast carcinoma-amplified sequence 1-like
Gga.6175.2.A1_at	0.819	-3.44	-3.0846	LLPH	-1.52	0.0317	LLP homolog, Long-term synaptic facilitation (Aplysia)
GgaAffx.7170.1.S1_at	0.531	-6.77	-1.2971	EFHB	-1.51	0.00377	EF-hand domain family member B
Gga.11636.2.S1_at	0.737	-4.04	-2.6352	SCAPER	-1.5	0.0197	S-phase cyclin A-associated protein in the ER
Gga.12527.1.S1_at	0.686	-4.43	-2.3789	RP1-130H16.18	-1.5	0.0148	Uncharacterized protein [Source:UniProtKB/TrEMBL;Acc:H0Y5R9]
Gga.10246.1.S1_at	0.568	-5.53	-1.7892	APOA2	-1.49	0.00735	Apolipoprotein A-II
GgaAffx.5516.1.S1_at	0.529	-6.79	-1.2889	ETAA1	-1.48	0.00373	Ewing tumor-associated antigen 1
Gga.15598.2.S1_at	0.742	-4	-2.6626	LOC425186	-1.46	0.0203	Similar to MGC80493 protein
GgaAffx.9173.1.A1_at	0.843	-3.25	-3.2413	FAM46C	-1.46	0.0372	Family with sequence similarity 46, Member C
Gga.12804.1.S1_at	0.546	-5.96	-1.598	GPLD1	-1.46	0.00574	Glycosylphosphatidylinositol specific phospholipase D1
GgaAffx.8667.1.S1_at	0.809	-3.49	-3.0473	SYNE1	-1.46	0.0305	Spectrin repeat containing, Nuclear envelope 1
GgaAffx.7016.1.S1_at	0.65	-4.77	-2.1804	SYNE3	-1.45	0.0118	Spectrin repeat containing, Nuclear envelope family member 3
GgaAffx.3052.1.S1_at	0.567	-5.62	-1.7465	LOC415780	-1.45	0.00696	Transcription initiation factor TFIID subunit 4-like
Gga.12201.2.S1_a_at	0.567	-5.61	-1.7508	YAE1D1	-1.44	0.007	Yae1 domain containing 1
GgaAffx.2469.1.S1_at	0.774	-3.73	-2.8602	FAXDC2	-1.44	0.025	Fatty acid hydroxylase domain containing 2
Gga.18909.1.S1_a_at	0.712	-4.19	-2.5372	MYL1	-1.44	0.0177	Myosin, Light chain 1, Alkali; skeletal, Fast
GgaAffx.10147.1.S1_at	0.862	-3.15	-3.3242	SLC26A7	-1.43	0.0405	Solute carrier family 26 (anion exchanger), Member 7
Gga.17746.1.S1_at	0.716	-4.15	-2.5606	LOC769731	-1.43	0.0181	Uncharacterized LOC769731
Gga.10199.1.S1_s_at	0.54	-6.07	-1.5563	TOX3	-1.43	0.00542	TOX high mobility group box family member 3
GgaAffx.1879.1.S1_at	0.535	-6.23	-1.4894	CPS1	-1.43	0.00495	Carbamoyl-phosphate synthase 1
Gga.13373.1.S1_at	0.869	-3.09	-3.38	CSGALNACT1	-1.42	0.0429	Chondroitin sulfate N-acetylgalactosaminyltransferase 1
GgaAffx.25890.2.S1_at	0.819	-3.44	-3.0885	SLC12A4	-1.42	0.0318	Solute carrier family 12 (potassium/chloride transporters), Member 4
Gga.17846.1.S1_at	0.752	-3.89	-2.7443	LOC419164	-1.41	0.0221	Uncharacterized LOC419164
GgaAffx.21620.1.S1_at	0.89	-3.01	-3.4461	LOC100857191	-1.4	0.0459	C-C motif chemokine 26-like
Gga.10138.1.S1_at	0.694	-4.33	-2.4441	LOC107049459	-1.4	0.0159	Thioredoxin-like protein 1
Gga.5419.2.A1_at	0.704	-4.24	-2.5022	CLDN11	-1.39	0.017	Claudin 11
Gga.113.1.S1_at	0.703	-4.26	-2.4902	RAR-GAMMA2	-1.38	0.0168	Retinoic acid receptor gamma 2 isoform
Gga.10711.1.S1_at	0.869	-3.1	-3.3679	LOC768589	-1.37	0.0424	Baculoviral IAP repeat-containing protein 5.1-like
GgaAffx.23241.1.S1_at	0.837	-3.28	-3.2124	SLC5A9	-1.37	0.0362	Solute carrier family 5 (sodium/sugar cotransporter), Member 9
Gga.5139.1.S1_at	0.704	-4.24	-2.5044	FBP1	-1.37	0.017	Fructose-1,6-bisphosphatase 1
GgaAffx.2004.1.S1_s_at	0.569	-5.41	-1.8432	DNAH10	-1.37	0.00786	Dynein, Axonemal, Heavy chain 10
Gga.10111.1.S1_at	0.747	-3.93	-2.7151	LRIF1	-1.37	0.0215	Ligand dependent nuclear receptor interacting factor 1
GgaAffx.10639.1.S1_at	0.862	-3.15	-3.3236	NCOA1	-1.36	0.0405	Nuclear receptor coactivator 1
Gga.15220.1.S1_at	0.723	-4.13	-2.5765	BAIAP2L2	-1.36	0.0185	BAI1 associated protein 2 like 2
Gga.18357.1.S1_at	0.855	-3.19	-3.2903	FAM78B	-1.35	0.0392	Family with sequence similarity 78, Member B
GgaAffx.1490.1.S1_at	0.84	-3.26	-3.2326	AGRP	-1.35	0.0369	Agouti related protein homolog (mouse)
GgaAffx.5168.2.S1_s_at	0.569	-5.42	-1.8414	TRIM36	-1.34	0.00785	Tripartite motif containing 36
GgaAffx.4475.1.S1_at	0.742	-3.97	-2.685	DNAH17	-1.34	0.0208	Dynein, Axonemal, Heavy chain 17
Gga.16155.1.S1_at	0.835	-3.31	-3.1897	UBE2R2L	-1.34	0.0353	Ubiquitin-conjugating enzyme E2 R2-like
GgaAffx.2557.1.A1_at	0.86	-3.16	-3.3175	CNR2	-1.34	0.0403	Cannabinoid receptor 2
GgaAffx.5173.1.S1_at	0.766	-3.8	-2.8095	TPCN3	-1.33	0.0237	Two-pore calcium channel 3
GgaAffx.7380.1.S1_s_at	0.54	-6.05	-1.5627	CPNE4	-1.33	0.00547	Copine IV
GgaAffx.11053.1.S1_at	0.555	-5.78	-1.6753	SLC36A4	-1.32	0.00635	Solute carrier family 36 (proton/amino acid symporter), Member 4
GgaAffx.23310.1.S1_at	0.77	-3.76	-2.8364	GLIS1	-1.32	0.0244	GLIS family zinc finger 1
Gga.4807.1.S2_at	0.609	-5.11	-1.9951	SNAP25	-1.32	0.00948	Synaptosomal-associated protein, 25kDa
GgaAffx.5535.1.S1_at	0.882	-3.05	-3.4101	FAM161A	-1.32	0.0442	Family with sequence similarity 161, Member A
Gga.668.1.A1_at	0.569	-5.4	-1.8516	SIM1	-1.32	0.00795	Single-minded family bHLH transcription factor 1
Gga.11028.2.S1_s_at	0.65	-4.8	-2.1604	METTL8	-1.31	0.0115	Methyltransferase like 8
GgaAffx.22812.1.S1_at	0.831	-3.32	-3.1811	LOC426902	-1.31	0.035	Mucin-2-like
Gga.1395.1.S1_at	0.704	-4.24	-2.5037	GC	-1.3	0.017	Group-specific component (vitamin D binding protein)
Gga.5851.2.A1_a_at	0.809	-3.49	-3.0472	UGT1A6	-1.29	0.0305	UDP glucuronosyltransferase 1 family, Polypeptide A6
Gga.1167.1.S1_at	0.869	-3.09	-3.3791	GATM	-1.28	0.0429	Glycine amidinotransferase
Gga.11560.2.S1_a_at	0.887	-3.03	-3.4308	PIK3AP1	-1.28	0.0452	Phosphoinositide-3-kinase adaptor protein 1
Gga.10702.1.S1_at	0.859	-3.17	-3.3094	IGF2	-1.27	0.0399	Insulin like growth factor 2
Gga.13171.1.S1_s_at	0.856	-3.18	-3.2978	DENND6A	-1.24	0.0395	DENN/MADD domain containing 6A
GgaAffx.2692.1.S1_at	0.677	-4.53	-2.3211	TUSC5	-1.24	0.0139	Tumor suppressor candidate 5
GgaAffx.768.2.S1_at	0.742	-3.98	-2.681	UIMC1	-1.23	0.0207	Ubiquitin interaction motif containing 1
GgaAffx.5253.1.S1_at	0.607	-5.13	-1.9857	UNC45A	-1.23	0.00937	Unc-45 homolog A (C. Elegans)
GgaAffx.6312.1.S1_at	0.612	-5.08	-2.0094	C1H12ORF28	-1.22	0.00964	Chromosome 1 open reading frame, Human C12orf28
Gga.11341.1.S1_at	0.887	-3.03	-3.4303	LOC420808	-1.22	0.0452	Probable 2-ketogluconate reductase-like
Gga.9597.1.S1_at	0.684	-4.47	-2.3581	UBAC2	-1.21	0.0145	UBA domain containing 2
GgaAffx.21788.1.S1_s_at	0.742	-3.98	-2.6769	NHLH2	-1.2	0.0206	Nescient helix loop helix 2
Gga.1896.1.S1_at	0.666	-4.65	-2.2476	VBP1	-1.2	0.0128	Von Hippel-Lindau binding protein 1
Gga.10942.1.S1_at	0.91	-2.95	-3.5028	PCNX4	-1.2	0.0486	Pecanex homolog 4 (Drosophila)
Gga.147.1.S1_at	0.568	-5.46	-1.8212	KCNIP2	-1.19	0.00765	Kv channel interacting protein 2
Gga.4307.1.S1_at	0.596	-5.2	-1.947	PVALB	-1.18	0.00894	Parvalbumin
Gga.10063.1.S1_at	0.65	-4.79	-2.1702	FBXO42	-1.18	0.0117	F-box protein 42
AF243438.CDS1.S1_s_at	0.65	-4.81	-2.1591	TERC	-1.17	0.0115	Telomerase RNA component
GgaAffx.26692.1.S1_at	0.835	-3.31	-3.1939	SLC13A5	-1.17	0.0355	Solute carrier family 13 (sodium-dependent citrate transporter), Member 5
Gga.11984.2.S1_a_at	0.65	-4.78	-2.1721	SPTSSB	-1.17	0.0117	Serine palmitoyltransferase, Small subunit B
GgaAffx.1910.1.S1_at	0.574	-5.33	-1.8836	DAW1	-1.17	0.00827	Dynein assembly factor with WDR repeat domains 1
Gga.5639.1.S1_at	0.906	-2.96	-3.4923	LOC770676	-1.16	0.0481	Uncharacterized LOC770676
GgaAffx.7803.1.A1_at	0.78	-3.67	-2.9011	KCTD16	-1.16	0.0262	Potassium channel tetramerization domain containing 16
Gga.16529.2.A1_at	0.614	-5.03	-2.0353	ICMT	-1.16	0.00994	Isoprenylcysteine carboxyl methyltransferase
Gga.19815.1.S1_at	0.831	-3.32	-3.1808	ZZEF1	-1.16	0.035	Zinc finger ZZ-type and EF-hand domain containing 1
Gga.19964.1.S1_at	0.867	-3.12	-3.3528	FBLN1	-1.15	0.0417	Fibulin 1
GgaAffx.25984.1.S1_at	0.663	-4.67	-2.2359	PABPC4	-1.15	0.0126	Poly(A) binding protein, Cytoplasmic 4 (inducible form)
GgaAffx.9126.4.S1_at	0.677	-4.55	-2.31	LGALS8	-1.14	0.0137	Lectin, Galactoside-binding, Soluble, 8
Gga.5848.3.S1_a_at	0.696	-4.29	-2.4689	CLDN10	-1.14	0.0164	Claudin 10
Gga.19296.1.S1_at	0.839	-3.27	-3.226	SUSD2	-1.14	0.0367	Sushi domain containing 2
Gga.7539.1.S1_at	0.626	-4.92	-2.0979	FOXL2	-1.14	0.0107	Forkhead box L2
Gga.1002.1.S1_at	0.831	-3.33	-3.1717	AMT	-1.14	0.0347	Aminomethyltransferase
GgaAffx.142.1.S1_at	0.882	-3.05	-3.4134	TMEM9	-1.14	0.0444	Transmembrane protein 9
Gga.4990.2.S1_a_at	0.696	-4.29	-2.4703	COL9A1	-1.13	0.0164	Collagen, Type IX, Alpha 1
Gga.8093.1.S1_at	0.742	-3.95	-2.6989	MAK	-1.13	0.0211	Male germ cell-associated kinase
Gga.13163.1.S1_at	0.649	-4.81	-2.1541	TIPRL	-1.13	0.0114	TOR signaling pathway regulator
GgaAffx.9876.1.S1_at	0.831	-3.33	-3.1714	PDE7A	-1.13	0.0347	Phosphodiesterase 7A
GgaAffx.9495.1.S1_at	0.836	-3.3	-3.198	GCNT4	-1.12	0.0356	Glucosaminyl (N-acetyl) transferase 4, Core 2
Gga.3858.2.S1_a_at	0.793	-3.6	-2.9553	PPARG	-1.12	0.0277	Peroxisome proliferator-activated receptor gamma
GgaAffx.25559.3.S1_at	0.89	-3.01	-3.4514	DOCK5	-1.11	0.0461	Dedicator of cytokinesis 5
GgaAffx.5717.1.S1_at	0.677	-4.54	-2.3158	CFAP57	-1.11	0.0138	Cilia and flagella associated protein 57
Gga.14368.2.S1_a_at	0.793	-3.6	-2.9582	GNAZ	-1.11	0.0278	Guanine nucleotide binding protein (G protein), Alpha z polypeptide
Gga.728.2.A1_at	0.793	-3.6	-2.9581	CDH3	-1.1	0.0278	Cadherin 3, Type 1, P-cadherin (placental)
Gga.3080.1.S2_at	0.831	-3.34	-3.169	GLG1	-1.1	0.0346	Golgi glycoprotein 1
Gga.18007.1.S1_at	0.685	-4.45	-2.3684	DDX49	-1.09	0.0146	DEAD (Asp-Glu-Ala-Asp) box polypeptide 49
Gga.4618.2.S1_at	0.819	-3.45	-3.0794	SRM	-1.09	0.0315	Spermidine synthase
GgaAffx.25782.2.S1_at	0.84	-3.26	-3.232	LOC427010	-1.08	0.0369	Zinc finger RNA-binding protein-like
GgaAffx.1300.1.S1_at	0.766	-3.8	-2.8042	ACSM5	-1.08	0.0236	Acyl-CoA synthetase medium-chain family member 5
Gga.12030.4.A1_at	0.742	-3.95	-2.7027	PEX16	-1.08	0.0212	Peroxisomal biogenesis factor 16
Gga.17367.1.S1_at	0.663	-4.67	-2.2385	NUDT6	-1.07	0.0126	Nudix hydrolase 6
Gga.10751.1.S1_at	0.723	-4.12	-2.5851	ADAMTS18	-1.07	0.0186	ADAM metallopeptidase with thrombospondin type 1 motif, 18
Gga.12426.1.S1_a_at	0.707	-4.22	-2.5174	LOC100859655	-1.07	0.0173	Cytoplasmic phosphatidylinositol transfer protein 1-like
Gga.4133.1.S1_at	0.822	-3.37	-3.138	SMAD5	-1.07	0.0335	SMAD family member 5
Gga.256.1.S1_at	0.732	-4.07	-2.6188	TPD52L1	-1.06	0.0193	Tumor protein D52-like 1
Gga.6731.2.S1_a_at	0.707	-4.21	-2.5221	SLC23A1	-1.06	0.0174	Solute carrier family 23 (ascorbic acid transporter), Member 1
Gga.13760.1.A1_at	0.887	-3.03	-3.4314	FABP6	-1.05	0.0452	Fatty acid binding protein 6
Gga.10589.1.A1_at	0.756	-3.87	-2.7573	TECTB	-1.05	0.0224	Tectorin beta
Gga.286.1.S1_at	0.869	-3.1	-3.3718	SOX14	-1.05	0.0426	SRY-box 14
Gga.12717.1.S1_at	0.752	-3.88	-2.7461	CFAP58	-1.04	0.0222	Cilia and flagella associated protein 58
Gga.6971.2.A1_at	0.767	-3.78	-2.8222	XKR8	-1.04	0.0241	XK related 8
GgaAffx.25969.1.S1_at	0.831	-3.33	-3.1716	MREG	-1.03	0.0347	Melanoregulin
GgaAffx.2182.3.S1_at	0.774	-3.74	-2.8498	ALDH3B1	-1.01	0.0248	Aldehyde dehydrogenase 3 family, Member B1
Gga.14611.1.S1_at	0.723	-4.12	-2.581	LCT	-1.01	0.0185	Lactase
GgaAffx.7949.1.S1_at	0.74	4.03	-2.641	FMNL2	1.01	0.0198	Formin-like 2
GgaAffx.7679.1.S1_s_at	0.819	3.44	-3.0823	SCTR	1.01	0.0316	Secretin receptor
Gga.9709.1.S1_at	0.878	3.06	-3.4036	FAM219A	1.02	0.044	Family with sequence similarity 219 member A
Gga.7118.3.S1_at	0.908	2.96	-3.4958	METTL9	1.02	0.0483	Methyltransferase like 9
Gga.9639.1.S1_at	0.879	3.06	-3.4065	HPGD	1.02	0.0441	Hydroxyprostaglandin dehydrogenase 15-(NAD)
GgaAffx.6267.1.S1_at	0.684	4.49	-2.3447	SLC3A1	1.02	0.0143	Solute carrier family 3 (amino acid transporter heavy chain), Member 1
GgaAffx.22713.1.S1_s_at	0.89	3.02	-3.4443	ZNF618	1.02	0.0458	Zinc finger protein 618
GgaAffx.7320.1.S1_s_at	0.837	3.29	-3.211	CAPN7	1.02	0.0361	Calpain 7
GgaAffx.9296.2.S1_at	0.755	3.87	-2.755	ELL2	1.03	0.0224	Elongation factor, RNA polymerase II, 2
GgaAffx.10913.1.S1_at	0.686	4.41	-2.3959	STOML3	1.03	0.0151	Stomatin (EPB72)-like 3
Gga.5226.2.S1_s_at	0.869	3.11	-3.3642	TLDC1	1.03	0.0422	TBC/LysM-associated domain containing 1
GgaAffx.4524.1.S1_at	0.766	3.8	-2.8101	MSI1	1.03	0.0237	Musashi RNA-binding protein 1
GgaAffx.4660.1.S1_s_at	0.666	4.66	-2.2456	LRIG1	1.03	0.0127	Leucine-rich repeats and immunoglobulin-like domains 1
Gga.15333.1.S1_at	0.809	3.49	-3.0457	TM4SF4	1.03	0.0304	Transmembrane 4 L six family member 4
GgaAffx.12298.1.S1_at	0.789	3.64	-2.9254	CZH9ORF3	1.04	0.0268	Chromosome Z open reading frame, Human C9orf3
Gga.3219.1.S1_at	0.752	3.89	-2.7439	FIGF	1.04	0.0221	C-fos induced growth factor (vascular endothelial growth factor D)
GgaAffx.7604.1.S1_at	0.848	3.22	-3.2658	LOC776470	1.05	0.0382	Uncharacterized LOC776470
Gga.8121.1.S1_s_at	0.807	3.52	-3.02	NOC4L	1.05	0.0296	Nucleolar complex associated 4 homolog
Gga.10874.1.S1_at	0.694	4.33	-2.4441	CNDP1	1.05	0.0159	Carnosine dipeptidase 1 (metallopeptidase M20 family)
GgaAffx.8156.1.A1_at	0.725	4.1	-2.5959	ZNF805	1.05	0.0188	Zinc finger protein 805
GgaAffx.13211.1.S1_s_at	0.837	3.28	-3.2154	FBXO32	1.07	0.0363	F-box protein 32
Gga.2805.1.S1_at	0.766	3.81	-2.8023	COCH	1.08	0.0236	Cochlin
Gga.540.1.S1_at	0.663	4.69	-2.223	MGP	1.09	0.0124	Matrix Gla protein
Gga.11873.2.S1_a_at	0.859	3.17	-3.3096	TNMD	1.1	0.0399	Tenomodulin
Gga.16457.1.S1_s_at	0.73	4.08	-2.6074	IFIH1	1.1	0.0191	Interferon induced, With helicase C domain 1
Gga.10654.1.S1_at	0.869	3.1	-3.3736	RPS12	1.1	0.0426	Ribosomal protein S12
GgaAffx.7671.3.S1_s_at	0.808	3.5	-3.0353	ESYT3	1.1	0.0301	Extended synaptotagmin like protein 3
Gga.157.1.S1_at	0.696	4.3	-2.4631	RUNX2	1.1	0.0163	Runt-related transcription factor 2
GgaAffx.1835.1.S1_at	0.684	4.49	-2.3424	PDZD2	1.11	0.0142	PDZ domain containing 2
Gga.17787.1.S1_at	0.848	3.22	-3.2632	RNF216	1.12	0.0381	Ring finger protein 216
GgaAffx.101.1.S1_at	0.742	3.98	-2.6817	LOC768941	1.13	0.0207	Olfactory receptor 4M1-like
GgaAffx.9865.1.S1_at	0.808	3.51	-3.0317	HTR1F	1.14	0.03	5-hydroxytryptamine (serotonin) receptor 1F, G protein-coupled
Gga.842.1.S1_at	0.838	3.28	-3.2178	FBXL12	1.14	0.0364	F-box and leucine-rich repeat protein 12
GgaAffx.20285.1.S1_s_at	0.819	3.45	-3.0778	VCPIP1	1.15	0.0315	Valosin containing protein (p97)/p47 complex interacting protein 1
GgaAffx.9197.1.S1_at	0.84	3.26	-3.2339	PABPC1	1.15	0.037	Poly(A) binding protein, Cytoplasmic 1
GgaAffx.605.5.S1_s_at	0.691	4.38	-2.415	NRG2	1.16	0.0154	Neuregulin 2
Gga.8096.1.S1_at	0.814	3.47	-3.0617	ACSL6	1.16	0.0309	Acyl-CoA synthetase long-chain family member 6
Gga.20061.1.S1_at	0.749	3.91	-2.7278	NINJ2	1.16	0.0217	Ninjurin 2
GgaAffx.6995.8.S1_s_at	0.82	3.41	-3.1072	SCN1A	1.17	0.0324	Sodium channel, Voltage-gated, Type I, Alpha subunit
Gga.8361.1.S1_s_at	0.793	3.63	-2.9366	PRPF19	1.17	0.0272	Pre-mRNA processing factor 19
Gga.6607.1.S1_at	0.613	5.04	-2.0322	CLPS	1.17	0.00991	Colipase, Pancreatic
GgaAffx.10436.8.S1_s_at	0.742	3.99	-2.6716	ADCY8	1.18	0.0205	Adenylate cyclase 8 (brain)
Gga.12729.1.S1_at	0.777	3.69	-2.8861	MSRB1	1.18	0.0257	Methionine sulfoxide reductase B1
GgaAffx.21784.1.S1_s_at	0.835	3.31	-3.191	MNR2	1.18	0.0354	Homeodomain protein
GgaAffx.5868.1.S1_s_at	0.853	3.2	-3.284	PAPLN	1.19	0.0389	Papilin, Proteoglycan-like sulfated glycoprotein
Gga.11981.1.S1_at	0.704	4.25	-2.4948	NOL6	1.2	0.0169	Nucleolar protein 6
Gga.11995.1.S1_s_at	0.759	3.85	-2.7686	HOXA5	1.2	0.0227	Homeobox A5
GgaAffx.25146.2.S1_s_at	0.857	3.18	-3.3028	LRCH1	1.21	0.0397	Leucine-rich repeats and calponin homology (CH) domain containing 1
GgaAffx.22350.3.S1_s_at	0.569	5.37	-1.8631	CASS4	1.21	0.00806	Cas scaffolding protein family member 4
GgaAffx.5905.1.S1_at	0.695	4.33	-2.4469	DLX5	1.21	0.016	Distal-less homeobox 5
Gga.886.1.S1_at	0.819	3.43	-3.0959	WNT8A	1.22	0.0321	Wingless-type MMTV integration site family, Member 8A
GgaAffx.4028.3.S1_s_at	0.609	5.11	-1.9957	PLXNA4B	1.22	0.00948	Plexin A4, B
GgaAffx.26115.1.S1_at	0.685	4.45	-2.3705	ARL4C	1.22	0.0147	ADP-ribosylation factor-like 4C
Gga.15439.1.S1_at	0.696	4.29	-2.4678	CIB3	1.22	0.0164	Calcium and integrin binding family member 3
GgaAffx.3685.1.S1_at	0.613	5.04	-2.0307	C11ORF16	1.23	0.00989	Chromosome 5 open reading frame, Human C11orf16
Gga.18788.1.S1_at	0.568	5.46	-1.8199	NPR3	1.24	0.00764	Natriuretic peptide receptor 3
GgaAffx.3871.2.S1_s_at	0.854	3.2	-3.2871	OTOG	1.24	0.039	Otogelin
GgaAffx.6820.1.S1_at	0.853	3.2	-3.2845	AGMO	1.25	0.0389	Alkylglycerol monooxygenase
Gga.1396.1.S1_at	0.843	3.25	-3.2396	AvBD8	1.25	0.0372	Avian beta-defensin 8
GgaAffx.2380.1.S1_at	0.742	3.98	-2.6782	CYFIP2	1.26	0.0206	Cytoplasmic FMR1 interacting protein 2
Gga.4834.3.S1_at	0.737	4.05	-2.6312	CLTA	1.26	0.0196	Clathrin, Light chain A
Gga.11309.1.S1_at	0.663	4.68	-2.2338	LOC420553	1.27	0.0126	1-aminocyclopropane-1-carboxylate synthase homolog-like
GgaAffx.11080.1.S1_at	0.692	4.37	-2.4204	KCNA1	1.29	0.0155	Potassium voltage-gated channel, Shaker-related subfamily, Member 1 (episodic ataxia with myokymia)
GgaAffx.7962.1.S1_s_at	0.707	4.21	-2.521	ACVR1C	1.3	0.0174	Activin A receptor, Type IC
Gga.10818.2.S1_s_at	0.567	5.61	-1.7535	LOC429567	1.31	0.00702	Similar to protease
Gga.17752.1.A1_at	0.635	4.87	-2.122	LOC420030	1.32	0.011	Zinc finger protein 862-like
GgaAffx.10185.2.S1_s_at	0.613	5.06	-2.0226	ADRA1D	1.32	0.00979	Adrenoceptor alpha 1D
Gga.11324.1.S1_at	0.843	3.25	-3.2403	ADAM20	1.32	0.0372	ADAM metallopeptidase domain 20
Gga.16401.1.S1_at	0.74	4.02	-2.6496	IL13RA1	1.34	0.02	Interleukin 13 receptor, Alpha 1
GgaAffx.23798.4.S1_at	0.684	4.46	-2.365	CFI	1.34	0.0146	Complement factor I
Gga.11763.2.S1_a_at	0.915	2.93	-3.5209	LOC423277	1.35	0.0495	Galectin-related protein-like
Gga.17851.1.A1_at	0.819	3.44	-3.0854	LOC101750183	1.35	0.0317	Uncharacterized LOC101750183
Gga.2796.1.S1_at	0.569	5.4	-1.8511	BCL10	1.35	0.00794	B-cell CLL/lymphoma 10
GgaAffx.21992.1.S1_at	0.809	3.49	-3.0481	RP11-295K3.1	1.35	0.0305	Uncharacterized protein [Source:UniProtKB/TrEMBL;Acc:H7C469]
Gga.284.1.S1_at	0.749	3.91	-2.7247	ARBP	1.36	0.0217	Attachment region binding protein
GgaAffx.4244.1.S1_at	0.846	3.23	-3.256	AGBL1	1.38	0.0378	ATP/GTP binding protein-like 1
Gga.17671.1.S1_at	0.844	3.24	-3.2467	FRMD5	1.39	0.0375	FERM domain containing 5
GgaAffx.10475.1.S1_at	0.86	3.17	-3.3119	FAM150B	1.4	0.04	Family with sequence similarity 150, Member B
Gga.15024.1.S1_at	0.742	3.95	-2.7013	IL6	1.4	0.0211	Interleukin 6
GgaAffx.5058.1.S1_s_at	0.831	3.32	-3.1824	NOX5	1.4	0.0351	NADPH oxidase, EF-hand calcium binding domain 5
Gga.19510.1.A1_at	0.684	4.46	-2.3616	MYO19	1.41	0.0145	Myosin XIX
Gga.7262.4.S1_at	0.749	3.91	-2.7276	MRRF	1.42	0.0217	Mitochondrial ribosome recycling factor
Gga.10338.1.A1_at	0.831	3.33	-3.1706	SPAG9	1.43	0.0346	Sperm associated antigen 9
GgaAffx.24012.1.S1_at	0.634	4.88	-2.1172	LOC418109	1.43	0.011	Cystine/glutamate transporter-like
Gga.18207.1.S1_at	0.663	4.69	-2.2278	UNC45B	1.44	0.0125	Unc-45 homolog B (C. Elegans)
Gga.439.1.S1_s_at	0.783	3.66	-2.9162	FLT4	1.45	0.0266	Fms-related tyrosine kinase 4
Gga.1669.1.S1_a_at	0.723	4.13	-2.5786	FGF12	1.45	0.0185	Fibroblast growth factor 12
Gga.13829.1.S1_at	0.822	3.38	-3.1343	MAPK12	1.45	0.0334	Mitogen-activated protein kinase 12
GgaAffx.1907.1.S1_s_at	0.761	3.83	-2.7857	LOC420020	1.47	0.0231	Similar to Ac2-059
Gga.8164.2.S1_at	0.917	2.93	-3.5254	LOC421099	1.48	0.0497	Ras-related protein Rab-10-like
GgaAffx.2808.1.S1_at	0.853	3.2	-3.2837	RXFP2	1.48	0.0389	Relaxin/insulin-like family peptide receptor 2
Gga.15068.1.S1_at	0.693	4.34	-2.4384	IQCK	1.49	0.0158	IQ motif containing K
GgaAffx.7461.1.S1_s_at	0.767	3.78	-2.8229	STRA8	1.49	0.0241	Stimulated by retinoic acid 8
Gga.14842.1.S1_at	0.54	6.09	-1.546	RALGAPA1	1.49	0.00535	Ral GTPase activating protein, Alpha subunit 1 (catalytic)
Gga.12751.1.S1_at	0.749	3.91	-2.7312	LOC100857781	1.5	0.0218	Protein phosphatase 1 regulatory subunit 1A-like
Gga.6445.1.S1_at	0.535	6.26	-1.4806	LOC101749201	1.51	0.00489	Peptide methionine sulfoxide reductase MsrA-like
GgaAffx.2934.5.S1_at	0.546	5.95	-1.6052	RGL1	1.51	0.00579	Ral guanine nucleotide dissociation stimulator-like 1
GgaAffx.25387.1.S1_at	0.783	3.66	-2.9145	PLIN3	1.52	0.0265	Perilipin 3
GgaAffx.8162.1.A1_at	0.56	5.68	-1.7183	MC4R	1.52	0.00671	Melanocortin 4 receptor
Gga.17299.3.S1_at	0.685	4.45	-2.3692	NDUFB2	1.53	0.0147	NADH dehydrogenase (ubiquinone) 1 beta subcomplex, 2, 8kDa
GgaAffx.549.2.S1_at	0.917	2.93	-3.5257	MAPK14	1.54	0.0497	Mitogen-activated protein kinase 14
Gga.407.1.S1_at	0.84	3.26	-3.2325	NEUROG1	1.54	0.0369	Neurogenin 1
Gga.13307.1.S1_at	0.766	3.79	-2.8159	LRRC3B	1.55	0.0239	Leucine rich repeat containing 3B
Gga.13388.1.S1_at	0.742	3.94	-2.7068	DMP1	1.56	0.0213	Dentin matrix acidic phosphoprotein 1
GgaAffx.5958.1.S1_at	0.82	3.39	-3.1231	PFN3	1.56	0.033	Profilin 3
Gga.8209.1.S1_at	0.865	3.13	-3.3447	PRR15	1.56	0.0414	Proline rich 15
Gga.1436.1.S1_at	0.535	6.55	-1.3741	LOC770480	1.57	0.00421	Uncharacterized LOC770480
GgaAffx.7038.2.S1_s_at	0.823	3.37	-3.1426	GALNT2	1.57	0.0337	UDP-N-acetyl-alpha-D-galactosamine:polypeptide N-acetylgalactosaminyltransferase 2 (GalNAc-T2)
GgaAffx.2561.1.A1_at	0.677	4.54	-2.3148	CYSLTR1	1.57	0.0138	Cysteinyl leukotriene receptor 1
Gga.18544.1.S1_at	0.535	6.24	-1.489	LOC107053548	1.58	0.00495	Translation initiation factor IF-2-like
Gga.6193.1.S1_at	0.569	5.41	-1.846	TCF25	1.58	0.00789	Transcription factor 25
GgaAffx.22083.1.S1_s_at	0.732	4.07	-2.6149	KLHL4	1.59	0.0192	Kelch-like family member 4
GgaAffx.8983.1.S1_at	0.54	6.03	-1.5694	LOC431489	1.59	0.00552	Uncharacterized LOC431489
GgaAffx.8422.1.S1_s_at	0.89	3.02	-3.4439	C5H11ORF9	1.6	0.0458	Chromosome 5 open reading frame, Human C11orf9
GgaAffx.7042.1.S1_at	0.568	5.59	-1.759	MAPK10	1.6	0.00707	Mitogen-activated protein kinase 10
GgaAffx.10643.1.S1_s_at	0.568	5.55	-1.7813	FZD3	1.6	0.00727	Frizzled class receptor 3
Gga.15611.1.S1_at	0.793	3.61	-2.9524	TMEM151B	1.61	0.0276	Transmembrane protein 151B
GgaAffx.20243.1.S1_s_at	0.692	4.35	-2.4344	LOC100859709	1.61	0.0158	Uncharacterized LOC100859709
GgaAffx.26765.2.S1_s_at	0.498	7.16	-1.1719	ELK4	1.61	0.00313	ELK4, ETS-domain protein (SRF accessory protein 1)
Gga.18159.1.S1_at	0.684	4.5	-2.3398	ABLIM1	1.62	0.0142	Actin binding LIM protein 1
Gga.13429.1.S1_at	0.546	5.95	-1.6035	KIAA1549	1.63	0.00578	KIAA1549
GgaAffx.10082.6.S1_s_at	0.822	3.38	-3.1369	GRIK1	1.63	0.0335	Glutamate receptor, Ionotropic, Kainate 1
GgaAffx.23517.1.S1_s_at	0.831	3.34	-3.1663	ZNF385D	1.63	0.0345	Zinc finger protein 385D
GgaAffx.25814.1.S1_at	0.774	3.74	-2.8497	RNF44	1.65	0.0248	Ring finger protein 44
Gga.11180.2.S1_s_at	0.809	3.49	-3.0425	KL	1.65	0.0303	Klotho
GgaAffx.2081.1.S1_at	0.677	4.56	-2.3017	METTL11B	1.66	0.0136	Methyltransferase like 11B
Gga.12648.1.S1_at	0.867	3.12	-3.3543	STEAP1	1.66	0.0418	Six transmembrane epithelial antigen of the prostate 1
Gga.15917.1.S1_at	0.819	3.44	-3.0871	EPHA6	1.67	0.0318	EPH receptor A6
Gga.1532.1.S1_at	0.667	4.63	-2.2629	KIAA0319	1.68	0.013	KIAA0319
Gga.9701.1.S1_at	0.496	7.63	-1.0351	DPAGT1	1.68	0.00252	Dolichyl-phosphate N-acetylglucosaminephosphotransferase 1
Gga.13377.1.S1_at	0.643	4.84	-2.1408	LOC425691	1.68	0.0113	Similar to Tmf1 protein
Gga.16319.1.S1_s_at	0.613	5.06	-2.0201	POM121	1.69	0.00976	POM121 transmembrane nucleoporin
Gga.632.1.S1_at	0.54	6.04	-1.5663	AGTR1	1.69	0.0055	Angiotensin II receptor type 1
GgaAffx.9091.1.S1_at	0.855	3.19	-3.2914	SH3BP1	1.69	0.0392	SH3-domain binding protein 1
GgaAffx.9526.1.A1_at	0.823	3.37	-3.1443	MRPS27	1.7	0.0337	Mitochondrial ribosomal protein S27
GgaAffx.6011.1.S1_s_at	0.835	3.31	-3.1926	ADAMTS20	1.7	0.0354	ADAM metallopeptidase with thrombospondin type 1 motif, 20
Gga.826.1.S1_s_at	0.852	3.21	-3.2751	IL8L2	1.71	0.0386	Interleukin 8-like 2
GgaAffx.3206.1.S1_s_at	0.822	3.37	-3.1377	ZSWIM8	1.71	0.0335	Zinc finger SWIM-type containing 8
GgaAffx.11216.2.S1_at	0.821	3.39	-3.1274	ACACB	1.72	0.0331	Acetyl-CoA carboxylase beta
GgaAffx.7944.1.S1_at	0.535	6.58	-1.3635	CACNG2	1.72	0.00415	Calcium channel, Voltage-dependent, Gamma subunit 2
Gga.6489.1.S1_at	0.686	4.4	-2.3974	LOC417380	1.73	0.0151	Uncharacterized LOC417380
Gga.17161.1.S1_at	0.869	3.11	-3.3634	IGSF9B	1.75	0.0422	Immunoglobulin superfamily, Member 9B
GgaAffx.8784.1.S1_at	0.574	5.3	-1.8995	NMBR	1.76	0.00843	Neuromedin B receptor
Gga.415.1.S1_at	0.569	5.38	-1.8595	SERPINB10	1.76	0.00803	Serpin peptidase inhibitor, Clade B (ovalbumin), Member 10
Gga.9302.2.S1_a_at	0.574	5.33	-1.8815	TEX2L	1.76	0.00825	Testis expressed 2-like
GgaAffx.5401.1.S1_at	0.64	4.86	-2.1312	DUSP5	1.77	0.0111	Dual specificity phosphatase 5
Gga.18630.1.S1_at	0.906	2.96	-3.4935	PCCA	1.77	0.0481	Propionyl-CoA carboxylase alpha subunit
Gga.19940.1.S1_at	0.74	4.03	-2.6432	CCDC79	1.77	0.0198	Coiled-coil domain containing 79
GgaAffx.8858.1.S1_at	0.891	3.01	-3.4533	SCFD2	1.77	0.0462	Sec1 family domain containing 2
Gga.16616.1.S1_at	0.535	6.25	-1.4844	ODF1	1.78	0.00492	Outer dense fiber of sperm tails 1
Gga.649.1.S1_at	0.496	7.44	-1.0878	HOXA9	1.79	0.00274	Homeobox A9
GgaAffx.7118.1.S1_s_at	0.496	7.96	-0.9498	COLQ	1.8	0.00219	Collagen-like tail subunit (single strand of homotrimer) of asymmetric acetylcholinesterase
GgaAffx.10917.2.S1_at	0.613	5.04	-2.0326	LOC418892	1.8	0.00991	Complement C4-like
Gga.207.1.S1_at	0.723	4.13	-2.5784	ZIC2	1.8	0.0185	Zic family member 2
GgaAffx.12979.1.S1_s_at	0.626	4.92	-2.0962	TAPBPL	1.81	0.0107	TAP binding protein like
GgaAffx.3285.1.S1_at	0.829	3.35	-3.16	C1QTNF8	1.81	0.0343	C1q and tumor necrosis factor related protein 8
Gga.158.1.S1_a_at	0.777	3.7	-2.8832	IRF9	1.82	0.0257	Interferon regulatory factor 9
GgaAffx.4650.1.S1_s_at	0.714	4.18	-2.5425	SELE	1.82	0.0178	Selectin E (endothelial adhesion molecule 1)
Gga.11342.1.S1_at	0.755	3.88	-2.7523	GAL3ST2	1.83	0.0223	Galactose-3-O-sulfotransferase 2
GgaAffx.3948.4.S1_s_at	0.667	4.62	-2.2675	LOC424523	1.83	0.0131	Epithelial chloride channel protein-like
Gga.17262.1.S1_at	0.535	6.23	-1.4914	LOC426731	1.83	0.00497	Uncharacterized LOC426731
GgaAffx.5936.2.S1_s_at	0.837	3.29	-3.2082	SMOC1	1.84	0.036	SPARC related modular calcium binding 1
Gga.17364.1.S1_s_at	0.535	6.28	-1.4721	EIF2AK4	1.84	0.00484	Eukaryotic translation initiation factor 2 alpha kinase 4
GgaAffx.6400.1.S1_at	0.867	3.12	-3.3539	SLC35B2	1.84	0.0418	Solute carrier family 35 (adenosine 3'-phospho 5'-phosphosulfate transporter), Member B2
GgaAffx.11186.2.S1_at	0.547	5.92	-1.6174	FNIP1	1.84	0.00588	Folliculin interacting protein 1
Gga.243.2.S2_at	0.749	3.92	-2.721	NTM	1.86	0.0216	Neurotrimin
GgaAffx.11746.1.S1_s_at	0.793	3.58	-2.9737	SAMSN1	1.87	0.0282	SAM domain, SH3 domain and nuclear localization signals 1
Gga.2701.1.S1_at	0.774	3.72	-2.8691	FGF3	1.87	0.0253	Fibroblast growth factor 3
Gga.5067.1.S1_at	0.535	6.43	-1.4165	B4GALT1	1.88	0.00448	UDP-Gal:betaGlcNAc beta 1,4- galactosyltransferase, Polypeptide 1
Gga.190.1.S1_at	0.496	8.1	-0.9138	GBX1	1.88	0.00205	Gastrulation brain homeobox 1
Gga.9702.1.S1_at	0.807	3.52	-3.0196	ECHDC2	1.88	0.0296	Enoyl CoA hydratase domain containing 2
Gga.14453.1.S1_at	0.677	4.53	-2.3209	KK34	1.89	0.0139	Interleukin-like
GgaAffx.24934.1.S1_at	0.675	4.58	-2.2913	GCLC	1.89	0.0134	Glutamate-cysteine ligase catalytic subunit
GgaAffx.5229.1.A1_at	0.667	4.63	-2.259	LRRN1	1.89	0.0129	Leucine rich repeat neuronal 1
GgaAffx.20727.1.S1_at	0.65	4.78	-2.1759	LOC425590	1.89	0.0117	Similar to trypsinogen
GgaAffx.104.1.S1_at	0.535	6.17	-1.5144	LOC768958	1.89	0.00512	Olfactory receptor 6B1-like
Gga.931.1.S1_at	0.775	3.71	-2.8716	PLAT	1.89	0.0254	Plasminogen activator, Tissue
GgaAffx.7677.1.S1_at	0.558	5.72	-1.7039	EXOC5	1.91	0.00659	Exocyst complex component 5
GgaAffx.8757.1.S1_at	0.819	3.43	-3.0888	CD226	1.92	0.0318	CD226 molecule
Gga.8295.1.S1_at	0.568	5.52	-1.7953	FASTKD3	1.92	0.0074	FAST kinase domains 3
GgaAffx.23192.1.S1_s_at	0.676	4.57	-2.2972	SLC33A1	1.92	0.0135	Solute carrier family 33 (acetyl-CoA transporter), Member 1
GgaAffx.8794.1.S1_at	0.793	3.57	-2.9799	SYNJ2BP	1.92	0.0284	Synaptojanin 2 binding protein
Gga.12571.1.S1_at	0.547	5.89	-1.6275	WDR83	1.92	0.00596	WD repeat domain 83
Gga.17984.1.S1_at	0.793	3.61	-2.9526	XXbac-BPG246D15.9	1.92	0.0276	ATP binding cassette subfamily B member 5
Gga.580.1.S2_at	0.572	5.35	-1.8719	GFI1B	1.93	0.00815	Growth factor independent 1B transcription repressor
GgaAffx.24448.1.S1_s_at	0.658	4.73	-2.2011	KANSL3	1.94	0.0121	KAT8 regulatory NSL complex subunit 3
GgaAffx.3874.1.S1_at	0.697	4.28	-2.4759	ACSF3	1.94	0.0165	Acyl-CoA synthetase family member 3
Gga.1039.2.S1_at	0.792	3.63	-2.9318	RP11-290H9.2	1.94	0.027	Integrin beta
GgaAffx.1549.1.S1_at	0.869	3.1	-3.3675	LOC769157	1.96	0.0424	Uncharacterized LOC769157
GgaAffx.10597.1.S1_at	0.82	3.4	-3.1159	PIGA	1.97	0.0327	Phosphatidylinositol glycan anchor biosynthesis class A
Gga.18218.1.A1_at	0.692	4.34	-2.4351	LOC771317	1.98	0.0158	Uncharacterized LOC771317
Gga.15083.1.A1_at	0.496	7.42	-1.0952	SLC23A3	1.98	0.00277	Solute carrier family 23 member 3
GgaAffx.7866.4.S1_s_at	0.496	7.75	-1.0027	LRP1B	1.98	0.00239	Low density lipoprotein receptor-related protein 1B
GgaAffx.8890.1.S1_at	0.692	4.35	-2.4335	TAAR5	1.99	0.0158	Trace amine associated receptor 5
Gga.15905.1.S1_at	0.742	3.96	-2.6958	ARHGAP28	1.99	0.021	Rho GTPase activating protein 28
GgaAffx.10801.3.S1_s_at	0.496	7.72	-1.011	NALCN	2.01	0.00242	Sodium leak channel, Non-selective
GgaAffx.10611.1.S1_s_at	0.535	6.21	-1.4978	OTOF	2.02	0.00501	Otoferlin
Gga.15507.1.S1_at	0.557	5.74	-1.6916	TEF	2.03	0.00648	Thyrotrophic embryonic factor
GgaAffx.7519.2.S1_s_at	0.78	3.67	-2.9047	SLC6A20	2.04	0.0263	Solute carrier family 6 (proline IMINO transporter), Member 20
GgaAffx.21028.1.S1_s_at	0.546	5.96	-1.6015	MYH1D	2.05	0.00576	Myosin, Heavy chain 1D, Skeletal muscle (similar to human myosin, Heavy chain 1, Skeletal muscle, Adult)
Gga.5066.1.A1_at	0.742	3.99	-2.6716	HOXB1	2.05	0.0205	Homeobox B1
Gga.14822.1.A1_at	0.619	5.01	-2.0474	ING2	2.06	0.0101	Inhibitor of growth family member 2
GgaAffx.8779.1.S1_at	0.626	4.92	-2.0964	LOC768893	2.06	0.0107	Uncharacterized LOC768893
Gga.12614.1.S1_at	0.602	5.17	-1.9655	TNFSF15	2.07	0.00914	Tumor necrosis factor superfamily member 15
GgaAffx.6464.1.S1_at	0.634	4.88	-2.1182	KRT80	2.07	0.011	Keratin 80, Type II
GgaAffx.5801.2.S1_at	0.54	6.11	-1.539	PRR9	2.07	0.0053	Proline rich 9
GgaAffx.1237.1.S1_at	0.793	3.59	-2.9648	GRID1	2.1	0.028	Glutamate receptor, Ionotropic, Delta 1
GgaAffx.10298.1.S1_at	0.696	4.3	-2.4668	C2CD2	2.11	0.0163	C2 calcium-dependent domain containing 2
Gga.402.1.S1_at	0.569	5.38	-1.8609	PGA	2.11	0.00804	Pepsinogen 5, Group I (pepsinogen A)
Gga.15763.1.S1_s_at	0.583	5.25	-1.9225	OCRL	2.12	0.00867	Oculocerebrorenal syndrome of Lowe
GgaAffx.1534.2.S1_s_at	0.696	4.3	-2.4635	CRB1	2.13	0.0163	Crumbs family member 1, Photoreceptor morphogenesis associated
GgaAffx.8112.3.S1_s_at	0.798	3.55	-3.0006	TBXAS1	2.13	0.029	Thromboxane A synthase 1
Gga.11796.2.A1_at	0.496	8.3	-0.8665	SPCS1	2.13	0.00189	Signal peptidase complex subunit 1
Gga.10917.1.S1_at	0.569	5.4	-1.8515	ETV5	2.16	0.00795	Ets variant 5
GgaAffx.7294.1.S1_s_at	0.498	7.17	-1.1693	ANO10	2.17	0.00311	Anoctamin 10
Gga.11038.1.S1_at	0.569	5.44	-1.8313	CNTRL	2.18	0.00775	Centriolin
GgaAffx.2402.1.S1_at	0.496	7.39	-1.1015	LAMC3	2.2	0.0028	Laminin, Gamma 3
GgaAffx.22908.2.S1_at	0.797	3.56	-2.992	CAPN8	2.21	0.0288	Calpain 8
GgaAffx.5617.1.S1_at	0.496	8.06	-0.9229	PEX5L	2.22	0.00209	Peroxisomal biogenesis factor 5-like
Gga.2946.1.S1_at	0.676	4.56	-2.2991	PUS7L	2.22	0.0135	Pseudouridylate synthase 7 like
Gga.5580.1.S1_at	0.612	5.08	-2.0108	FBXL18	2.22	0.00966	F-box and leucine-rich repeat protein 18
GgaAffx.7146.7.S1_s_at	0.613	5.04	-2.0301	OBSL1	2.23	0.00988	Obscurin-like 1
Gga.512.1.S1_at	0.496	7.75	-1.0027	IL8L1	2.23	0.00239	Interleukin 8-like 1
Gga.11188.1.S1_s_at	0.498	7.16	-1.1713	SLC16A4	2.23	0.00312	Solute carrier family 16 member 4
GgaAffx.2551.1.S1_at	0.852	3.21	-3.2742	TRPM8	2.24	0.0385	Transient receptor potential cation channel, Subfamily M, Member 8
Gga.18564.1.S1_at	0.867	3.12	-3.3493	POLR3G	2.24	0.0416	Polymerase (RNA) III subunit G
GgaAffx.26137.1.A1_at	0.901	2.98	-3.4763	ABL2	2.25	0.0473	C-abl oncogene 2, Non-receptor tyrosine kinase
GgaAffx.699.1.S1_at	0.91	2.95	-3.501	FCAMR	2.25	0.0485	Fc receptor, IgA, IgM, High affinity
Gga.19572.1.S1_at	0.568	5.5	-1.804	RPS6KA2	2.25	0.00749	Ribosomal protein S6 kinase, 90kDa, Polypeptide 2
Gga.10080.1.S1_at	0.496	10.2	-0.5122	ITGB3BP	2.26	0.000938	Integrin subunit beta 3 binding protein
GgaAffx.8156.1.S1_x_at	0.496	8.04	-0.9301	LOC429942	2.27	0.00211	Uncharacterized LOC429942
Gga.2038.1.S1_at	0.684	4.49	-2.3431	MAB21L2	2.28	0.0142	Mab-21-like 2 (C. Elegans)
Gga.14816.1.A1_at	0.535	6.19	-1.5062	TBCK	2.28	0.00507	TBC1 domain containing kinase
GgaAffx.4812.1.A1_at	0.496	7.97	-0.9455	TSSK6	2.29	0.00217	Testis-specific serine kinase 6
GgaAffx.23521.1.S1_at	0.496	8.98	-0.721	ANKRD13C	2.29	0.00145	Ankyrin repeat domain 13C
GgaAffx.9418.1.S1_at	0.496	8.24	-0.8818	VTCN1	2.31	0.00194	V-set domain containing T cell activation inhibitor 1
GgaAffx.4473.1.S1_at	0.69	4.39	-2.4095	FAM107A	2.31	0.0153	Family with sequence similarity 107, Member A
Gga.18762.1.S1_at	0.544	6.01	-1.5806	IFT140	2.32	0.0056	Intraflagellar transport 140
Gga.8382.3.A1_at	0.837	3.29	-3.2103	SCAMP5	2.32	0.0361	Secretory carrier membrane protein 5
Gga.9797.1.S1_at	0.496	10.4	-0.4813	CBX7	2.33	0.000874	Chromobox homolog 7
Gga.12974.1.S1_at	0.496	9.18	-0.683	LOC777495	2.34	0.00134	Similar to Osbp protein
GgaAffx.11259.7.S1_x_at	0.869	3.1	-3.3739	LOC425218	2.35	0.0426	Deleted in malignant brain tumors 1 protein-like
GgaAffx.10464.1.S1_s_at	0.797	3.56	-2.9881	FER1L6	2.35	0.0287	Fer-1-like 6 (C. Elegans)
Gga.8566.1.S1_at	0.853	3.2	-3.2839	LOC770785	2.36	0.0389	Similar to feather keratin
Gga.14950.1.S1_at	0.496	9.57	-0.6113	GCN1	2.37	0.00116	GCN1, EIF2 alpha kinase activator homolog
Gga.14218.1.A1_at	0.621	4.97	-2.0704	CPSF3L	2.37	0.0104	Cleavage and polyadenylation specific factor 3-like
GgaAffx.4117.1.S1_at	0.808	3.51	-3.0319	KY	2.37	0.03	Kyphoscoliosis peptidase
GgaAffx.9631.2.S1_s_at	0.777	3.7	-2.8814	TMC1	2.37	0.0256	Transmembrane channel-like 1
Gga.18655.1.S1_at	0.496	10.8	-0.4186	LOC419741	2.39	0.000754	Uncharacterized LOC419741
GgaAffx.47.1.S1_at	0.869	3.1	-3.3658	WFIKKN1	2.4	0.0423	WAP, Follistatin/kazal, Immunoglobulin, Kunitz and netrin domain containing 1
GgaAffx.9281.1.S1_at	0.742	3.97	-2.687	KIAA0825	2.4	0.0208	KIAA0825
Gga.17895.1.S1_at	0.694	4.33	-2.4435	NDST3	2.4	0.0159	N-deacetylase/N-sulfotransferase (heparan glucosaminyl) 3
Gga.16621.1.S1_at	0.822	3.38	-3.1313	CFAP77	2.4	0.0333	Cilia and flagella associated protein 77
GgaAffx.3777.1.S1_s_at	0.569	5.41	-1.8431	ZBTB46	2.42	0.00786	Zinc finger and BTB domain containing 46
GgaAffx.10813.5.S1_s_at	0.568	5.51	-1.7981	STK24	2.44	0.00743	Serine/threonine kinase 24
Gga.9382.1.A1_at	0.675	4.58	-2.2925	GEMIN4	2.45	0.0134	Gem nuclear organelle associated protein 4
Gga.10648.1.S1_s_at	0.496	8.19	-0.8933	CYP27C1	2.46	0.00198	Cytochrome P450 family 27 subfamily C member 1
GgaAffx.20932.1.S1_s_at	0.496	9.4	-0.6411	ZNF511	2.48	0.00123	Zinc finger protein 511
GgaAffx.5438.3.S1_s_at	0.612	5.09	-2.0069	LOC428421	2.51	0.00961	Macrophage mannose receptor 1-like
Gga.19486.1.S2_at	0.662	4.71	-2.2135	PTPRU	2.51	0.0123	Protein tyrosine phosphatase, Receptor type, U
Gga.18277.1.S1_at	0.496	9.33	-0.6533	NIF3L1	2.51	0.00127	NGG1 interacting factor 3 like 1
GgaAffx.23416.1.S1_at	0.496	8.54	-0.8115	SLC6A15	2.52	0.00171	Solute carrier family 6 (neutral amino acid transporter), Member 15
Gga.17613.1.S1_at	0.845	3.24	-3.2506	SPIRE1	2.52	0.0376	Spire-type actin nucleation factor 1
Gga.10494.1.S1_at	0.663	4.67	-2.2363	LOC771627	2.53	0.0126	Similar to nidogen 1; entactin
GgaAffx.6128.3.S1_s_at	0.496	7.8	-0.9907	SLC7A11	2.53	0.00234	Solute carrier family 7 (anionic amino acid transporter light chain, Xc- system), Member 11
Gga.5129.1.S1_at	0.496	10	-0.5342	ALC	2.53	0.000985	ALC protein
GgaAffx.8260.1.S1_at	0.82	3.4	-3.1171	TRMU	2.53	0.0328	TRNA 5-methylaminomethyl-2-thiouridylate methyltransferase
GgaAffx.1161.2.S1_s_at	0.569	5.38	-1.8597	CEP250	2.54	0.00803	Centrosomal protein 250kDa
GgaAffx.3715.1.S1_at	0.793	3.6	-2.9577	KBTBD12	2.55	0.0278	Kelch repeat and BTB domain containing 12
Gga.11194.1.S1_s_at	0.612	5.08	-2.0117	ZHX3	2.55	0.00967	Zinc fingers and homeoboxes 3
Gga.5270.1.S1_at	0.496	8.09	-0.9161	LOC422270	2.55	0.00206	Uncharacterized LOC422270
Gga.19503.1.S1_at	0.546	5.94	-1.6061	HSPA14	2.55	0.0058	Heat shock protein family A (Hsp70) member 14
GgaAffx.10097.1.A1_at	0.496	8.91	-0.7358	TPBG	2.56	0.00149	Trophoblast glycoprotein
GgaAffx.21576.1.S1_at	0.598	5.19	-1.9514	CHGA	2.56	0.00899	Chromogranin A
GgaAffx.11345.2.S1_s_at	0.496	9.85	-0.5642	DNAJC5B	2.57	0.00105	DnaJ (Hsp40) homolog, Subfamily C, Member 5 beta
GgaAffx.4553.1.S1_at	0.86	3.16	-3.3161	CNGA2	2.58	0.0402	Cyclic nucleotide gated channel alpha 2
Gga.14321.1.S1_at	0.82	3.4	-3.1183	ADAT2	2.58	0.0328	Adenosine deaminase, TRNA specific 2
Gga.3977.3.S1_a_at	0.535	6.37	-1.4373	ACAN	2.59	0.00461	Aggrecan
Gga.12735.1.S1_at	0.844	3.24	-3.2463	RPRML	2.59	0.0374	Reprimo-like
Gga.10392.1.S1_at	0.568	5.57	-1.7696	TIMM10	2.59	0.00717	Translocase of inner mitochondrial membrane 10 homolog (yeast)
Gga.18874.1.S1_at	0.869	3.08	-3.3875	SORCS1	2.62	0.0432	Sortilin-related VPS10 domain containing receptor 1
GgaAffx.2409.1.S1_at	0.555	5.8	-1.6687	HERC4	2.63	0.00629	HECT and RLD domain containing E3 ubiquitin protein ligase 4
Gga.2741.1.S2_at	0.496	12.1	-0.2679	GRIA4	2.66	0.000509	Glutamate receptor, Ionotropic, AMPA 4
Gga.531.1.S1_at	0.78	3.67	-2.901	ROM1	2.67	0.0262	Retinal outer segment membrane protein 1
Gga.19445.1.S1_s_at	0.496	11.7	-0.317	MPP3	2.68	0.000583	Membrane protein, Palmitoylated 3 (MAGUK p55 subfamily member 3)
Gga.8981.1.S1_at	0.65	4.79	-2.1703	LOC424832	2.69	0.0117	Uncharacterized LOC424832
GgaAffx.26432.2.S1_at	0.619	4.98	-2.062	COL11A1	2.73	0.0103	Collagen, Type XI, Alpha 1
GgaAffx.577.1.S1_at	0.535	6.19	-1.5072	CCDC113	2.73	0.00507	Coiled-coil domain containing 113
Gga.845.1.A1_at	0.535	6.36	-1.4432	LOC396480	2.74	0.00465	Keratin
Gga.11954.1.S1_at	0.819	3.42	-3.1018	LOC417800	2.77	0.0323	Prolactin-like protein
Gga.16121.1.S1_at	0.651	4.76	-2.1833	C24H11ORF63	2.79	0.0118	Chromosome 24 open reading frame, Human C11orf63
GgaAffx.7624.1.S1_s_at	0.888	3.03	-3.4334	KIAA1549L	2.82	0.0453	KIAA1549-like
Gga.12409.1.S1_at	0.682	4.51	-2.332	LOC107049264	2.82	0.0141	Endogenous retrovirus group K member 8 Gag polyprotein-like
Gga.14898.1.S1_at	0.568	5.49	-1.8059	MATN4	2.83	0.0075	Matrilin 4
Gga.3381.1.S2_at	0.496	8.37	-0.8502	HOXA3	2.84	0.00184	Homeobox A3
Gga.799.1.A1_at	0.546	5.95	-1.6033	VH1	2.85	0.00578	Uncharacterized LOC431191
GgaAffx.9743.1.S1_at	0.496	11.5	-0.3326	LOC427959	2.85	0.000607	G protein-coupled receptor 128
Gga.901.1.S1_at	0.54	6.09	-1.5468	KRTAP10-4	2.87	0.00535	Keratin associated protein 10-4
Gga.7285.1.S1_at	0.73	4.08	-2.6067	LOC770952	2.87	0.0191	Similar to feather keratin
Gga.9617.2.S1_at	0.568	5.46	-1.8226	PRR5	2.88	0.00766	Proline rich 5 (renal)
Gga.19489.1.S1_at	0.531	6.73	-1.3086	TRH	2.91	0.00384	Thyrotropin releasing hormone
Gga.2756.3.A1_a_at	0.496	9.05	-0.7077	LGI1	2.91	0.00141	Leucine-rich, Glioma inactivated 1
GgaAffx.23528.1.S1_at	0.792	3.63	-2.9325	CTH	2.97	0.027	Cystathionine gamma-lyase
Gga.11246.1.S1_at	0.535	6.59	-1.3582	LOC420552	3.03	0.00412	Uncharacterized LOC420552
GgaAffx.3573.3.S1_s_at	0.65	4.77	-2.1795	SLC17A9	3.06	0.0118	Solute carrier family 17 (vesicular nucleotide transporter), Member 9
Gga.9509.1.S1_at	0.752	3.88	-2.7461	BMP10	3.08	0.0222	Bone morphogenetic protein 10
GgaAffx.1147.1.S1_at	0.535	6.4	-1.4254	COL26A1	3.09	0.00453	Collagen, Type XXVI, Alpha 1
Gga.12502.1.S1_at	0.568	5.46	-1.8231	NAF1	3.11	0.00767	Nuclear assembly factor 1 ribonucleoprotein
Gga.1161.1.S1_at	0.831	3.34	-3.1684	AP002884.2	3.11	0.0346	Uncharacterized protein [Source:UniProtKB/TrEMBL;Acc:H3BRW5]
Gga.13622.1.S1_at	0.677	4.53	-2.3211	TMEM14A	3.12	0.0139	Transmembrane protein 14A
GgaAffx.3077.1.S1_at	0.51	7.02	-1.2151	LSM14A	3.13	0.00334	LSM14A mRNA processing body assembly factor
Gga.15806.1.S1_at	0.496	10.5	-0.4681	NHLRC3	3.15	0.000848	NHL repeat containing 3
GgaAffx.21087.1.S1_at	0.691	4.38	-2.4152	HECW2	3.17	0.0154	HECT, C2 and WW domain containing E3 ubiquitin protein ligase 2
GgaAffx.7300.1.S1_at	0.89	3.02	-3.4448	TRMT61A	3.17	0.0458	TRNA methyltransferase 61A
GgaAffx.753.1.S1_at	0.567	5.61	-1.7512	CALN1	3.19	0.007	Calneuron 1
GgaAffx.5307.1.S1_at	0.535	6.53	-1.3778	CALML3	3.21	0.00424	Calmodulin-like 3
Gga.10239.1.S1_s_at	0.496	12.9	-0.1997	MTTP	3.25	0.000417	Microsomal triglyceride transfer protein
GgaAffx.26222.1.A1_at	0.498	7.14	-1.1761	NCOR1	3.31	0.00315	Nuclear receptor corepressor 1
Gga.4878.1.S1_at	0.749	3.91	-2.7294	RPL7	3.36	0.0218	Ribosomal protein L7
Gga.5546.2.S1_at	0.496	7.49	-1.0741	SCYL3	3.39	0.00268	SCY1 like pseudokinase 3
GgaAffx.4665.2.S1_s_at	0.647	4.83	-2.147	CNNM1	3.42	0.0114	Cyclin M1
Gga.95.1.S1_at	0.529	6.84	-1.2728	DMBX1	3.51	0.00364	Diencephalon/mesencephalon homeobox 1
Gga.17817.1.S1_s_at	0.54	6.09	-1.545	BAI3	3.59	0.00534	Brain-specific angiogenesis inhibitor 3
Gga.11015.1.S1_at	0.496	9.86	-0.5634	CTNNA1	3.59	0.00105	Catenin (cadherin-associated protein), Alpha 1, 102kDa
Gga.11203.1.S1_at	0.677	4.53	-2.3185	LRRFIP1	3.68	0.0138	Leucine rich repeat (in FLII) interacting protein 1
GgaAffx.1579.2.S1_at	0.496	11.9	-0.2924	F13B	3.98	0.000545	Coagulation factor XIII B chain
Gga.19969.1.S1_at	0.496	7.54	-1.0606	KIAA0430	4.03	0.00262	KIAA0430
Gga.14615.1.A1_at	0.496	12	-0.2851	HNRNPK	4.05	0.000534	Heterogeneous nuclear ribonucleoprotein K-like
GgaAffx.7816.1.A1_at	0.572	5.35	-1.8748	UST	4.14	0.00818	Uronyl 2-sulfotransferase
Gga.16173.1.S1_at	0.535	6.69	-1.3251	LRRTM3	4.38	0.00393	Leucine rich repeat transmembrane neuronal 3
