# Supplementary material for: Effects of chronic hypoxia on the gene expression profile in the embryonic heart in three Chinese indigenous chicken breeds (Gallus gallus)
Source: Front Vet Sci. 2022 Aug 5;9:942159. doi: 10.3389/fvets.2022.942159 (PMC9390884; doi:10.3389/fvets.2022.942159)
Supplement: Supplementary file 6 [file Table_6.XLSX]

## Sheet: Sheet1
The breed-special DEGs in TB chicken heart between hypoxia and normoxia
ID	adj.P.Val	t	B	Genesymbol	logFC	PValue	Gene.Title
Gga.15185.1.S1_at	0.591	-16.2925	-0.473	STK39	-5.27763	0.0002254	Serine/threonine kinase 39
Gga.4917.1.S1_at	0.591	-13.3642	-0.612	ACAD9	-4.46016	0.0004412	Acyl-CoA dehydrogenase family, Member 9
GgaAffx.6314.1.S1_at	0.797	-4.14152	-2.625	RBKS	-4.11733	0.0195845	Ribokinase
Gga.18965.1.S1_at	0.843	-3.7356	-2.884	LOC419563	-4.10951	0.0264669	Interferon-induced guanylate-binding protein 1-like
Gga.11103.1.S1_at	0.598	-7.37221	-1.367	MPDZ	-4.09379	0.003207	Multiple PDZ domain protein
Gga.121.1.S1_at	0.591	-10.4301	-0.858	UCP3	-3.44282	0.0010163	Uncoupling protein 3 (mitochondrial, Proton carrier)
Gga.10858.1.S1_at	0.793	-4.18053	-2.602	SERPINA1	-3.43819	0.0190473	Serpin peptidase inhibitor, Clade A (alpha-1 antiproteinase, Antitrypsin), Member 1
GgaAffx.25386.3.S1_at	0.591	-13.4508	-0.607	DOCK2	-3.42106	0.0004317	Dedicator of cytokinesis 2
GgaAffx.9196.1.S1_at	0.681	-5.35276	-2.014	DHX57	-3.4157	0.0089489	DEAH-box helicase 57
GgaAffx.6437.1.S1_at	0.591	-15.5834	-0.501	GLIPR1L2	-3.38	0.0002622	GLI pathogenesis-related 1 like 2
Gga.14213.1.S1_at	0.649	-6.09703	-1.732	LDLRAD1	-3.35281	0.0059265	Low density lipoprotein receptor class A domain containing 1
Gga.17898.1.A1_at	0.591	-10.5124	-0.849	SYNE2	-3.33605	0.0009899	Spectrin repeat containing, Nuclear envelope 2
Gga.12700.1.A1_at	0.598	-7.41295	-1.357	CFAP69	-3.30063	0.0031498	Cilia and flagella associated protein 69
Gga.7099.1.S1_at	0.591	-10.797	-0.819	CATHB1	-3.27987	0.0009051	Cathelicidin-B1-like
Gga.11764.3.S1_at	0.805	-3.97394	-2.728	GCHFR	-3.26014	0.0221184	GTP cyclohydrolase I feedback regulator
GgaAffx.1141.1.S1_at	0.681	-5.27153	-2.048	MGAT5B	-3.16946	0.0093874	Mannosyl (alpha-1,6-)-glycoprotein beta-1,6-N-acetyl-glucosaminyltransferase, Isozyme B
GgaAffx.2724.1.A1_at	0.644	-6.15686	-1.712	KCNJ16	-3.16018	0.0057442	Potassium voltage-gated channel subfamily J member 16
GgaAffx.700.1.A1_at	0.591	-10.6755	-0.831	ACTRT2	-3.14415	0.0009401	Actin-related protein T2
Gga.14209.1.S1_at	0.591	-11.3607	-0.763	SLC9A5	-3.12222	0.000763	Solute carrier family 9, Subfamily A (NHE5, Cation proton antiporter 5), Member 5
Gga.10582.1.A1_at	0.591	-8.98963	-1.051	PANX1	-3.07825	0.0016683	Pannexin 1
GgaAffx.21681.1.S1_at	0.74	-4.61764	-2.359	NETO1	-3.07097	0.0141242	Neuropilin (NRP) and tolloid (TLL)-like 1
GgaAffx.10591.1.S1_at	0.799	-4.07146	-2.668	TMEM27	-3.03047	0.0205973	Transmembrane protein 27
GgaAffx.26373.1.A1_at	0.591	-9.65947	-0.953	PUM1	-2.98955	0.0013135	Pumilio RNA-binding family member 1
Gga.18839.1.A1_at	0.799	-4.12363	-2.636	TPM3	-2.98948	0.019837	Tropomyosin 3
GgaAffx.4612.1.S1_at	0.909	-3.3801	-3.136	TMPRSS4	-2.97311	0.035115	Transmembrane protease, Serine 4
Gga.10350.1.S1_at	0.858	-3.61571	-2.966	MEF2A	-2.93801	0.0290545	Myocyte enhancer factor 2A
Gga.7044.2.S1_at	0.591	-8.86332	-1.072	SEPP1	-2.93294	0.0017485	Selenoprotein P, Plasma, 1
GgaAffx.25956.1.S1_s_at	0.596	-7.69784	-1.293	LSM11	-2.9025	0.0027839	LSM11, U7 small nuclear RNA associated
GgaAffx.8477.2.S1_at	0.943	-3.24231	-3.241	SLC5A12	-2.89285	0.0393833	Solute carrier family 5 (sodium/monocarboxylate cotransporter), Member 12
Gga.12969.1.A1_at	0.591	-11.6075	-0.741	POGLUT1	-2.86999	0.0007098	Protein O-glucosyltransferase 1
GgaAffx.5092.1.S1_at	0.888	-3.45501	-3.081	BOLL	-2.84219	0.0330325	Boule homolog, RNA binding protein
GgaAffx.22678.1.S1_at	0.746	-4.57171	-2.383	PROKR2	-2.83029	0.01456	Prokineticin receptor 2
Gga.14325.1.S1_at	0.591	-8.85441	-1.073	NAA16	-2.81875	0.0017543	N(alpha)-acetyltransferase 16, NatA auxiliary subunit
Gga.888.2.S1_a_at	0.682	-5.11784	-2.116	COL6A3	-2.81724	0.010294	Collagen, Type VI, Alpha 3
Gga.4786.2.S1_at	0.646	-6.13812	-1.718	C18ORF32	-2.75326	0.0058006	Chromosome Z open reading frame, Human C18orf32
GgaAffx.9948.1.A1_at	0.661	-5.85506	-1.817	GJA10	-2.74318	0.0067429	Gap junction protein, Alpha 10, 62kDa
GgaAffx.8698.5.S1_s_at	0.591	-12.4015	-0.677	ZNF236	-2.73253	0.000568	Zinc finger protein 236
GgaAffx.12059.1.S1_at	0.681	-5.27616	-2.046	GFM1	-2.72694	0.0093617	G elongation factor, Mitochondrial 1
GgaAffx.6430.1.S1_at	0.792	-4.19036	-2.596	LOC424588	-2.72368	0.0189149	E3 ubiquitin-protein ligase HECTD3-like
Gga.5056.1.S1_at	0.73	-4.66211	-2.336	TCF20	-2.72227	0.0137179	Transcription factor 20 (AR1)
Gga.15086.1.S1_at	0.707	-4.82563	-2.253	C18orf63	-2.72081	0.0123444	Chromosome 18 open reading frame 63
GgaAffx.26329.1.S1_s_at	0.591	-10.3874	-0.863	PAK6	-2.71464	0.0010304	P21 protein (Cdc42/Rac)-activated kinase 6 [Source:EntrezGene;Acc:56924]
GgaAffx.1223.1.A1_at	0.681	-5.19087	-2.083	SKOR2	-2.71396	0.00985	SKI family transcriptional corepressor 2
Gga.751.1.A1_at	0.596	-8.05934	-1.217	LOC396296	-2.70101	0.0023941	Beta-1,4-galactosyltransferase
Gga.5164.1.S1_at	0.787	-4.29043	-2.538	BCL2A1	-2.691	0.0176301	BCL2-related protein A1
GgaAffx.6672.1.S1_at	0.596	-7.52448	-1.331	CEP128	-2.68182	0.0029996	Centrosomal protein 128kDa
GgaAffx.23222.1.S1_at	0.792	-4.1956	-2.593	RP11-166N6.3	-2.6716	0.0188448	Uncharacterized protein [Source:UniProtKB/TrEMBL;Acc:H3BUT2]
GgaAffx.24221.1.S1_s_at	0.762	-4.42369	-2.463	RASAL3	-2.64372	0.0160837	RAS protein activator like 3
Gga.505.1.A1_at	0.799	-4.08876	-2.657	LOC395859	-2.61332	0.0203413	Glutaminyl cyclase
Gga.13401.1.S1_at	0.591	-9.36789	-0.994	RP11-296A16.1	-2.60681	0.0014547	Uncharacterized protein [Source:UniProtKB/TrEMBL;Acc:H7C423]
GgaAffx.12475.1.S1_at	0.951	-3.19503	-3.278	TRAF5	-2.60448	0.0409927	TNF receptor associated factor 5
Gga.9545.1.S1_at	0.678	-5.42185	-1.985	LOC422317	-2.59987	0.0085961	Homeobox protein CDX-1-like
Gga.11418.1.S1_at	0.677	-5.44263	-1.976	PCYT1B	-2.5838	0.0084935	Phosphate cytidylyltransferase 1, Choline, Beta
Gga.17682.1.S1_at	0.591	-11.8773	-0.718	EGF	-2.56665	0.0006569	Epidermal growth factor
GgaAffx.26208.1.S1_at	0.803	-4.04686	-2.683	LOC427545	-2.56247	0.0209683	Histamine H3 receptor-like
GgaAffx.3024.1.S1_at	0.806	-3.94645	-2.746	FRMPD3	-2.55928	0.0225722	FERM and PDZ domain containing 3
Gga.13835.1.S1_at	0.594	-8.40951	-1.15	BACE1	-2.54484	0.0020807	Beta-site APP-cleaving enzyme 1
Gga.12826.1.S1_s_at	0.803	-4.03725	-2.689	LOC422276	-2.53899	0.0211156	Sodium/hydrogen exchanger 2-like
Gga.8344.5.S1_at	0.591	-11.7478	-0.729	RGS3	-2.53887	0.0006816	Regulator of G-protein signaling 3
GgaAffx.21796.1.S1_at	0.652	-6.06422	-1.743	AvBD13	-2.53826	0.0060295	Avian beta-defensin 13
Gga.11755.1.S1_at	0.706	-4.92369	-2.206	TERT	-2.52913	0.0116032	Telomerase reverse transcriptase
GgaAffx.7971.1.S1_at	0.649	-6.10065	-1.731	PKP4	-2.52404	0.0059152	Plakophilin 4
GgaAffx.5918.1.S1_at	0.962	-3.13297	-3.327	RRBP1	-2.50173	0.0432288	Ribosome binding protein 1
GgaAffx.22016.1.S1_at	0.853	-3.66052	-2.935	BRSK2	-2.48456	0.0280522	BR serine/threonine kinase 2
GgaAffx.5419.1.A1_at	0.792	-4.22164	-2.578	LOC771361	-2.47713	0.018501	Uncharacterized LOC771361
Gga.6214.1.S2_at	0.663	-5.74967	-1.856	PLA2G1BL	-2.4731	0.007143	Phospholipase A2, Major isoenzyme-like
Gga.1301.1.S1_at	0.744	-4.5827	-2.377	LRPPRC	-2.47181	0.0144542	Leucine rich pentatricopeptide repeat containing
GgaAffx.13038.1.S1_at	0.596	-7.70174	-1.292	PRPS2	-2.47173	0.0027793	Phosphoribosyl pyrophosphate synthetase 2
Gga.7908.2.S1_at	0.816	-3.8821	-2.787	CMC2	-2.46609	0.0236805	C-x(9)-C motif containing 2
GgaAffx.9791.1.S1_at	0.733	-4.65034	-2.342	GUCA1C	-2.45255	0.013824	Guanylate cyclase activator 1C
Gga.93.1.S1_at	0.652	-5.99235	-1.768	LIX1	-2.44655	0.0062633	Limb and CNS expressed 1
GgaAffx.5398.1.S1_at	0.652	-5.98767	-1.77	ENTPD2L	-2.43369	0.006279	Ectonucleoside triphosphate diphosphohydrolase 2-like
GgaAffx.3659.5.S1_s_at	0.591	-10.0141	-0.908	CASKIN1	-2.41696	0.0011645	CASK interacting protein 1
Gga.7330.2.S1_at	0.746	-4.55424	-2.392	SLC9A7	-2.40351	0.0147301	Solute carrier family 9, Subfamily A (NHE7, Cation proton antiporter 7), Member 7
Gga.19690.1.A1_at	0.631	-6.56629	-1.583	TDP2	-2.4011	0.0046706	Tyrosyl-DNA phosphodiesterase 2
GgaAffx.23951.2.A1_at	0.691	-5.0415	-2.151	HSBP1L1	-2.39958	0.0107854	Heat shock factor binding protein 1-like 1
GgaAffx.24867.3.S1_s_at	0.613	-6.74737	-1.53	PRDM15	-2.3993	0.0042776	PR domain 15
Gga.11359.1.S1_at	0.661	-5.855	-1.817	NFX1	-2.39896	0.0067431	Nuclear transcription factor, X-box binding 1
Gga.8039.1.S1_at	0.591	-10.6687	-0.832	SLC32A1	-2.39363	0.0009422	Solute carrier family 32 (GABA vesicular transporter), Member 1
Gga.14057.1.S1_a_at	0.943	-3.24823	-3.237	LOC418554	-2.38093	0.0391874	V-set domain containing T cell activation inhibitor 1-like
Gga.11695.1.S1_s_at	0.76	-4.44307	-2.452	THSD1	-2.37966	0.0158732	Thrombospondin type 1 domain containing 1
Gga.7677.1.S1_at	0.663	-5.74467	-1.858	FAM53B	-2.37166	0.0071627	Family with sequence similarity 53 member B
Gga.108.1.S1_at	0.986	-2.97769	-3.454	LOC374057	-2.36948	0.0495081	Adrenoceptor alpha 1A
Gga.6511.1.A1_at	0.986	-2.98453	-3.448	GPR126	-2.36749	0.0492092	G protein-coupled receptor 126
GgaAffx.23387.1.S1_at	0.888	-3.46343	-3.075	LIN7A	-2.36335	0.032808	Lin-7 homolog A (C. Elegans)
Gga.19410.1.S1_at	0.975	-3.03953	-3.403	CADM3	-2.34691	0.0468825	Cell adhesion molecule 3
GgaAffx.5980.1.S1_at	0.908	-3.38589	-3.132	NPY1R	-2.33345	0.0349482	Neuropeptide Y receptor Y1
GgaAffx.24973.1.S1_at	0.682	-5.12799	-2.111	APOB	-2.32989	0.0102308	Apolipoprotein B
Gga.14915.1.A1_at	0.624	-6.6913	-1.546	KIF14	-2.31518	0.0043946	Kinesin family member 14
GgaAffx.20613.1.S1_at	0.943	-3.23951	-3.243	LSM8	-2.31253	0.0394764	LSM8 homolog, U6 small nuclear RNA associated (S. Cerevisiae)
GgaAffx.5087.1.S1_at	0.591	-11.4259	-0.758	CDHR3	-2.30943	0.0007484	Cadherin related family member 3
Gga.6479.1.S1_at	0.596	-8.07109	-1.215	TMEM52B	-2.30622	0.0023827	Transmembrane protein 52B
Gga.10404.1.A1_at	0.681	-5.13882	-2.107	LOC428525	-2.27721	0.0101639	Histamine H3 receptor-like
Gga.13812.1.S1_at	0.681	-5.33778	-2.02	PDE1A	-2.26688	0.0090278	Phosphodiesterase 1A, Calmodulin-dependent
GgaAffx.3355.1.S1_at	0.737	-4.62897	-2.353	PRDM6	-2.26135	0.0140193	PR domain 6
Gga.96.1.S1_a_at	0.654	-5.96391	-1.778	GJD2	-2.23949	0.006359	Gap junction protein delta 2
GgaAffx.22809.1.A1_at	0.809	-3.90626	-2.771	PLBD2	-2.23253	0.0232565	Phospholipase B domain containing 2
Gga.10698.1.S1_s_at	0.712	-4.74963	-2.291	CYP2J2L6	-2.23045	0.0129602	Cytochrome P450 2J2-like 6
Gga.11941.1.S1_at	0.681	-5.20227	-2.078	AK5	-2.22453	0.009783	Adenylate kinase 5
Gga.5840.1.A1_at	0.663	-5.724	-1.866	EMC1	-2.21757	0.007245	ER membrane protein complex subunit 1
Gga.17086.1.S1_at	0.981	-3.01415	-3.424	MEIKIN	-2.21398	0.0479392	Meiotic kinetochore factor
GgaAffx.11600.1.S1_s_at	0.904	-3.40607	-3.117	DTWD2	-2.19827	0.0343751	DTW domain containing 2
GgaAffx.9863.1.S1_at	0.775	-4.33727	-2.511	FAXC	-2.17917	0.0170661	Failed axon connections homolog
GgaAffx.443.1.A1_at	0.659	-5.87461	-1.81	SLC45A3	-2.17317	0.0066718	Solute carrier family 45 member 3
Gga.7042.2.S1_at	0.962	-3.1321	-3.328	CUL2	-2.17017	0.043261	Cullin 2
Gga.14620.1.S1_at	0.665	-5.68035	-1.882	AP1G1	-2.16922	0.0074226	Adaptor-related protein complex 1, Gamma 1 subunit
GgaAffx.1710.1.S1_s_at	0.679	-5.41472	-1.988	ADCY10	-2.15749	0.0086317	Adenylate cyclase 10 (soluble)
Gga.14417.2.S1_a_at	0.868	-3.58026	-2.991	SLC41A1	-2.15348	0.0298789	Solute carrier family 41 (magnesium transporter), Member 1
Gga.11931.1.S1_at	0.881	-3.50077	-3.048	N4BP2L1	-2.15238	0.0318348	NEDD4 binding protein 2-like 1
GgaAffx.8023.2.S1_at	0.896	-3.43553	-3.095	ALDH5A1	-2.15057	0.033559	Aldehyde dehydrogenase 5 family member A1
GgaAffx.1974.2.S1_at	0.863	-3.59485	-2.981	ANK3	-2.14921	0.029536	Ankyrin 3, Node of Ranvier (ankyrin G)
GgaAffx.1020.4.S1_s_at	0.596	-7.67676	-1.297	C5	-2.14733	0.002809	Complement component 5
Gga.19965.1.S1_at	0.966	-3.07853	-3.371	GLE1	-2.14457	0.0453137	GLE1, RNA export mediator
GgaAffx.7715.3.S1_at	0.963	-3.10738	-3.348	NPSR1	-2.14449	0.044194	Neuropeptide S receptor 1
GgaAffx.3568.2.S1_at	0.598	-7.47606	-1.343	CRISPLD2	-2.14439	0.0030637	Cysteine-rich secretory protein LCCL domain containing 2
GgaAffx.3173.1.S1_at	0.674	-5.51072	-1.949	PDC	-2.14207	0.0081678	Phosducin
Gga.11471.1.S1_at	0.76	-4.44471	-2.451	TTF1	-2.13809	0.0158556	Transcription termination factor, RNA polymerase I
GgaAffx.2820.1.S1_at	0.591	-10.0461	-0.904	TNRC18	-2.1299	0.0011522	Trinucleotide repeat containing 18
Gga.2212.2.S1_x_at	0.79	-4.26261	-2.554	MOCS1	-2.12136	0.017976	Molybdenum cofactor synthesis 1
Gga.424.1.S1_s_at	0.881	-3.5058	-3.044	VSIG1	-2.11927	0.0317065	V-set and immunoglobulin domain containing 1
GgaAffx.2037.1.S1_at	0.779	-4.32255	-2.519	COL16A1	-2.11058	0.0172409	Collagen, Type XVI, Alpha 1
Gga.5089.1.S1_at	0.598	-7.12718	-1.428	COL14A1	-2.10628	0.0035808	Collagen, Type XIV, Alpha 1
Gga.18251.1.S1_at	0.962	-3.12528	-3.333	MSH6	-2.10553	0.043516	MutS homolog 6
GgaAffx.8450.2.S1_at	0.829	-3.79854	-2.842	LOC428510	-2.10484	0.0252225	Dynein heavy chain 5, Axonemal-like
Gga.11118.1.A1_at	0.641	-6.35418	-1.648	TALDO1	-2.09834	0.0051915	Transaldolase 1
Gga.2063.1.S1_at	0.706	-4.86805	-2.233	TEC	-2.09227	0.0120167	Tec protein tyrosine kinase
GgaAffx.3722.1.S1_at	0.969	-3.06626	-3.381	AQP8	-2.07919	0.0458005	Aquaporin 8
GgaAffx.11899.1.S1_at	0.591	-8.67703	-1.103	PROM1	-2.07797	0.001876	Prominin 1
Gga.10586.1.A1_at	0.854	-3.65233	-2.941	ABCC6	-2.07309	0.0282323	ATP-binding cassette, Sub-family C (CFTR/MRP), Member 6
Gga.9840.1.S1_at	0.681	-5.26691	-2.05	KLHL22	-2.06997	0.0094132	Kelch like family member 22
Gga.11271.1.S1_at	0.799	-4.12604	-2.635	MRPL20	-2.06092	0.0198028	Mitochondrial ribosomal protein L20
Gga.5373.1.S1_at	0.871	-3.5555	-3.009	TMEM45B	-2.05735	0.0304719	Transmembrane protein 45B
Gga.9103.1.S1_at	0.598	-7.35363	-1.372	LOC418700	-2.05027	0.0032336	Lysozyme g-like
GgaAffx.8598.1.S1_at	0.844	-3.7262	-2.89	GCC1	-2.0411	0.0266591	GRIP and coiled-coil domain containing 1
Gga.11732.1.S1_at	0.861	-3.60388	-2.974	MTOR	-2.0214	0.0293265	Mechanistic target of rapamycin
Gga.13369.1.S1_at	0.681	-5.23451	-2.064	PTPMT1	-2.01326	0.0095963	Protein tyrosine phosphatase, Mitochondrial 1
Gga.18872.1.S1_s_at	0.612	-6.76347	-1.525	SNAP91	-2.00307	0.0042447	Synaptosomal-associated protein, 91kDa
Gga.12714.1.S1_at	0.799	-4.09089	-2.656	SLC35F4	-1.98913	0.02031	Solute carrier family 35, Member F4
Gga.9736.1.S1_at	0.596	-8.17598	-1.194	PRKAR1B	-1.98403	0.0022834	Protein kinase, CAMP-dependent, Regulatory, Type I, Beta
Gga.6557.1.S1_at	0.792	-4.20858	-2.585	EMX2	-1.98354	0.0186725	Empty spiracles homeobox 2
Gga.16911.1.S1_at	0.591	-9.27077	-1.008	MAN1C1	-1.97929	0.001506	Mannosidase, Alpha, Class 1C, Member 1
GgaAffx.11201.1.S1_s_at	0.706	-4.85604	-2.239	TLR1A	-1.97888	0.0121084	Toll-like receptor 1 family member A
Gga.1125.1.S1_s_at	0.97	-3.06278	-3.384	GBE	-1.96975	0.0459394	Eye-globin
Gga.17441.1.S1_at	0.596	-7.72011	-1.288	FAM101A	-1.9674	0.0027576	Family with sequence similarity 101 member A
Gga.1617.1.S1_at	0.85	-3.69433	-2.912	KCNC1	-1.9632	0.0273241	Potassium voltage-gated channel, Shaw-related subfamily, Member 1
GgaAffx.3366.10.S1_at	0.598	-7.01867	-1.456	SORBS1	-1.94674	0.0037641	Sorbin and SH3 domain containing 1
GgaAffx.25618.1.S1_at	0.681	-5.16559	-2.095	FA2H	-1.93605	0.0100009	Fatty acid 2-hydroxylase
Gga.11582.2.S1_at	0.881	-3.49188	-3.054	MPST	-1.92403	0.0320631	Mercaptopyruvate sulfurtransferase
Gga.10980.2.S1_s_at	0.963	-3.10948	-3.346	PAPPA	-1.92225	0.0441138	Pregnancy-associated plasma protein A, Pappalysin 1
Gga.15620.1.A1_at	0.608	-6.82212	-1.509	CDC42EP2	-1.91978	0.0041276	CDC42 effector protein 2
GgaAffx.12267.1.S1_at	0.97	-3.06209	-3.384	ATP9B	-1.91687	0.0459671	ATPase, Class II, Type 9B
Gga.13756.1.S1_at	0.775	-4.33078	-2.515	NTNG1	-1.90944	0.0171429	Netrin G1
Gga.19580.1.S1_s_at	0.817	-3.86274	-2.8	ARHGEF10L	-1.89756	0.0240271	Rho guanine nucleotide exchange factor (GEF) 10-like
GgaAffx.7191.1.S1_at	0.963	-3.12192	-3.336	KIF25	-1.88955	0.0436422	Kinesin family member 25
Gga.14856.1.S1_at	0.84	-3.75222	-2.873	RPS6KA5	-1.8888	0.0261311	Ribosomal protein S6 kinase, 90kDa, Polypeptide 5
Gga.209.1.S1_a_at	0.644	-6.21374	-1.693	WNT3A	-1.88417	0.0055776	Wingless-type MMTV integration site family, Member 3A
GgaAffx.3775.4.S1_at	0.888	-3.45647	-3.08	LOC416935	-1.87969	0.0329934	Solute carrier family 2, Facilitated glucose transporter member 11-like
Gga.5994.1.S1_s_at	0.762	-4.40852	-2.471	TMEM14C	-1.85158	0.0162509	Transmembrane protein 14C
GgaAffx.22300.1.S1_at	0.76	-4.44548	-2.451	C10ORF12	-1.8497	0.0158473	Chromosome 6 open reading frame, Human C10orf12
Gga.14312.1.S1_at	0.862	-3.60173	-2.976	LOC770527	-1.84538	0.0293761	Similar to LOC495105 protein
Gga.17348.1.S1_at	0.703	-4.93658	-2.2	CAMK2D	-1.83276	0.01151	Calcium/calmodulin-dependent protein kinase II delta
Gga.14200.1.S1_s_at	0.797	-4.14246	-2.625	CUZD1	-1.80511	0.0195712	CUB and zona pellucida like domains 1
GgaAffx.26097.1.A1_at	0.961	-3.16562	-3.301	GPER1	-1.80397	0.0420341	G protein-coupled estrogen receptor 1
Gga.12288.1.S1_at	0.844	-3.72734	-2.889	RCN1	-1.74775	0.0266358	Reticulocalbin 1, EF-hand calcium binding domain
Gga.8973.1.S1_at	0.706	-4.84128	-2.246	EXOC3L4	-1.74743	0.0122222	Exocyst complex component 3 like 4
Gga.18946.1.S1_at	0.706	-4.8914	-2.221	YEATS4	-1.74479	0.011841	YEATS domain containing 4
GgaAffx.7026.1.S1_at	0.799	-4.08807	-2.658	CCSAP	-1.74417	0.0203513	Centriole, Cilia and spindle associated protein
Gga.11631.1.S1_at	0.817	-3.83462	-2.818	PRAM1	-1.73623	0.0245419	PML-RARA regulated adaptor molecule 1
GgaAffx.3690.1.A1_at	0.914	-3.34841	-3.16	NPY4R	-1.73539	0.0360444	Neuropeptide Y receptor Y4
GgaAffx.20394.1.S1_at	0.805	-3.96209	-2.736	PAPD4	-1.73241	0.0223125	PAP associated domain containing 4
Gga.384.1.S1_at	0.719	-4.72219	-2.305	HSD17B1	-1.7298	0.0131919	Hydroxysteroid (17-beta) dehydrogenase 1
GgaAffx.11115.4.S1_s_at	0.596	-8.11239	-1.206	DCHS1	-1.72236	0.0023429	Dachsous cadherin-related 1
Gga.15753.1.S2_at	0.804	-3.98172	-2.723	CD47	-1.71974	0.0219919	CD47 molecule
Gga.14674.1.S1_at	0.703	-4.93526	-2.2	CROCC	-1.7146	0.0115196	Ciliary rootlet coiled-coil, Rootletin
Gga.10469.1.S1_at	0.789	-4.28147	-2.543	SPAG1	-1.71177	0.0177406	Sperm associated antigen 1
GgaAffx.4928.3.S1_s_at	0.737	-4.63419	-2.35	BCO2	-1.71011	0.0139713	Beta-carotene oxygenase 2
GgaAffx.3672.1.S1_at	0.924	-3.31632	-3.184	BRICD5	-1.70714	0.0370163	BRICHOS domain containing 5
GgaAffx.1428.1.S1_at	0.881	-3.5038	-3.046	GABRP	-1.70611	0.0317575	Gamma-aminobutyric acid (GABA) A receptor, Pi
Gga.19397.1.S1_at	0.712	-4.75025	-2.291	RP1-37E16.12	-1.70597	0.012955	Uncharacterized protein [Source:UniProtKB/TrEMBL;Acc:V9GYY5]
GgaAffx.4620.3.S1_s_at	0.962	-3.12778	-3.331	SH3RF2	-1.70165	0.0434223	SH3 domain containing ring finger 2
GgaAffx.21362.1.S1_at	0.596	-8.36396	-1.158	COX14	-1.69513	0.0021184	COX14 cytochrome c oxidase assembly factor
GgaAffx.4393.3.S1_s_at	0.852	-3.68306	-2.92	LOC771298	-1.67992	0.0275642	Uncharacterized LOC771298
GgaAffx.20152.1.S1_at	0.792	-4.20227	-2.589	LOC416055	-1.67264	0.0187559	Uncharacterized LOC416055
Gga.5969.2.S1_a_at	0.712	-4.76329	-2.284	PAQR7	-1.65159	0.0128467	Progestin and adipoQ receptor family member VII
GgaAffx.20937.1.S1_at	0.817	-3.86369	-2.799	PDS5B	-1.65035	0.0240099	PDS5, Regulator of cohesion maintenance, Homolog B (S. Cerevisiae)
GgaAffx.4644.3.S1_s_at	0.873	-3.54499	-3.016	SSH1	-1.63908	0.0307278	Slingshot homolog 1 (Drosophila)
Gga.11929.1.S1_at	0.888	-3.46979	-3.07	KLHDC8A	-1.62169	0.0326397	Kelch domain containing 8A
GgaAffx.20553.1.S1_s_at	0.775	-4.33639	-2.512	DNAJC22	-1.61842	0.0170765	DnaJ heat shock protein family (Hsp40) member C22
GgaAffx.473.1.S1_at	0.681	-5.15328	-2.1	SLC26A9	-1.61562	0.0100755	Solute carrier family 26 (anion exchanger), Member 9
Gga.19968.1.S1_at	0.608	-6.85489	-1.5	SNX19	-1.61113	0.004064	Sorting nexin 19
Gga.10825.1.S1_s_at	0.873	-3.54367	-3.017	E2F8	-1.60743	0.0307603	E2F transcription factor 8
GgaAffx.5422.1.S1_at	0.681	-5.33961	-2.019	INO80D	-1.60631	0.0090181	INO80 complex subunit D
GgaAffx.626.1.A1_at	0.639	-6.42254	-1.626	PANX3	-1.6021	0.0050159	Pannexin 3
GgaAffx.2353.1.S1_at	0.598	-7.30828	-1.383	NIPAL4	-1.60193	0.0032995	NIPA-like domain containing 4
GgaAffx.583.1.S1_at	0.792	-4.20892	-2.585	TAT	-1.58182	0.0186679	Tyrosine aminotransferase
GgaAffx.24133.3.S1_s_at	0.652	-6.04929	-1.748	RP11-545J16.1	-1.57835	0.0060772	Solute carrier organic anion transporter family member [Source:UniProtKB/TrEMBL;Acc:F5H094]
GgaAffx.11058.1.S1_at	0.939	-3.26797	-3.221	FOLH1	-1.57448	0.0385423	Folate hydrolase (prostate-specific membrane antigen) 1
Gga.12371.2.S1_at	0.681	-5.16849	-2.093	LOC418424	-1.57406	0.0099834	Uncharacterized LOC418424
GgaAffx.25732.1.S1_at	0.792	-4.21795	-2.58	NECAB3	-1.56662	0.0185493	N-terminal EF-hand calcium binding protein 3
GgaAffx.9420.2.S1_at	0.816	-3.87562	-2.791	CTC1	-1.56592	0.0237958	CTS telomere maintenance complex component 1
GgaAffx.8644.1.S1_s_at	0.639	-6.44293	-1.62	BAHCC1	-1.56462	0.004965	BAH domain and coiled-coil containing 1
Gga.17066.1.S1_at	0.881	-3.48873	-3.057	KIAA1456	-1.56371	0.0321447	KIAA1456
GgaAffx.25680.1.S1_at	0.817	-3.85327	-2.806	MAP4K3	-1.56011	0.024199	Mitogen-activated protein kinase kinase kinase kinase 3
Gga.18478.1.S1_s_at	0.644	-6.18631	-1.702	OLFM4	-1.55194	0.0056572	Olfactomedin 4
GgaAffx.25698.1.S1_at	0.719	-4.71032	-2.311	NSD1	-1.54576	0.0132938	Nuclear receptor binding SET domain protein 1
GgaAffx.4014.1.S1_at	0.609	-6.78894	-1.518	XKR7	-1.54376	0.0041933	XK related 7
Gga.7514.2.S1_at	0.899	-3.4209	-3.106	CAD	-1.53032	0.0339613	Carbamoyl-phosphate synthetase 2, Aspartate transcarbamylase, And dihydroorotase
Gga.8420.2.S1_a_at	0.805	-3.97837	-2.726	CACNG1	-1.5253	0.0220462	Calcium channel, Voltage-dependent, Gamma subunit 1
GgaAffx.9952.1.S1_at	0.943	-3.22588	-3.254	ACOT12	-1.52356	0.0399335	Acyl-CoA thioesterase 12
Gga.6509.1.A1_at	0.706	-4.84583	-2.243	LOC421389	-1.52323	0.012187	Uncharacterized LOC421389
GgaAffx.23518.1.S1_at	0.975	-3.03745	-3.405	DACT2	-1.51796	0.0469683	Dishevelled-binding antagonist of beta-catenin 2
Gga.696.1.S1_at	0.975	-3.04373	-3.399	BDNF	-1.51509	0.0467107	Brain-derived neurotrophic factor
GgaAffx.6970.1.S1_s_at	0.906	-3.39258	-3.127	LOC771163	-1.49458	0.0347571	Similar to mixed lineage kinase 4 (KIAA1804)
GgaAffx.6871.1.S1_at	0.644	-6.16903	-1.708	UNC79	-1.489	0.0057081	Unc-79 homolog (C. Elegans)
GgaAffx.4394.1.S1_at	0.816	-3.88036	-2.788	LOC416622	-1.48794	0.0237113	Transmembrane protein 180-like
Gga.18695.1.S1_at	0.863	-3.59383	-2.982	FAM192A	-1.4857	0.0295598	Family with sequence similarity 192 member A
Gga.10644.1.S1_at	0.82	-3.8265	-2.823	SERPINA10	-1.47686	0.024693	Serpin peptidase inhibitor, Clade A (alpha-1 antiproteinase, Antitrypsin), Member 10
Gga.469.2.S1_a_at	0.609	-6.80783	-1.513	FOXC2	-1.45893	0.0041557	Forkhead box C2 (MFH-1, Mesenchyme forkhead 1)
Gga.10182.1.S1_at	0.937	-3.2769	-3.215	GIMD1	-1.45733	0.0382547	GIMAP family P-loop NTPase domain containing 1
Gga.8490.1.S1_at	0.793	-4.17622	-2.605	BRINP1	-1.43895	0.0191058	Bone morphogenetic protein/retinoic acid inducible neural-specific 1
Gga.14347.1.S1_s_at	0.682	-5.09611	-2.126	MED12L	-1.43499	0.010431	Mediator complex subunit 12-like
GgaAffx.21962.1.S1_at	0.975	-3.04012	-3.402	SMPDL3B	-1.43128	0.0468586	Sphingomyelin phosphodiesterase acid like 3B
Gga.14433.1.S1_at	0.744	-4.58941	-2.373	IL12B	-1.42047	0.0143901	Interleukin 12B
GgaAffx.9042.3.S1_s_at	0.654	-5.9481	-1.784	A2ML2	-1.41902	0.006413	Alpha-2-macroglobulin-like 2
Gga.3140.1.A1_s_at	0.656	-5.9168	-1.795	THSD7A	-1.41894	0.0065217	Thrombospondin, Type I, Domain containing 7A
GgaAffx.23090.1.S1_s_at	0.811	-3.90184	-2.774	ADGRG3	-1.41666	0.0233335	Adhesion G protein-coupled receptor G3
GgaAffx.6155.1.S1_at	0.852	-3.66375	-2.933	AVPR1A	-1.40415	0.0279816	Arginine vasopressin receptor 1A
Gga.17811.1.S1_at	0.706	-4.85293	-2.24	PROSER2	-1.39856	0.0121322	Proline and serine rich 2
GgaAffx.26267.1.S1_at	0.677	-5.44713	-1.974	LAMC2	-1.39848	0.0084715	Laminin, Gamma 2
GgaAffx.20608.1.S1_at	0.792	-4.25284	-2.56	LOC101748692	-1.39064	0.0180995	Uncharacterized LOC101748692
Gga.15646.1.A1_at	0.652	-6.00289	-1.764	LOC775970	-1.38736	0.0062283	Uncharacterized LOC775970
Gga.2239.1.S1_at	0.881	-3.50891	-3.042	LOC419136	-1.38588	0.0316274	CMP-N-acetylneuraminate-beta-galactosamide-alpha-2,3-sialyltransferase 2-like
GgaAffx.20255.1.S1_at	0.843	-3.73329	-2.885	PARP4	-1.3793	0.0265139	Poly (ADP-ribose) polymerase family, Member 4
Gga.13319.1.A1_at	0.92	-3.32946	-3.174	CDC14A	-1.37593	0.0366146	Cell division cycle 14A
GgaAffx.1654.1.S1_at	0.843	-3.74264	-2.879	PCASP3	-1.37569	0.026324	Paracaspase 3
GgaAffx.5482.2.S1_s_at	0.665	-5.69617	-1.876	ZNF800	-1.37466	0.0073576	Zinc finger protein 800
Gga.588.1.S1_at	0.986	-2.97334	-3.457	GFRA1	-1.37163	0.0496994	GDNF family receptor alpha 1
Gga.5366.1.S1_at	0.674	-5.55336	-1.932	GTF2A1	-1.37048	0.0079719	General transcription factor IIA 1
GgaAffx.24089.1.S1_s_at	0.674	-5.57835	-1.922	ERC1	-1.36963	0.0078599	ELKS/RAB6-interacting/CAST family member 1
GgaAffx.6487.4.S1_s_at	0.881	-3.49133	-3.055	TMEM63B	-1.3558	0.0320774	Transmembrane protein 63B
Gga.15802.1.S1_s_at	0.72	-4.70522	-2.314	SOBP	-1.34998	0.0133379	Sine oculis binding protein homolog
Gga.15313.1.S1_at	0.77	-4.38596	-2.484	SRSF4	-1.3488	0.0165037	Serine/arginine-rich splicing factor 4
GgaAffx.12027.1.S1_s_at	0.792	-4.19848	-2.591	SLC6A9	-1.34779	0.0188063	Solute carrier family 6 (neurotransmitter transporter, Glycine), Member 9
Gga.6986.1.S1_at	0.681	-5.13909	-2.106	GBF1	-1.34487	0.0101622	Golgi brefeldin A resistant guanine nucleotide exchange factor 1
GgaAffx.7466.1.A1_at	0.817	-3.84018	-2.814	CCR2	-1.33547	0.0244389	Chemokine (C-C motif) receptor 2
Gga.15282.1.S1_at	0.808	-3.92826	-2.757	MTMR8	-1.3338	0.0228788	Myotubularin related protein 8
GgaAffx.9855.1.S1_at	0.649	-6.09527	-1.732	CD80	-1.32718	0.005932	CD80 molecule
GgaAffx.512.1.S1_at	0.835	-3.77361	-2.858	PTAFR	-1.32456	0.0257065	Platelet-activating factor receptor
GgaAffx.6113.1.S1_at	0.677	-5.43342	-1.98	C6H10ORF90	-1.31762	0.0085388	Chromosome 6 open reading frame, Human C10orf90
Gga.11944.2.S1_a_at	0.654	-5.97298	-1.775	FAM19A1	-1.30707	0.0063283	Family with sequence similarity 19 (chemokine (C-C motif)-like), Member A1
Gga.13933.1.S1_at	0.775	-4.33369	-2.513	ZNF423	-1.30695	0.0171084	Zinc finger protein 423
Gga.1840.1.S1_at	0.787	-4.29386	-2.536	NEUROD1	-1.29185	0.0175879	Neurogenic differentiation 1
GgaAffx.1741.1.S1_at	0.799	-4.0756	-2.665	PCYOX1L	-1.2835	0.0205356	Prenylcysteine oxidase 1 like
Gga.19984.1.S1_at	0.681	-5.22825	-2.067	B3GNTL2	-1.2823	0.0096321	UDP-GlcNAc:betaGal beta-1,3-N-acetylglucosaminyltransferase-like 2
GgaAffx.399.1.S1_at	0.805	-3.9729	-2.729	KIF21B	-1.26999	0.0221354	Kinesin family member 21B
GgaAffx.12942.1.S1_s_at	0.904	-3.40564	-3.117	PLLP	-1.26635	0.0343873	Plasmolipin
GgaAffx.3857.1.S1_at	0.963	-3.12191	-3.336	RAD21L1	-1.26597	0.0436428	RAD21 cohesin complex component like 1
Gga.10256.1.S1_at	0.797	-4.13385	-2.63	SGSH	-1.26298	0.0196922	N-sulfoglucosamine sulfohydrolase
Gga.14484.1.S1_at	0.936	-3.27914	-3.213	LRRC8B	-1.25395	0.038183	Leucine rich repeat containing 8 family, Member B
GgaAffx.24601.1.S1_at	0.852	-3.67146	-2.928	FAM154A	-1.25133	0.0278141	Family with sequence similarity 154, Member A
Gga.18868.1.S1_at	0.677	-5.43577	-1.979	FAM102A	-1.23382	0.0085272	Family with sequence similarity 102 member A
GgaAffx.11442.1.S1_at	0.666	-5.66089	-1.89	NASP	-1.23076	0.0075036	Nuclear autoantigenic sperm protein (histone-binding)
Gga.12355.2.A1_at	0.933	-3.29078	-3.204	MFAP2	-1.22567	0.0378129	Microfibrillar associated protein 2
GgaAffx.2766.1.S1_s_at	0.949	-3.20879	-3.267	ASTN1	-1.22316	0.0405161	Astrotactin 1
GgaAffx.2036.1.S1_at	0.804	-4.00512	-2.709	OARD1	-1.22261	0.0216172	O-acyl-ADP-ribose deacylase 1
Gga.12647.1.S1_at	0.962	-3.13555	-3.325	SPTSSA	-1.21979	0.0431329	Serine palmitoyltransferase small subunit A
GgaAffx.2225.1.S1_s_at	0.816	-3.88809	-2.783	LPCAT2	-1.2161	0.0235745	Lysophosphatidylcholine acyltransferase 2
Gga.13021.1.S1_at	0.804	-4.02813	-2.694	BCLAF1	-1.21535	0.0212565	BCL2-associated transcription factor 1
Gga.5128.1.S1_at	0.933	-3.29547	-3.2	CCL20	-1.19238	0.0376652	C-C motif chemokine ligand 20
Gga.295.1.S1_at	0.805	-3.96091	-2.737	DBH	-1.19178	0.022332	Dopamine beta-hydroxylase
GgaAffx.11309.2.S1_at	0.756	-4.47793	-2.433	HECTD4	-1.17999	0.0155031	HECT domain containing E3 ubiquitin protein ligase 4
GgaAffx.3451.1.S1_at	0.79	-4.26829	-2.551	TNFRSF14	-1.17734	0.0179047	Tumor necrosis factor receptor superfamily, Member 14
GgaAffx.9175.1.S1_at	0.837	-3.7689	-2.861	LPAR5	-1.17693	0.0257993	Lysophosphatidic acid receptor 5
Gga.17980.1.S1_at	0.943	-3.22557	-3.254	AUH	-1.17663	0.0399442	AU RNA binding protein/enoyl-CoA hydratase
GgaAffx.4571.1.A1_at	0.854	-3.62866	-2.957	LPP	-1.17327	0.0287603	LIM domain containing preferred translocation partner in lipoma
GgaAffx.21837.1.S1_s_at	0.762	-4.41044	-2.47	AvBD5	-1.17028	0.0162296	Avian beta-defensin 5
Gga.4798.1.S1_at	0.969	-3.0706	-3.377	GPM6A	-1.16242	0.0456272	Glycoprotein M6A
GgaAffx.11073.1.A1_at	0.943	-3.22854	-3.252	NTF3	-1.16194	0.0398441	Neurotrophin 3
Gga.1311.5.S1_s_at	0.803	-4.05434	-2.678	TRBV6-5	-1.15138	0.0208546	T cell receptor beta variable 6-5
Gga.15036.1.S1_at	0.762	-4.41225	-2.469	LOC419276	-1.14984	0.0162096	Bactericidal permeability-increasing protein-like
GgaAffx.7361.1.S1_at	0.919	-3.33308	-3.172	PTPN4	-1.1464	0.0365046	Protein tyrosine phosphatase, Non-receptor type 4 (megakaryocyte)
Gga.7804.1.S1_at	0.716	-4.73139	-2.3	ACSM3	-1.14325	0.0131137	Acyl-CoA synthetase medium-chain family member 3
Gga.7714.3.S1_at	0.937	-3.27403	-3.217	CSTF2	-1.13595	0.0383469	Cleavage stimulation factor, 3' pre-RNA, Subunit 2, 64kDa
GgaAffx.20539.1.S1_at	0.805	-3.96551	-2.734	SBNO2	-1.13147	0.0222562	Strawberry notch homolog 2 (Drosophila)
GgaAffx.13010.1.S1_at	0.943	-3.24592	-3.238	NUF2	-1.12484	0.0392636	NUF2, NDC80 kinetochore complex component
GgaAffx.8842.1.S1_at	0.799	-4.08428	-2.66	PTPRM	-1.11866	0.0204072	Protein tyrosine phosphatase, Receptor type, M
GgaAffx.25095.1.S1_at	0.892	-3.4438	-3.089	ITGBL1	-1.11491	0.0333343	Integrin subunit beta like 1
Gga.12601.1.S1_at	0.681	-5.17668	-2.09	EXOSC1	-1.11392	0.0099344	Exosome component 1
Gga.15515.1.S1_at	0.866	-3.58652	-2.987	LOC420726	-1.11159	0.0297312	Uncharacterized LOC420726
GgaAffx.8414.2.S1_s_at	0.79	-4.27032	-2.549	C3AR1	-1.10651	0.0178793	Complement component 3a receptor 1
GgaAffx.25295.1.S1_at	0.908	-3.38844	-3.13	LOC430886	-1.0996	0.0348753	Similar to beige protein homolog
GgaAffx.3602.1.S1_s_at	0.792	-4.22622	-2.575	ABCA4	-1.08693	0.0184415	ATP-binding cassette, Sub-family A (ABC1), Member 4
GgaAffx.3929.1.S1_at	0.962	-3.14923	-3.314	GPR112	-1.07693	0.0426286	G protein-coupled receptor 112
GgaAffx.6705.1.S1_at	0.848	-3.71278	-2.899	TACR3	-1.07267	0.0269366	Tachykinin receptor 3
Gga.11370.1.S1_at	0.792	-4.20609	-2.587	PTGFR	-1.06697	0.0187054	Prostaglandin F receptor
GgaAffx.20763.1.S1_at	0.962	-3.1498	-3.314	CTC-554D6.1	-1.06658	0.042608	Uncharacterized protein [Source:UniProtKB/TrEMBL;Acc:H3BNH8]
GgaAffx.24061.1.S1_at	0.682	-5.10473	-2.122	MYO10	-1.06587	0.0103764	Myosin X
GgaAffx.2767.1.A1_at	0.986	-2.98018	-3.452	PLEKHF1	-1.0397	0.0493988	Pleckstrin homology domain containing, Family F (with FYVE domain) member 1
Gga.20031.1.S1_at	0.787	-4.29436	-2.536	FADS2	-1.03502	0.0175819	Fatty acid desaturase 2
Gga.223.1.S1_at	0.817	-3.84963	-2.808	ITPR1	-1.03444	0.0242654	Inositol 1,4,5-trisphosphate receptor, Type 1
GgaAffx.1515.3.S1_s_at	0.986	-2.99591	-3.439	OGDHL	-1.03213	0.0487165	Oxoglutarate dehydrogenase-like
Gga.935.1.S1_at	0.712	-4.7757	-2.278	PTCH2	-1.0267	0.0127447	Patched 2
GgaAffx.10656.2.S1_at	0.943	-3.25018	-3.235	PRSS55	-1.02123	0.0391231	Protease, Serine, 55
Gga.2386.1.S1_at	0.954	-3.18747	-3.284	SAMD4A	-1.01536	0.0412573	Sterile alpha motif domain containing 4A
GgaAffx.24395.1.S1_at	0.969	-3.06879	-3.379	PAK4	-1.01417	0.0456994	P21 protein (Cdc42/Rac)-activated kinase 4
Gga.14556.1.A1_at	0.937	-3.27515	-3.216	EMID1	-1.00739	0.0383108	EMI domain containing 1
Gga.13305.1.A1_at	0.962	3.14774	-3.316	C9H2ORF82	0.995796	0.0426833	Chromosome 9 open reading frame, Human C2orf82
Gga.10095.1.S1_at	0.74	4.61356	-2.361	KCTD4	1.00458	0.0141623	Potassium channel tetramerization domain containing 4
Gga.739.1.S1_at	0.868	3.57553	-2.994	LCN15	1.01363	0.0299911	Lipocalin 15
GgaAffx.11287.1.S1_at	0.69	5.05107	-2.146	LRRC16B	1.01456	0.0107222	Leucine rich repeat containing 16B
Gga.6200.1.A1_at	0.9	3.41573	-3.11	RAB1A	1.01542	0.034105	RAB1A, Member RAS oncogene family
Gga.14619.1.S1_at	0.915	3.34441	-3.163	LOC378902	1.01687	0.0361638	Death domain-containing tumor necrosis factor receptor superfamily member 23
Gga.12377.1.S1_at	0.867	3.58338	-2.989	TRIM13	1.02701	0.0298052	Tripartite motif containing 13
Gga.180.1.S1_at	0.986	2.96776	-3.462	CGNRH-R	1.02731	0.049946	Gonadotropin-releasing hormone receptor
Gga.18075.1.S1_at	0.958	3.17332	-3.295	RBFOX2	1.02987	0.0417585	RNA binding protein, Fox-1 homolog (C. Elegans) 2
Gga.10461.1.S1_at	0.888	3.45249	-3.083	HMGCLL1	1.03008	0.0331	3-hydroxymethyl-3-methylglutaryl-CoA lyase-like 1
GgaAffx.6869.1.S1_at	0.873	3.54719	-3.015	MACC1	1.03727	0.030674	Metastasis associated in colon cancer 1
Gga.14867.1.S1_at	0.868	3.57312	-2.996	METTL25	1.04294	0.0300485	Methyltransferase like 25
GgaAffx.6470.1.S1_at	0.981	3.02353	-3.416	COL28A1	1.04307	0.0475454	Collagen, Type XXVIII, Alpha 1
GgaAffx.5311.1.S1_at	0.76	4.44856	-2.449	CDK15	1.05103	0.0158141	Cyclin-dependent kinase 15
Gga.17424.1.S1_at	0.692	5.01614	-2.162	CLVS1	1.05839	0.0109551	Clavesin 1
GgaAffx.21792.1.S1_s_at	0.868	3.57999	-2.991	SCX	1.05866	0.0298852	Scleraxis bHLH transcription factor
GgaAffx.660.1.S1_at	0.799	4.07418	-2.666	GOLGA1	1.06038	0.0205568	Golgin A1
GgaAffx.3355.2.S1_at	0.979	3.02918	-3.411	ZBTB5	1.06722	0.0473101	Zinc finger and BTB domain containing 5
GgaAffx.1466.1.S1_at	0.842	3.74405	-2.878	KLHL17	1.06791	0.0262955	Kelch like family member 17
GgaAffx.23586.1.S1_at	0.682	5.10055	-2.124	UHRF1BP1L	1.0687	0.0104028	UHRF1 binding protein 1-like
Gga.11834.3.S1_a_at	0.76	4.44467	-2.451	NAPRT	1.07849	0.015856	Nicotinate phosphoribosyltransferase
Gga.5494.1.S1_at	0.943	3.22986	-3.251	CPE	1.08088	0.0397995	Carboxypeptidase E
Gga.3555.1.S1_at	0.799	4.08176	-2.661	SLC16A3	1.08089	0.0204444	Solute carrier family 16 (monocarboxylate transporter), Member 3
GgaAffx.3269.1.S1_at	0.904	3.40406	-3.119	ADCYAP1R1	1.0834	0.0344318	ADCYAP receptor type I
GgaAffx.4282.2.S1_s_at	0.723	4.68697	-2.323	KIF3A	1.08655	0.0134972	Kinesin family member 3A
GgaAffx.8228.7.S1_at	0.681	5.37728	-2.003	LOC427923	1.09278	0.0088216	Sodium- and chloride-dependent GABA transporter 1-like
Gga.5600.1.S1_at	0.986	2.98052	-3.451	LMF1	1.09449	0.049384	Lipase maturation factor 1
Gga.20078.1.S1_s_at	0.853	3.65754	-2.937	KIDINS220	1.09836	0.0281175	Kinase D-interacting substrate 220kDa
Gga.2682.1.A1_at	0.795	4.15717	-2.616	PKN2	1.10204	0.0193668	Protein kinase N2
Gga.9564.1.S1_at	0.838	3.76452	-2.864	LOC107052494	1.10317	0.0258858	GTPase IMAP family member 7-like
Gga.98.2.S1_a_at	0.986	2.98896	-3.444	TLR2A	1.10727	0.0490168	Toll-like receptor 2 family member A
GgaAffx.23253.1.S1_s_at	0.691	5.04166	-2.151	RMDN2	1.11462	0.0107843	Regulator of microtubule dynamics 2
GgaAffx.26344.1.S1_at	0.674	5.51354	-1.948	ZNFX1	1.11766	0.0081547	Zinc finger, NFX1-type containing 1
Gga.16560.1.S1_at	0.881	3.5084	-3.042	MCL1	1.11819	0.0316403	Myeloid cell leukemia 1
Gga.9540.1.S1_s_at	0.838	3.76331	-2.865	MOSPD2	1.11848	0.02591	Motile sperm domain containing 2
Gga.9496.2.S1_a_at	0.712	4.77876	-2.277	LOC417691	1.12414	0.0127197	Sucrase-isomaltase, Intestinal-like
Gga.4741.1.S1_at	0.762	4.41255	-2.469	THOC1	1.13229	0.0162063	THO complex 1
GgaAffx.8816.1.S1_s_at	0.682	5.08631	-2.13	MXD1	1.13311	0.0104935	MAX dimerization protein 1
Gga.16.1.S1_at	0.961	3.16445	-3.302	GHRL	1.14578	0.0420763	Ghrelin/obestatin prepropeptide
Gga.345.1.S1_at	0.982	3.00566	-3.431	SHH	1.14922	0.0482992	Sonic hedgehog
Gga.283.1.S1_at	0.84	3.75218	-2.873	CHRNA9	1.14999	0.0261317	Cholinergic receptor, Nicotinic, Alpha 9 (neuronal)
Gga.15311.1.S1_at	0.804	4.01982	-2.7	ST6GALNAC3	1.15062	0.0213859	ST6 (alpha-N-acetyl-neuraminyl-2,3-beta-galactosyl-1,3)-N-acetylgalactosaminide alpha-2,6-sialyltransferase 3
Gga.11460.1.S1_at	0.706	4.87305	-2.23	CLK4	1.15362	0.0119788	CDC-like kinase 4
Gga.153.1.S1_at	0.681	5.22862	-2.067	ZIC1	1.16093	0.00963	Zic family member 1
Gga.838.1.S1_at	0.775	4.34846	-2.505	ATP1A3	1.16163	0.0169348	ATPase, Na+/K+ transporting, Alpha 3 polypeptide
GgaAffx.24260.3.S1_s_at	0.756	4.47162	-2.436	SYNJ2	1.16183	0.0155693	Synaptojanin 2
GgaAffx.10199.1.A1_at	0.933	3.293	-3.202	KCNE1	1.16486	0.0377429	Potassium voltage-gated channel, Isk-related family, Member 1
Gga.12643.1.S1_s_at	0.852	3.66995	-2.929	RIPK3	1.17016	0.0278467	Receptor-interacting serine-threonine kinase 3
GgaAffx.11060.1.S1_at	0.879	3.52605	-3.03	RAB38	1.17075	0.0311961	RAB38, Member RAS oncogene family
Gga.10011.1.A1_at	0.943	3.25286	-3.233	TMEM234	1.17113	0.0390348	Transmembrane protein 234
Gga.19021.1.S1_at	0.665	5.68784	-1.879	ATP5J	1.17199	0.0073918	ATP synthase, H+ transporting, Mitochondrial Fo complex subunit F6
Gga.458.1.S1_s_at	0.706	4.88496	-2.225	ANGPT1L	1.17287	0.0118891	Angiopoietin-related protein 1-like
Gga.519.1.S1_at	0.964	3.10007	-3.354	BPIFB2	1.1734	0.0444743	BPI fold containing family B member 2
GgaAffx.501.1.S1_at	0.966	3.08286	-3.368	VPS33B	1.17457	0.0451432	VPS33B, Late endosome and lysosome associated
Gga.13784.1.S1_at	0.804	4.00631	-2.708	ASB6	1.19249	0.0215984	Ankyrin repeat and SOCS box containing 6
GgaAffx.8780.1.S1_at	0.756	4.48544	-2.429	UBAP2	1.19251	0.0154248	Ubiquitin associated protein 2
GgaAffx.8810.1.S1_at	0.962	3.1312	-3.329	SLC35D3	1.19431	0.0432947	Solute carrier family 35 member D3
Gga.4374.1.S1_a_at	0.775	4.33984	-2.51	IRF4	1.19465	0.0170358	Interferon regulatory factor 4
GgaAffx.4697.1.S1_at	0.746	4.55991	-2.389	INCENPL	1.19986	0.0146746	Inner centromere protein antigens 135/155kDa-like
GgaAffx.10134.6.S1_s_at	0.942	3.25772	-3.229	SYNJ1	1.20229	0.0388754	Synaptojanin 1
Gga.14324.1.S1_at	0.665	5.6851	-1.88	RRP15	1.20288	0.0074031	Ribosomal RNA processing 15 homolog
GgaAffx.7525.1.S1_at	0.942	3.26048	-3.227	IL21	1.20311	0.0387855	Interleukin 21
Gga.3183.5.A1_at	0.943	3.25173	-3.234	MAP1LC3C	1.20314	0.0390719	Microtubule associated protein 1 light chain 3 gamma
GgaAffx.4004.1.S1_at	0.97	3.05672	-3.389	C16ORF45	1.2067	0.0461829	Chromosome 14 open reading frame, Human C16orf45
Gga.18993.1.S1_at	0.951	3.1967	-3.277	DGKI	1.20757	0.0409343	Diacylglycerol kinase, Iota
Gga.1535.1.S1_a_at	0.905	3.39787	-3.123	NCAPH2	1.21687	0.0346067	Non-SMC condensin II complex subunit H2
GgaAffx.11160.1.S1_at	0.817	3.83638	-2.817	COASY	1.21814	0.0245093	CoA synthase
Gga.14283.1.S1_at	0.652	5.99614	-1.767	LGR5	1.21819	0.0062507	Leucine-rich repeat containing G protein-coupled receptor 5
GgaAffx.10170.1.S1_at	0.892	3.44391	-3.089	LOC422929	1.22519	0.0333314	Histamine H2 receptor-like
Gga.1682.1.S1_a_at	0.681	5.2588	-2.054	LOC417447	1.23738	0.0094586	Uncharacterized LOC417447
Gga.7004.1.S1_at	0.808	3.92866	-2.757	LOC420301	1.24591	0.0228719	Lymphocyte antigen 6 complex, Locus E-like
GgaAffx.23757.2.S1_at	0.681	5.28995	-2.04	ANK2	1.25083	0.0092857	Ankyrin 2, Neuronal
GgaAffx.681.2.S1_s_at	0.958	3.174	-3.295	MTMR4	1.25548	0.0417343	Myotubularin related protein 4
GgaAffx.23308.3.S1_s_at	0.712	4.78012	-2.276	CCDC88C	1.25571	0.0127086	Coiled-coil domain containing 88C
GgaAffx.24302.1.S1_at	0.852	3.67712	-2.924	MC5R	1.25906	0.0276918	Melanocortin 5 receptor
Gga.10845.1.S1_at	0.899	3.42058	-3.106	ZNF385B	1.26252	0.0339703	Zinc finger protein 385B
GgaAffx.1642.2.S1_at	0.641	6.31984	-1.658	FP325317.1	1.26773	0.0052827	Uncharacterized protein [Source:UniProtKB/TrEMBL;Acc:F6QWF9]
Gga.17819.1.S1_s_at	0.871	3.55692	-3.008	LRRTM4	1.26964	0.0304375	Leucine rich repeat transmembrane neuronal 4
GgaAffx.1975.1.S1_at	0.682	5.1102	-2.119	OXTR	1.27419	0.0103419	Oxytocin receptor
Gga.19305.1.S1_at	0.852	3.6847	-2.918	RSPO3	1.28511	0.027529	R-spondin 3
GgaAffx.10350.1.S1_at	0.681	5.19512	-2.081	CBS	1.30069	0.0098249	Cystathionine-beta-synthase
GgaAffx.11108.2.S1_s_at	0.78	4.31555	-2.523	RELT	1.30883	0.0173248	RELT tumor necrosis factor receptor
Gga.198.1.S1_at	0.706	4.92173	-2.207	MMP9	1.31143	0.0116176	Matrix metallopeptidase 9 (gelatinase B, 92kDa gelatinase, 92kDa type IV collagenase)
GgaAffx.7341.1.S1_at	0.681	5.35585	-2.012	SLC22A3	1.31255	0.0089328	Solute carrier family 22 (organic cation transporter), Member 3
GgaAffx.21801.1.S1_at	0.947	3.21484	-3.263	THPO	1.31973	0.0403087	Thrombopoietin
GgaAffx.23061.7.S1_s_at	0.756	4.4706	-2.437	TBC1D9	1.32165	0.01558	TBC1 domain family, Member 9 (with GRAM domain)
GgaAffx.2787.1.S1_at	0.744	4.58214	-2.377	ZNF536	1.32474	0.0144595	Zinc finger protein 536
GgaAffx.5055.2.S1_at	0.963	3.1084	-3.347	PRKAR2B	1.32855	0.0441548	Protein kinase, CAMP-dependent, Regulatory, Type II, Beta
GgaAffx.9020.2.S1_s_at	0.981	3.01404	-3.424	KCTD8	1.33085	0.047944	Potassium channel tetramerization domain containing 8
Gga.13634.1.A1_at	0.781	4.31205	-2.525	LOC101750929	1.33228	0.0173669	Uncharacterized LOC101750929
Gga.27.1.S1_at	0.712	4.75263	-2.29	RAX2	1.34186	0.0129351	Retina and anterior neural fold homeobox 2
Gga.18843.1.A1_at	0.854	3.63181	-2.955	SLC39A5	1.34231	0.0286895	Solute carrier family 39 (zinc transporter), Member 5
GgaAffx.770.1.S1_at	0.681	5.20472	-2.077	KCNJ1	1.34623	0.0097686	Potassium inwardly-rectifying channel, Subfamily J, Member 1
GgaAffx.9753.2.S1_at	0.681	5.14757	-2.103	LACE1	1.34796	0.0101103	Lactation elevated 1
GgaAffx.3238.1.S1_at	0.986	2.97285	-3.458	CHCHD1	1.35687	0.0497211	Coiled-coil-helix-coiled-coil-helix domain containing 1
GgaAffx.1825.1.S1_at	0.712	4.74718	-2.292	UNC80	1.36724	0.0129806	Unc-80 homolog (C. Elegans)
Gga.17089.1.S1_at	0.986	2.97949	-3.452	TTI2	1.3687	0.0494292	TELO2 interacting protein 2
GgaAffx.24202.2.S1_at	0.72	4.6986	-2.317	RANBP10	1.37068	0.0133954	RAN binding protein 10
GgaAffx.3975.2.S1_at	0.806	3.94226	-2.748	CRKL	1.37149	0.0226424	V-crk avian sarcoma virus CT10 oncogene homolog-like
GgaAffx.4539.1.S1_at	0.858	3.61778	-2.965	TEKT5	1.37226	0.0290071	Tektin 5
Gga.12398.1.S1_a_at	0.852	3.67551	-2.925	FADD	1.37527	0.0277264	Fas associated via death domain
Gga.11178.1.S1_s_at	0.799	4.08061	-2.662	TRAPPC12	1.38558	0.0204613	Trafficking protein particle complex 12
Gga.5237.2.S1_at	0.728	4.67035	-2.331	IPO7	1.38725	0.0136443	Importin 7
Gga.8489.1.S1_at	0.682	5.1052	-2.122	FGF9	1.398	0.0103734	Fibroblast growth factor 9 (glia-activating factor)
GgaAffx.24843.1.S1_s_at	0.881	3.48784	-3.057	RIMS2	1.4074	0.0321678	Regulating synaptic membrane exocytosis 2
GgaAffx.2160.2.S1_s_at	0.709	4.81353	-2.259	USP49	1.40887	0.01244	Ubiquitin specific peptidase 49
Gga.10506.1.S1_at	0.598	6.95547	-1.473	CCNT2	1.41488	0.0038763	Cyclin T2
Gga.11374.1.S1_at	0.963	3.10668	-3.348	AQP4	1.41773	0.0442207	Aquaporin 4
Gga.442.1.S1_at	0.706	4.84458	-2.244	C1ORF158	1.42771	0.0121966	Chromosome 1 open reading frame 158
Gga.6379.6.S1_a_at	0.598	7.11462	-1.431	CEL	1.43445	0.0036014	Carboxyl ester lipase
Gga.11716.2.S1_at	0.652	6.03875	-1.752	ZFAND5	1.44705	0.0061111	Zinc finger, AN1-type domain 5
GgaAffx.25759.1.S1_at	0.634	6.53088	-1.593	DGKE	1.44832	0.0047528	Diacylglycerol kinase epsilon
Gga.576.1.S1_at	0.792	4.19839	-2.591	ICOSLG	1.45102	0.0188076	Inducible T-cell co-stimulator ligand
Gga.12431.1.S1_s_at	0.803	4.05169	-2.68	MLLT10	1.45574	0.0208949	Myeloid/lymphoid or mixed-lineage leukemia (trithorax homolog, Drosophila); translocated to, 10
Gga.11239.1.A1_at	0.881	3.49208	-3.054	TBC1D1	1.45676	0.032058	TBC1 (tre-2/USP6, BUB2, Cdc16) domain family, Member 1
Gga.10940.1.S1_at	0.868	3.57726	-2.993	XRCC4	1.46043	0.02995	X-ray repair complementing defective repair in Chinese hamster cells 4
GgaAffx.22894.2.S1_s_at	0.854	3.63318	-2.954	TRIM7.1	1.47481	0.0286586	Tripartite motif containing 7.1
GgaAffx.434.1.S1_at	0.701	4.95707	-2.19	GDPD4	1.47887	0.0113639	Glycerophosphodiester phosphodiesterase domain containing 4
GgaAffx.10353.1.S1_at	0.953	3.19169	-3.281	CRYAA	1.48793	0.0411094	Crystallin, Alpha A
GgaAffx.3844.1.S1_at	0.962	3.14792	-3.315	LOC416300	1.49179	0.0426768	Uncharacterized LOC416300
Gga.10190.1.S1_at	0.663	5.73943	-1.86	UHRF1BP1	1.49305	0.0071834	UHRF1 binding protein 1
Gga.17064.1.S1_at	0.912	3.35652	-3.154	B4GALNT3	1.49471	0.0358037	Beta-1,4-N-acetyl-galactosaminyl transferase 3
Gga.9833.1.S1_s_at	0.663	5.78946	-1.841	SYBU	1.49505	0.0069885	Syntabulin (syntaxin-interacting)
GgaAffx.1739.2.S1_at	0.756	4.47691	-2.434	NME4	1.49996	0.0155138	NME/NM23 nucleoside diphosphate kinase 4
GgaAffx.1657.1.S1_at	0.756	4.47422	-2.435	UQCRC2	1.50208	0.015542	Ubiquinol-cytochrome c reductase core protein II
Gga.266.1.A1_at	0.951	3.19504	-3.278	NUMB	1.50242	0.0409924	Numb homolog (Drosophila)
Gga.19788.1.A1_at	0.943	3.23322	-3.248	RAP1A	1.51129	0.0396866	RAP1A, Member of RAS oncogene family
Gga.14195.1.S1_at	0.596	7.6017	-1.314	MKX	1.54079	0.002901	Mohawk homeobox
GgaAffx.11862.1.S1_at	0.848	3.71212	-2.9	SRGAP3	1.55917	0.0269505	SLIT-ROBO Rho GTPase activating protein 3
GgaAffx.2393.1.S1_at	0.681	5.18664	-2.085	MKNK2	1.57659	0.0098751	MAP kinase interacting serine/threonine kinase 2
Gga.13897.1.S1_x_at	0.598	7.26193	-1.394	XPC	1.57722	0.0033688	Xeroderma pigmentosum, Complementation group C
GgaAffx.10717.1.S1_at	0.598	7.03917	-1.45	GABRA5	1.60089	0.0037286	Gamma-aminobutyric acid (GABA) A receptor, Alpha 5
GgaAffx.10179.1.S1_at	0.681	5.29533	-2.038	SDHAF4	1.60171	0.0092562	Succinate dehydrogenase complex assembly factor 4
GgaAffx.1199.1.S1_s_at	0.854	3.64089	-2.949	SH2B2	1.61994	0.0284859	SH2B adaptor protein 2
Gga.12703.1.S1_at	0.681	5.37608	-2.004	FSIP1	1.62327	0.0088278	Fibrous sheath interacting protein 1
GgaAffx.3826.1.S1_s_at	0.797	4.14455	-2.623	DIP2B	1.62958	0.0195421	DIP2 disco-interacting protein 2 homolog B (Drosophila)
GgaAffx.3623.1.S1_at	0.644	6.24409	-1.683	ALOX5	1.631	0.0054911	Arachidonate 5-lipoxygenase
Gga.14566.1.S1_s_at	0.809	3.90844	-2.77	SIK3	1.64071	0.0232188	SIK family kinase 3
Gga.12367.1.S1_at	0.596	8.14226	-1.2	ROPN1L	1.64447	0.0023147	Rhophilin associated tail protein 1 like
Gga.16615.1.S1_at	0.808	3.92748	-2.758	C17H9ORF9	1.6523	0.022892	Chromosome 17 open reading frame, Human C9orf9
GgaAffx.26411.3.S1_at	0.883	3.48074	-3.062	EPS8L2	1.67579	0.0323524	EPS8-like 2
GgaAffx.10684.2.S1_at	0.804	3.98388	-2.722	MUT	1.67583	0.021957	Methylmalonyl-CoA mutase
GgaAffx.24625.2.S1_s_at	0.809	3.92186	-2.761	NOL4	1.68075	0.0229879	Nucleolar protein 4
GgaAffx.10239.1.A1_at	0.744	4.59067	-2.373	KCNJ15	1.68951	0.0143781	Potassium inwardly-rectifying channel, Subfamily J, Member 15
Gga.12728.1.A1_at	0.749	4.53524	-2.402	RP11-478C19.2	1.69233	0.0149179	Anaphase promoting complex subunit 7
Gga.9856.2.A1_at	0.681	5.38992	-1.998	TMEM39A	1.69699	0.008757	Transmembrane protein 39A
Gga.11254.1.S1_at	0.792	4.21888	-2.579	LOC771753	1.70678	0.0185371	Acyl-coenzyme A thioesterase 2, Mitochondrial-like
GgaAffx.9810.1.S1_at	0.712	4.7492	-2.291	LOC770026	1.7076	0.0129637	OX-2 membrane glycoprotein-like
GgaAffx.2391.1.S1_at	0.69	5.05068	-2.146	DGKK	1.7097	0.0107248	Diacylglycerol kinase, Kappa
GgaAffx.2948.1.S1_at	0.608	6.81779	-1.51	LOC771089	1.72335	0.0041361	RPE-spondin-like
Gga.8527.1.S1_a_at	0.641	6.36674	-1.644	SNTN	1.73034	0.0051587	Sentan, Cilia apical structure protein
GgaAffx.12436.1.S1_s_at	0.804	4.00433	-2.709	POU2AF1	1.75041	0.0216297	POU class 2 associating factor 1
GgaAffx.7751.1.S1_at	0.752	4.51405	-2.414	DNAAF2	1.7569	0.0151311	Dynein (axonemal) assembly factor 2
GgaAffx.5124.5.S1_s_at	0.591	8.64266	-1.109	ADAMTS7	1.77093	0.0019008	ADAM metallopeptidase with thrombospondin type 1 motif, 7
Gga.2703.1.S1_at	0.641	6.38477	-1.638	HES6	1.77418	0.005112	Hairy and enhancer of split 6 (Drosophila)
GgaAffx.4139.1.S1_s_at	0.862	3.60053	-2.977	DUSP8	1.78036	0.0294041	Dual specificity phosphatase 8
GgaAffx.8950.1.S1_at	0.793	4.18413	-2.6	CREMP	1.78287	0.0189987	Cysteine rich ESM protein
Gga.14732.1.S1_at	0.909	3.37536	-3.14	SNX27	1.78512	0.0352521	Sorting nexin family member 27
GgaAffx.5612.1.A1_at	0.809	3.91266	-2.767	GIMAP1	1.798	0.0231458	GTPase, IMAP family member 1
Gga.16830.1.S1_at	0.871	3.56082	-3.005	MASP2	1.81578	0.0303433	Mannan-binding lectin serine peptidase 2
GgaAffx.11470.1.S1_at	0.913	3.35334	-3.156	LAPTM4A	1.81701	0.0358976	Lysosomal protein transmembrane 4 alpha
GgaAffx.1860.1.S1_at	0.809	3.92001	-2.763	TRAIP	1.82135	0.0230196	TRAF interacting protein
Gga.12579.1.S1_at	0.817	3.8357	-2.817	HEPH	1.8217	0.0245218	Hephaestin
Gga.4424.1.S1_at	0.756	4.46858	-2.438	SH3GL3	1.82538	0.0156014	SH3-domain GRB2-like 3
GgaAffx.25000.1.S1_at	0.966	3.07637	-3.373	FANCB	1.82755	0.045399	Fanconi anemia complementation group B
GgaAffx.22076.1.S1_at	0.598	7.47324	-1.343	LOC424525	1.83016	0.0030674	Similar to alpha 1 type XXIV collagen
GgaAffx.447.1.S1_at	0.639	6.44404	-1.62	ZFHX3	1.84248	0.0049623	Zinc finger homeobox 3
Gga.14078.1.S1_s_at	0.598	7.00599	-1.459	CD72AG	1.85254	0.0037863	CD72 antigen
Gga.10472.1.A1_at	0.79	4.26801	-2.551	LOC771274	1.85703	0.0179082	Uncharacterized LOC771274
GgaAffx.21287.1.S1_s_at	0.771	4.37845	-2.488	URB1	1.86266	0.0165889	URB1 ribosome biogenesis 1 homolog (S. Cerevisiae)
Gga.12524.1.S1_at	0.814	3.89517	-2.779	GPR17	1.8662	0.0234499	G protein-coupled receptor 17
GgaAffx.3266.1.S1_at	0.975	3.03921	-3.403	CABP1	1.87331	0.0468958	Calcium binding protein 1
GgaAffx.4645.1.A1_at	0.797	4.14265	-2.625	SPRY3	1.87902	0.0195687	Sprouty RTK signaling antagonist 3
GgaAffx.445.1.S1_at	0.905	3.39755	-3.123	SCN4A	1.89108	0.0346156	Sodium channel, Voltage-gated, Type IV, Alpha subunit
GgaAffx.5812.1.S1_at	0.943	3.22879	-3.252	ANKFN1L	1.8944	0.0398356	Ankyrin repeat and fibronectin type-III domain-containing 1-like
Gga.8218.1.S1_at	0.933	3.29862	-3.198	SLC7A9	1.89542	0.0375663	Solute carrier family 7 (amino acid transporter light chain, Bo,+ system), Member 9
GgaAffx.24689.1.S1_at	0.652	6.05417	-1.747	CHD7	1.89938	0.0060616	Chromodomain helicase DNA binding protein 7
GgaAffx.2556.3.S1_at	0.986	2.98777	-3.445	LOC768580	1.92374	0.0490683	Arylacetamide deacetylase-like 4-like
Gga.12977.1.S1_at	0.681	5.25772	-2.054	DDB1	1.92504	0.0094647	Damage-specific DNA binding protein 1, 127kDa
Gga.16139.1.S1_at	0.805	3.9612	-2.736	STT3B	1.9257	0.0223272	STT3B, Subunit of the oligosaccharyltransferase complex (catalytic)
GgaAffx.882.1.S1_at	0.922	3.32319	-3.179	RP11-385D13.1	1.93663	0.0368056	F-box and WD repeat domain containing 10
Gga.16249.2.S1_s_at	0.596	8.01948	-1.225	RAB8A	1.94113	0.0024335	RAB8A, Member RAS oncogene family
GgaAffx.22306.1.S1_at	0.804	3.99553	-2.715	RBM38	1.94248	0.0217699	RNA binding motif protein 38
Gga.16981.1.S1_at	0.805	3.9641	-2.735	HOXA7	1.94265	0.0222795	Homeobox A7
GgaAffx.4855.1.S1_at	0.981	3.01787	-3.421	RYBP	1.94943	0.0477827	RING1 and YY1 binding protein
GgaAffx.3315.1.S1_at	0.591	8.53666	-1.127	CLSTN2	1.95748	0.00198	Calsyntenin 2
GgaAffx.21622.1.S1_at	0.73	4.66441	-2.334	TNNI3K	1.95918	0.0136973	TNNI3 interacting kinase
GgaAffx.26210.1.A1_s_at	0.663	5.74319	-1.858	LOC770343	1.96176	0.0071686	Similar to olfactory receptor MOR172-4
Gga.14562.1.S1_at	0.854	3.6323	-2.955	MAP7D2	1.96525	0.0286783	MAP7 domain containing 2
Gga.18914.1.A1_at	0.674	5.47066	-1.965	FZD5	1.96713	0.0083575	Frizzled class receptor 5
Gga.9688.1.S1_at	0.608	6.83245	-1.506	FAF1	1.96748	0.0041074	Fas associated factor 1
GgaAffx.4226.1.S1_at	0.641	6.30526	-1.663	ABCG4	1.97669	0.0053221	ATP-binding cassette, Sub-family G (WHITE), Member 4
Gga.12145.1.S1_at	0.652	6.00009	-1.765	LEPROT	1.97813	0.0062376	Leptin receptor overlapping transcript
Gga.18184.1.S1_at	0.638	6.48824	-1.606	C14H16ORF89	1.97866	0.0048542	Chromosome 14 open reading frame, Human C16orf89
Gga.14466.1.S1_at	0.919	3.33211	-3.172	PCDH17	1.98414	0.036534	Protocadherin 17
GgaAffx.23267.2.S1_at	0.804	4.00741	-2.707	SNX25	1.99478	0.021581	Sorting nexin 25
Gga.10681.1.S1_at	0.829	3.79381	-2.845	HMCN1	1.99609	0.0253136	Hemicentin 1
GgaAffx.25662.1.S1_at	0.975	3.03782	-3.404	ENPP3	2.00615	0.0469529	Ectonucleotide pyrophosphatase/phosphodiesterase 3
GgaAffx.22590.2.S1_at	0.804	3.98537	-2.721	SLC35B4	2.00711	0.021933	Solute carrier family 35 (UDP-xylose/UDP-N-acetylglucosamine transporter), Member B4
GgaAffx.1752.2.S1_s_at	0.706	4.83528	-2.249	TCP11	2.01405	0.0122689	T-complex 11 homolog (mouse)
Gga.19151.1.S1_at	0.853	3.66075	-2.935	NFAM1	2.04377	0.0280472	NFAT activating protein with ITAM motif 1
Gga.1009.2.S1_at	0.644	6.22949	-1.688	ARPC1B	2.05388	0.0055325	Actin related protein 2/3 complex, Subunit 1B, 41kDa
GgaAffx.3954.1.S1_at	0.843	3.73746	-2.883	FAM38A	2.05972	0.0264291	Family with sequence similarity 38, Member A
GgaAffx.3558.3.S1_s_at	0.799	4.11678	-2.64	TTC28	2.06922	0.0199349	Tetratricopeptide repeat domain 28
GgaAffx.11175.1.S1_at	0.775	4.33698	-2.511	SLC46A2	2.06985	0.0170695	Solute carrier family 46 member 2
Gga.11358.2.S1_at	0.692	4.99628	-2.172	CEP89	2.07015	0.0110904	Centrosomal protein 89kDa
Gga.19515.1.S1_at	0.881	3.48728	-3.058	PRTFDC1	2.07144	0.0321822	Phosphoribosyl transferase domain containing 1
GgaAffx.4199.1.S1_at	0.797	4.13595	-2.629	DET1	2.08758	0.0196626	De-etiolated homolog 1 (Arabidopsis)
GgaAffx.1877.1.S1_s_at	0.681	5.34997	-2.015	PRPF8	2.09147	0.0089636	Pre-mRNA processing factor 8
Gga.14055.1.S1_at	0.682	5.10134	-2.123	LIN28B	2.09618	0.0103977	Lin-28 homolog B (C. Elegans)
GgaAffx.9449.1.S1_s_at	0.968	3.07265	-3.376	TBC1D32	2.102	0.0455461	TBC1 domain family member 32
GgaAffx.9805.2.S1_at	0.706	4.8925	-2.221	TMPRSS7	2.1067	0.0118328	Transmembrane protease, Serine 7
Gga.6950.1.A1_at	0.674	5.47939	-1.961	CCDC17	2.10975	0.0083157	Coiled-coil domain containing 17
Gga.17045.1.S1_at	0.958	3.17139	-3.297	LOC421332	2.11316	0.0418273	Uncharacterized LOC421332
GgaAffx.7701.1.S1_s_at	0.871	3.56033	-3.005	MIEF1	2.1227	0.030355	Mitochondrial elongation factor 1
GgaAffx.4826.1.S1_at	0.712	4.78639	-2.273	TMEFF2	2.12392	0.0126577	Transmembrane protein with EGF-like and two follistatin-like domains 2
Gga.13421.1.A1_at	0.863	3.59496	-2.981	GXYLT1	2.12968	0.0295337	Glucoside xylosyltransferase 1
Gga.15997.1.S1_at	0.652	5.98795	-1.769	SV2B	2.13024	0.006278	Synaptic vesicle glycoprotein 2B
GgaAffx.7592.1.S1_at	0.681	5.25136	-2.057	CCR4	2.13618	0.0095005	Chemokine (C-C motif) receptor 4
GgaAffx.5433.1.A1_at	0.854	3.63566	-2.952	LOC771422	2.13984	0.0286028	Transmembrane protein 151B-like
Gga.6460.1.S1_at	0.591	10.1271	-0.894	MYO15B	2.16052	0.0011217	Myosin XVB pseudogene
GgaAffx.22235.1.S1_at	0.775	4.3324	-2.514	NR3C1	2.16724	0.0171237	Nuclear receptor subfamily 3 group C member 1
GgaAffx.24111.1.S1_x_at	0.872	3.55308	-3.01	LOC771258	2.19645	0.0305306	Similar to immunoglobulin-like receptor CHIR-B2
GgaAffx.6998.1.S1_s_at	0.849	3.70692	-2.903	HOXA2	2.20228	0.027059	Homeobox A2
GgaAffx.3583.1.S1_at	0.644	6.16038	-1.711	PDGFRB	2.21021	0.0057338	Platelet-derived growth factor receptor, Beta polypeptide
GgaAffx.5878.4.S1_s_at	0.692	4.99082	-2.174	CFTR	2.22451	0.011128	Cystic fibrosis transmembrane conductance regulator (ATP-binding cassette sub-family C, Member 7)
Gga.12844.1.S1_at	0.591	8.53935	-1.127	GRB7	2.23396	0.001978	Growth factor receptor-bound protein 7
GgaAffx.10901.2.S1_s_at	0.641	6.32796	-1.656	ATP7B	2.23524	0.005261	ATPase, Cu++ transporting, Beta polypeptide
GgaAffx.21581.1.S1_s_at	0.792	4.19785	-2.592	CXCL14	2.24307	0.0188148	C-X-C motif chemokine ligand 14
GgaAffx.20437.1.S1_at	0.591	9.39075	-0.991	C24H11ORF57	2.24318	0.0014429	Chromosome 24 open reading frame, Human C11orf57
Gga.8923.1.S1_s_at	0.799	4.1055	-2.647	PPP1R16B	2.24417	0.0200973	Protein phosphatase 1, Regulatory subunit 16B
Gga.14480.1.S1_at	0.631	6.5832	-1.577	MLLT3	2.25546	0.004632	Myeloid/lymphoid or mixed-lineage leukemia; translocated to, 3
GgaAffx.2832.1.S1_at	0.591	10.8513	-0.813	NPLOC4	2.27015	0.00089	NPL4 homolog, Ubiquitin recognition factor
Gga.13988.1.S1_at	0.641	6.37845	-1.64	LYST	2.28005	0.0051283	Lysosomal trafficking regulator
Gga.18752.1.S1_s_at	0.591	8.59665	-1.117	SLC16A12	2.28204	0.0019347	Solute carrier family 16 member 12
Gga.10949.1.S1_at	0.641	6.36214	-1.645	IQGAP2	2.29143	0.0051707	IQ motif containing GTPase activating protein 2
Gga.4964.20.A1_x_at	0.591	9.9742	-0.913	LOC776574	2.29418	0.0011802	Similar to T-cell receptor gamma chain Vg3-Jg3
Gga.19589.1.S1_at	0.662	5.83147	-1.826	CCDC103	2.29647	0.00683	Coiled-coil domain containing 103
Gga.10471.1.S1_at	0.719	4.71034	-2.311	TSHZ1	2.30386	0.0132936	Teashirt zinc finger homeobox 1
Gga.12437.1.A1_at	0.681	5.36937	-2.007	SRSF11	2.3141	0.0088625	Serine/arginine-rich splicing factor 11
GgaAffx.10397.2.S1_s_at	0.596	7.87234	-1.255	EYS	2.31637	0.0025863	Eyes shut homolog (Drosophila)
GgaAffx.22101.3.S1_at	0.803	4.03861	-2.688	CHKA	2.32177	0.0210947	Choline kinase alpha
Gga.42.1.S1_at	0.679	5.40502	-1.992	PCDH10	2.32613	0.0086804	Protocadherin 10
GgaAffx.2294.1.S1_at	0.591	10.0131	-0.908	RGSL1	2.3283	0.0011649	Regulator of G-protein signaling like 1
GgaAffx.2605.1.S1_at	0.97	3.05559	-3.39	HKDC1	2.33142	0.0462285	Hexokinase domain containing 1
GgaAffx.26509.1.A1_at	0.817	3.83635	-2.817	LOC771941	2.33243	0.0245099	Similar to Malonyl-CoA decarboxylase, Mitochondrial precursor (MCD)
GgaAffx.5544.1.S1_at	0.865	3.59003	-2.984	LOC770525	2.34148	0.0296488	Uncharacterized LOC770525
GgaAffx.25789.2.S1_at	0.674	5.53274	-1.94	ATP8B1	2.34408	0.0080659	ATPase, Class I, Type 8B, Member 1
Gga.15230.1.A1_at	0.681	5.34644	-2.016	KIZ	2.35459	0.0089821	Kizuna centrosomal protein
GgaAffx.20174.1.S1_at	0.679	5.40272	-1.993	BRIX1	2.35564	0.008692	BRX1, Biogenesis of ribosomes
GgaAffx.24552.1.A1_at	0.712	4.78412	-2.274	ZNF518B	2.35842	0.0126761	Zinc finger protein 518B
Gga.5009.1.S1_s_at	0.854	3.65267	-2.941	FBN3	2.37044	0.0282246	Fibrillin 3
GgaAffx.5429.1.S1_at	0.975	3.04013	-3.402	LOC770298	2.3908	0.0468581	Similar to partitioning-defective 3-like protein splice
GgaAffx.1890.1.S1_at	0.906	3.39493	-3.125	ZNF365	2.39822	0.03469	Zinc finger protein 365
Gga.14404.1.S1_at	0.936	3.27914	-3.213	FNBP4	2.41532	0.0381829	Formin binding protein 4
GgaAffx.7661.3.S1_s_at	0.641	6.30504	-1.663	NME8	2.42606	0.0053226	NME/NM23 family member 8
GgaAffx.8464.1.S1_at	0.596	8.27186	-1.176	GLDN	2.42866	0.0021973	Gliomedin
GgaAffx.5465.1.A1_at	0.706	4.91967	-2.208	LOC428720	2.43685	0.0116326	Testis-specific serine/threonine-protein kinase 6-like
GgaAffx.1845.1.S1_at	0.641	6.28346	-1.67	CASZ1	2.45596	0.0053815	Castor zinc finger 1
GgaAffx.22272.1.S1_at	0.79	4.26613	-2.552	LOC424919	2.46044	0.0179318	Deoxyribodipyrimidine photo-lyase-like
Gga.6594.2.A1_at	0.72	4.70064	-2.316	APRT	2.46983	0.0133777	Adenine phosphoribosyltransferase
GgaAffx.1328.2.S1_at	0.631	6.56183	-1.584	STXBP3	2.47408	0.0046809	Syntaxin binding protein 3
GgaAffx.9324.4.S1_at	0.631	6.56788	-1.582	MEGF10	2.47941	0.004667	Multiple EGF-like-domains 10
Gga.15245.1.A1_at	0.76	4.44402	-2.452	SURF4	2.48131	0.015863	Surfeit 4
GgaAffx.4998.1.S1_s_at	0.596	7.9839	-1.232	KCNG1	2.48146	0.0024694	Potassium voltage-gated channel, Subfamily G, Member 1
Gga.12789.1.S1_at	0.85	3.70137	-2.907	MSANTD4	2.49473	0.0271756	Myb/SANT DNA binding domain containing 4 with coiled-coils
Gga.8506.2.A1_at	0.591	10.0681	-0.901	TRIB2	2.49483	0.0011438	Tribbles pseudokinase 2
GgaAffx.6724.1.S1_at	0.795	4.15713	-2.616	LOC428578	2.50968	0.0193673	Uncharacterized LOC428578
Gga.16824.1.S1_at	0.598	7.33019	-1.377	RELL1	2.51094	0.0032675	RELT like 1
Gga.4333.1.S1_at	0.787	4.29651	-2.534	AVL9	2.51105	0.0175555	AVL9 cell migration associated
Gga.532.1.S1_at	0.878	3.53282	-3.025	PRPH2	2.51543	0.0310276	Peripherin 2 (retinal degeneration, Slow)
GgaAffx.24073.1.S1_at	0.596	7.91542	-1.246	CDYL2	2.52259	0.0025404	Chromodomain protein, Y-like 2
GgaAffx.11172.4.S1_x_at	0.591	10.0925	-0.898	OR10A7	2.52643	0.0011346	Olfactory receptor, Family 10, Subfamily A, Member 7
GgaAffx.6209.3.S1_s_at	0.966	3.0813	-3.369	GRIP1	2.52703	0.0452047	Glutamate receptor interacting protein 1
GgaAffx.483.2.S1_at	0.802	4.06127	-2.674	PCDHAC2	2.53009	0.0207499	Protocadherin alpha subfamily C, 2
Gga.6715.1.S1_at	0.823	3.81337	-2.832	USP34	2.5342	0.02494	Ubiquitin specific peptidase 34
Gga.450.1.S1_at	0.746	4.57268	-2.382	CD5	2.53686	0.0145506	CD5 molecule
GgaAffx.26564.2.S1_at	0.879	3.52266	-3.032	KSR1	2.54297	0.0312809	Kinase suppressor of ras 1
GgaAffx.22547.3.S1_s_at	0.674	5.50056	-1.953	GZF1	2.57382	0.0082154	GDNF-inducible zinc finger protein 1
Gga.301.1.S1_at	0.598	7.27065	-1.392	FHF-2	2.58368	0.0033556	Fibroblast growth factor homologous factor 2
Gga.17853.1.S1_at	0.756	4.47588	-2.434	SMC1B	2.58654	0.0155246	Structural maintenance of chromosomes 1B
GgaAffx.8277.2.S1_at	0.681	5.29542	-2.038	SEMA5A	2.61462	0.0092557	Sema domain, Seven thrombospondin repeats (type 1 and type 1-like), Transmembrane domain (TM) and short cytoplasmic domain, (semaphorin) 5A
GgaAffx.23500.1.S1_s_at	0.817	3.8646	-2.798	INHA	2.61486	0.0239936	Inhibin alpha
Gga.16784.1.S1_at	0.746	4.56013	-2.389	GBE1	2.61899	0.0146725	Glucan (1,4-alpha-), Branching enzyme 1
GgaAffx.7640.1.S1_at	0.825	3.80859	-2.835	STAC	2.63054	0.0250306	SH3 and cysteine rich domain
GgaAffx.4352.2.S1_at	0.598	7.03909	-1.45	VWA3A	2.63877	0.0037287	Von Willebrand factor A domain containing 3A
GgaAffx.4791.1.S1_at	0.591	9.28284	-1.007	LOC419328	2.65693	0.0014995	Uncharacterized LOC419328
GgaAffx.25275.1.S1_at	0.598	6.99206	-1.463	RIT2	2.68037	0.0038108	Ras-like without CAAX 2
Gga.15329.1.S1_at	0.596	7.98974	-1.231	WISP2	2.69096	0.0024635	WNT1 inducible signaling pathway protein 2
GgaAffx.20321.1.S1_at	0.931	3.30567	-3.193	LOC771240	2.69593	0.037346	Monocarboxylate transporter 1-like
GgaAffx.519.1.A1_at	0.771	4.3778	-2.488	AVPR1B	2.71155	0.0165963	Arginine vasopressin receptor 1B
Gga.12083.1.S1_at	0.829	3.79672	-2.843	LOC771143	2.71463	0.0252575	Similar to gag/env fusion protein
Gga.14271.1.S1_at	0.712	4.78339	-2.274	LOC769266	2.72644	0.012682	Similar to Oxidation resistance protein 1 (Protein C7)
Gga.7254.2.A1_at	0.598	7.15254	-1.421	NQO1	2.73515	0.0035396	NAD(P)H dehydrogenase, Quinone 1
GgaAffx.24579.2.S1_s_at	0.674	5.55925	-1.929	ANKRD29	2.75396	0.0079453	Ankyrin repeat domain 29
GgaAffx.26163.1.S1_at	0.904	3.40473	-3.118	GDAP1L1	2.80588	0.0344127	Ganglioside induced differentiation associated protein 1-like 1
GgaAffx.5323.3.S1_at	0.591	9.82775	-0.931	DHX8	2.80633	0.0012399	DEAH (Asp-Glu-Ala-His) box polypeptide 8
GgaAffx.26516.1.S1_at	0.591	8.51914	-1.13	KIF9	2.81527	0.0019935	Kinesin family member 9
Gga.17964.1.S1_at	0.591	9.18615	-1.021	LOC418414	2.82186	0.0015526	Uncharacterized LOC418414
Gga.14006.1.S1_at	0.644	6.23805	-1.685	TMEM50B	2.82411	0.0055082	Transmembrane protein 50B
Gga.1221.1.S1_at	0.644	6.21294	-1.693	WHSC1	2.84595	0.0055799	Wolf-Hirschhorn syndrome candidate 1
Gga.19275.1.A1_at	0.63	6.63814	-1.561	MYOZ3	2.85327	0.0045094	Myozenin 3
Gga.1360.1.S1_at	0.661	5.8516	-1.818	CD72	2.85653	0.0067556	CD72 molecule
GgaAffx.2518.1.S1_at	0.591	11.16	-0.782	THSD4	2.86189	0.0008101	Thrombospondin, Type I, Domain containing 4
GgaAffx.3431.1.S1_at	0.591	9.56477	-0.966	HSD17B2	2.86558	0.0013573	Hydroxysteroid (17-beta) dehydrogenase 2
Gga.14883.1.S1_at	0.591	9.01573	-1.047	XPO5	2.86932	0.0016523	Exportin 5
Gga.15027.1.S1_at	0.591	12.3877	-0.678	SLAMF1	2.86988	0.0005701	Signaling lymphocytic activation molecule family member 1
Gga.705.1.S1_at	0.962	3.13557	-3.325	PGR	2.87365	0.0431321	Progesterone receptor
GgaAffx.24763.1.S1_at	0.596	7.57506	-1.32	MDN1	2.87746	0.0029345	MDN1, Midasin homolog (yeast)
Gga.16788.1.S1_at	0.681	5.23608	-2.064	CMTR1	2.88997	0.0095873	Cap methyltransferase 1
GgaAffx.2727.2.S1_at	0.662	5.80811	-1.834	BCL7A	2.89554	0.0069175	B-cell CLL/lymphoma 7A
GgaAffx.5472.3.S1_s_at	0.662	5.80276	-1.836	SELO	2.9133	0.0069378	Selenoprotein O
Gga.14642.1.A1_at	0.674	5.47419	-1.963	ADCY1	2.93283	0.0083405	Adenylate cyclase 1 (brain)
GgaAffx.1333.1.S1_at	0.662	5.82835	-1.827	PDILT	2.93925	0.0068415	Protein disulfide isomerase-like, Testis expressed
Gga.13680.1.S1_at	0.663	5.72587	-1.865	NSMCE1	2.95009	0.0072375	NSE1 homolog, SMC5-SMC6 complex component
GgaAffx.11281.1.S1_at	0.596	8.18645	-1.192	TNFRSF25	2.95383	0.0022738	Tumor necrosis factor receptor superfamily, Member 25
Gga.3230.2.S1_at	0.843	3.73332	-2.885	ACR	2.9713	0.0265133	Acrosin
GgaAffx.4097.1.S1_at	0.839	3.75944	-2.868	GRM3	2.99249	0.0259868	Glutamate receptor, Metabotropic 3
Gga.5912.2.S1_at	0.598	7.16017	-1.419	MAP1LC3B	3.00699	0.0035273	Microtubule-associated protein 1 light chain 3 beta
GgaAffx.25198.2.S1_at	0.881	3.48799	-3.057	FAM76B	3.02001	0.0321639	Family with sequence similarity 76, Member B
GgaAffx.1924.1.S1_s_at	0.692	5.00517	-2.168	LOC430731	3.02765	0.0110297	Zinc finger protein 226-like
GgaAffx.10982.1.S1_at	0.674	5.47061	-1.965	GJA3	3.06975	0.0083578	Gap junction protein, Alpha 3, 46kDa
Gga.4889.1.S1_s_at	0.706	4.88045	-2.227	NFASC	3.11528	0.011923	Neurofascin
GgaAffx.346.1.S1_at	0.612	6.75726	-1.527	BZRAP1	3.12959	0.0042573	Benzodiazapine receptor (peripheral) associated protein 1
Gga.14472.1.S1_at	0.706	4.89051	-2.222	ACSS3	3.16858	0.0118477	Acyl-CoA synthetase short-chain family member 3
Gga.13815.1.S1_at	0.897	3.42924	-3.1	LOC421675	3.17186	0.0337313	Uncharacterized LOC421675
Gga.5111.2.S1_at	0.681	5.22798	-2.067	CCDC80	3.18623	0.0096337	Coiled-coil domain containing 80
GgaAffx.8628.1.S1_at	0.591	10.7919	-0.819	GZMK	3.18758	0.0009066	Granzyme K (granzyme 3; tryptase II)
GgaAffx.9688.2.S1_at	0.863	3.59387	-2.982	SLC19A2	3.2066	0.0295591	Solute carrier family 19 (thiamine transporter), Member 2
Gga.11771.1.S1_at	0.644	6.16934	-1.708	LZTFL1	3.21865	0.0057072	Leucine zipper transcription factor like 1
Gga.15225.1.S1_at	0.591	10.7598	-0.823	LOC101748144	3.28749	0.0009157	Uncharacterized LOC101748144
GgaAffx.6728.1.S1_at	0.663	5.78757	-1.842	LOC421486	3.31401	0.0069957	Uncharacterized LOC421486
GgaAffx.25317.2.S1_s_at	0.665	5.67733	-1.883	C9ORF72	3.33525	0.0074351	Chromosome Z open reading frame, Human C9orf72
GgaAffx.26093.3.S1_at	0.591	8.80229	-1.082	AGAP1	3.37032	0.001789	ArfGAP with GTPase domain, Ankyrin repeat and PH domain 1
GgaAffx.10515.1.S1_at	0.598	7.171	-1.417	ENPP2	3.41013	0.00351	Ectonucleotide pyrophosphatase/phosphodiesterase 2
Gga.8152.1.S1_at	0.591	10.2269	-0.882	ALDH8A1	3.46158	0.0010855	Aldehyde dehydrogenase 8 family member A1
GgaAffx.1115.2.S1_at	0.829	3.79676	-2.843	SAG	3.48344	0.0252567	S-antigen; retina and pineal gland (arrestin)
GgaAffx.23826.7.S1_at	0.591	10.6441	-0.835	PDLIM5	3.52622	0.0009495	PDZ and LIM domain 5
Gga.14316.1.S1_at	0.598	7.18023	-1.414	RNF220	3.55201	0.0034953	Ring finger protein 220
GgaAffx.7399.1.A1_at	0.596	7.57482	-1.32	RALB	3.58732	0.0029348	V-ral simian leukemia viral oncogene homolog B
Gga.6149.1.S1_s_at	0.591	16.1357	-0.479	SLCO4A1	3.60291	0.0002329	Solute carrier organic anion transporter family member 4A1
Gga.6939.1.A1_at	0.598	7.33287	-1.377	DNAH9	3.60713	0.0032635	Dynein, Axonemal, Heavy chain 9
Gga.8563.1.A1_at	0.598	7.29306	-1.386	SDC1	3.75695	0.0033221	Syndecan 1
Gga.13674.1.A1_at	0.663	5.71165	-1.87	ZNF276	3.93626	0.0072947	Zinc finger protein 276
Gga.3207.1.S1_at	0.591	11.447	-0.756	NAT10	3.98934	0.0007438	N-acetyltransferase 10
GgaAffx.10990.2.S1_at	0.591	11.0811	-0.79	RNF17	4.19785	0.0008296	Ring finger protein 17
Gga.4528.3.S1_at	0.596	7.62475	-1.309	DNAJA3	4.21974	0.0028723	DNA J heat shock protein family (Hsp40) member A3
