# Supplementary material for: Effects of chronic hypoxia on the gene expression profile in the embryonic heart in three Chinese indigenous chicken breeds (Gallus gallus)
Source: Front Vet Sci. 2022 Aug 5;9:942159. doi: 10.3389/fvets.2022.942159 (PMC9390884; doi:10.3389/fvets.2022.942159)
Supplement: Supplementary file 7 [file Table_7.XLSX]

## Sheet: Sheet1
The breed-special DEGs in DRW chicken heart between hypoxia and normoxia
ID	adj.P.Val	t	B	Genesymbol	logFC	PValue	Gene.Title
GgaAffx.9434.3.S1_at	0.603	-5.30288	-1.92667	C6	-4.72457	0.0090786	Complement component 6
GgaAffx.20714.1.S1_s_at	0.462	-7.97208	-0.94545	ITPR2	-4.5308	0.002428	Inositol 1,4,5-trisphosphate receptor, Type 2
Gga.10823.1.S1_at	0.628	-4.92376	-2.12741	CCDC18	-4.48584	0.0114441	Coiled-coil domain containing 18
Gga.13570.1.S1_at	0.462	-10.9447	-0.37748	SEC63	-4.3451	0.0008414	SEC63 homolog, Protein translocation regulator
Gga.106.1.A1_at	0.599	-5.40222	-1.87723	TRPC3	-4.34366	0.0085633	Transient receptor potential cation channel, Subfamily C, Member 3
GgaAffx.26149.1.S1_s_at	0.462	-8.53468	-0.80753	EIF3B	-4.24269	0.0019366	Eukaryotic translation initiation factor 3 subunit B
Gga.10295.1.S1_at	0.462	-13.7933	-0.07771	RIMKLB	-4.12743	0.0003841	Ribosomal modification protein rimK-like family member B
GgaAffx.5495.2.S1_at	0.543	-6.38793	-1.44874	JMJD7	-4.01252	0.0050131	Jumonji domain containing 7
Gga.12810.1.S1_at	0.506	-6.80507	-1.29694	EXOC4	-3.87465	0.0040828	Exocyst complex component 4
GgaAffx.24108.1.S1_s_at	0.507	-6.78267	-1.3047	COBL	-3.69719	0.0041269	Cordon-bleu WH2 repeat protein
GgaAffx.11018.1.S1_s_at	0.462	-16.2981	0.0853	MMP1	-3.64633	0.0002174	Matrix metallopeptidase 1 (interstitial collagenase)
GgaAffx.9599.1.S1_at	0.627	-5.00675	-2.08178	LOC421081	-3.60696	0.0108654	Uncharacterized LOC421081
GgaAffx.3992.1.S1_s_at	0.484	-7.57019	-1.05562	PAK2	-3.53389	0.00288	P21 protein (Cdc42/Rac)-activated kinase 2
GgaAffx.423.1.S1_s_at	0.554	-6.00216	-1.60386	NFAT5	-3.49453	0.0061263	Nuclear factor of activated T-cells 5, Tonicity-responsive
GgaAffx.8042.1.S1_at	0.771	-3.25703	-3.28364	RANBP9	-3.47125	0.0385844	RAN binding protein 9
Gga.498.1.S1_at	0.462	-13.5347	-0.09886	GJA8	-3.46565	0.0004097	Gap junction protein, Alpha 8, 50kDa
Gga.10571.1.S1_s_at	0.462	-10.3995	-0.45646	ZNF507	-3.46079	0.0009995	Zinc finger protein 507
Gga.3568.1.S1_at	0.474	-7.69918	-1.01912	NXT2	-3.35101	0.0027241	Nuclear transport factor 2-like export factor 2
GgaAffx.4121.1.S1_s_at	0.462	-10.3305	-0.46709	DNMT3B	-3.34658	0.0010221	DNA (cytosine-5-)-methyltransferase 3 beta
GgaAffx.21832.1.S1_s_at	0.543	-6.38532	-1.44974	FGF13	-3.30347	0.0050197	Fibroblast growth factor 13
GgaAffx.5586.1.S1_at	0.462	-8.95303	-0.71584	SYT4	-3.29098	0.0016512	Synaptotagmin IV
GgaAffx.9666.3.S1_s_at	0.462	-16.8323	0.11229	GAREM1	-3.29092	0.0001947	GRB2 associated regulator of MAPK1 subtype 1
GgaAffx.11782.1.S1_at	0.599	-5.42329	-1.8669	CEP55	-3.2808	0.0084588	Centrosomal protein 55kDa
Gga.12577.2.S1_a_at	0.708	-3.79568	-2.85529	BBS4	-3.23763	0.0250253	Bardet-Biedl syndrome 4
GgaAffx.23028.1.S1_at	0.554	-5.94954	-1.6262	SPRED1	-3.17381	0.0063015	Sprouty-related, EVH1 domain containing 1
GgaAffx.24513.8.S1_at	0.462	-11.5377	-0.30092	EPB41L3	-3.16732	0.000704	Erythrocyte membrane protein band 4.1-like 3
Gga.12910.1.S1_at	0.462	-11.4825	-0.30767	AGT	-3.15364	0.0007155	Angiotensinogen
GgaAffx.20250.1.S1_at	0.533	-6.53167	-1.39466	ZNHIT6	-3.13358	0.0046647	Zinc finger HIT-type containing 6
GgaAffx.22298.1.S1_s_at	0.521	-6.60236	-1.36875	GFRA3	-3.11038	0.0045047	GDNF family receptor alpha 3
GgaAffx.10229.2.S1_at	0.657	-4.34872	-2.47203	SIM2	-3.10602	0.0167312	Single-minded family bHLH transcription factor 2
GgaAffx.4049.3.S1_at	0.462	-7.93892	-0.95415	GGT5	-3.09458	0.0024618	Gamma-glutamyltransferase 5
GgaAffx.4483.1.S1_at	0.543	-6.39578	-1.44574	LRRK2	-3.0849	0.0049933	Leucine-rich repeat kinase 2
Gga.9667.1.S1_a_at	0.599	-5.45077	-1.85351	CHODL	-3.06388	0.0083249	Chondrolectin
GgaAffx.9471.1.S1_at	0.462	-8.43696	-0.83022	RFX6	-3.0519	0.0020121	Regulatory factor X6
Gga.11337.1.S1_at	0.462	-14.3761	-0.03343	LOC417192	-3.04914	0.0003336	Torsin family 1, Member B-like
Gga.10467.1.S1_at	0.627	-5.0742	-2.0454	ANAPC4	-3.04727	0.010422	Anaphase promoting complex subunit 4
Gga.779.1.S1_a_at	0.462	-10.3872	-0.45833	SYNPR	-3.02663	0.0010035	Synaptoporin
Gga.5361.3.S1_at	0.667	-4.24074	-2.54264	ADH5	-2.99451	0.0180442	Alcohol dehydrogenase 5 (class III), Chi polypeptide
Gga.9652.1.S1_at	0.462	-8.95193	-0.71607	SERPINA4	-2.98272	0.0016519	Serpin peptidase inhibitor, Clade A (alpha-1 antiproteinase, Antitrypsin), Member 4
Gga.138.1.S1_at	0.634	-4.76221	-2.21911	EDNRB2	-2.98009	0.0126863	Endothelin receptor B subtype 2
Gga.9393.1.S1_at	0.757	-3.45373	-3.1206	MLC1	-2.97834	0.0327767	Megalencephalic leukoencephalopathy with subcortical cysts 1
Gga.13217.1.S1_at	0.498	-7.29397	-1.13766	HOXA10-AS	-2.95711	0.0032543	HOXA10 antisense RNA
GgaAffx.7996.1.S1_at	0.645	-4.6341	-2.2946	COL15A1	-2.9405	0.0137938	Collagen, Type XV, Alpha 1
Gga.4.1.A1_at	0.679	-4.14818	-2.60477	CRD_FZ5	-2.93906	0.0192735	Unnamed protein product
GgaAffx.24200.1.S1_at	0.462	-8.16821	-0.89532	LOC426100	-2.9276	0.0022403	Similar to LOC402959 protein
Gga.622.1.S1_at	0.506	-6.98748	-1.23529	BFSP1	-2.89544	0.0037453	Beaded filament structural protein 1
Gga.948.1.S1_at	0.462	-9.55465	-0.59805	PCLO	-2.89323	0.0013285	Piccolo presynaptic cytomatrix protein
Gga.2965.1.S2_at	0.462	-9.04054	-0.69772	TIMP2	-2.8568	0.0015985	TIMP metallopeptidase inhibitor 2
GgaAffx.22050.6.S1_s_at	0.599	-5.43668	-1.86036	SLC22A4	-2.84046	0.0083932	Solute carrier family 22 (organic cation transporter), Member 4
GgaAffx.10485.1.S1_at	0.469	-7.81272	-0.9879	PHEX	-2.83596	0.0025956	Phosphate regulating endopeptidase homolog, X-linked
Gga.2841.1.S1_at	0.462	-11.7148	-0.27975	LRRC8D	-2.82319	0.0006687	Leucine rich repeat containing 8 family, Member D
GgaAffx.393.2.S1_s_at	0.553	-6.04561	-1.58563	CAMTA1	-2.81772	0.0059862	Calmodulin binding transcription activator 1
Gga.12820.1.S1_at	0.462	-12.7248	-0.17185	SEC14L1	-2.78764	0.0005052	SEC14-like 1 (S. Cerevisiae)
Gga.11773.1.S1_s_at	0.462	-12.65	-0.17915	TTC12	-2.76526	0.0005154	Tetratricopeptide repeat domain 12
Gga.13400.1.S1_at	0.506	-6.94832	-1.2483	ZCCHC11	-2.74243	0.0038147	Zinc finger, CCHC domain containing 11
Gga.9032.1.S1_s_at	0.76	-3.402	-3.16273	ESRP2	-2.72597	0.0341938	Epithelial splicing regulatory protein 2
GgaAffx.10923.1.S1_at	0.552	-6.26193	-1.49777	DCLK1	-2.72058	0.0053461	Doublecortin-like kinase 1
GgaAffx.6072.1.S1_at	0.462	-11.3045	-0.32996	LOC771944	-2.70395	0.0007543	Uncharacterized LOC771944
Gga.10862.1.S1_at	0.661	-4.31599	-2.49322	LRRIQ1	-2.69027	0.0171162	Leucine-rich repeats and IQ motif containing 1
GgaAffx.2949.1.S1_at	0.462	-13.3688	-0.11295	OBSCN	-2.66737	0.0004272	Obscurin, Cytoskeletal calmodulin and titin-interacting RhoGEF
Gga.18429.1.S1_at	0.796	-3.02068	-3.48989	UBASH3B	-2.65761	0.0473212	Ubiquitin associated and SH3 domain containing B
GgaAffx.6837.1.S1_at	0.666	-4.24867	-2.53739	USP24	-2.64706	0.0179436	Ubiquitin specific peptidase 24
Gga.16321.2.S1_at	0.462	-8.96285	-0.71378	LOC420382	-2.64123	0.0016452	Protein FAM188B-like
GgaAffx.2386.2.S1_at	0.462	-9.34062	-0.63819	CHERP	-2.63568	0.0014332	Calcium homeostasis endoplasmic reticulum protein
GgaAffx.579.1.S1_at	0.684	-4.02882	-2.68708	SRPK1	-2.6346	0.0210168	SFRS protein kinase 1
Gga.5397.1.S1_at	0.657	-4.44062	-2.41345	CYP2J2	-2.63366	0.0157065	Cytochrome P450, Family 2, Subfamily J, Polypeptide 2
Gga.13922.1.A1_at	0.462	-9.95752	-0.52736	GRIA2	-2.63146	0.0011566	Glutamate receptor, Ionotropic, AMPA 2
Gga.13153.1.S1_at	0.462	-8.94011	-0.71854	TECPR1	-2.62294	0.0016592	Tectonin beta-propeller repeat containing 1
Gga.11295.1.S1_at	0.787	-3.10745	-3.41285	LOC771622	-2.6207	0.0438586	Similar to Potassium voltage-gated channel, Subfamily H (eag-related), Member 7
Gga.18253.1.A1_at	0.651	-4.50982	-2.37026	AK2	-2.61764	0.0149864	Adenylate kinase 2
GgaAffx.3788.1.S1_at	0.627	-5.09929	-2.03203	LOC428404	-2.61251	0.0102629	Sodium channel protein type 5 subunit alpha-like
GgaAffx.6282.1.S1_at	0.462	-8.43597	-0.83046	SZT2	-2.58965	0.0020129	Seizure threshold 2 homolog (mouse)
GgaAffx.9528.1.S1_at	0.462	-9.63825	-0.58287	ZNF366	-2.58382	0.0012903	Zinc finger protein 366
Gga.381.1.S1_at	0.484	-7.54461	-1.063	HUC	-2.55326	0.0029123	RNA-binding protein HuC
Gga.15971.1.S1_s_at	0.462	-7.98243	-0.94274	MBP	-2.54944	0.0024177	Myelin basic protein
GgaAffx.7251.1.S1_at	0.553	-6.23874	-1.50696	CCR6	-2.54876	0.0054104	C-C motif chemokine receptor 6
GgaAffx.9476.1.S1_at	0.751	-3.49599	-3.08657	GPRC6A	-2.54711	0.0316721	G protein-coupled receptor class C group 6 member A
Gga.8772.1.S1_at	0.753	-3.4698	-3.10762	HHLA2	-2.53905	0.0323512	HERV-H LTR-associating 2
GgaAffx.7269.1.S1_at	0.661	-4.32293	-2.48872	C1H12ORF63	-2.53666	0.0170337	Chromosome 1 open reading frame, Human C12orf 63
Gga.1164.1.S1_a_at	0.799	-2.98256	-3.52422	PIT54	-2.53205	0.0489465	PIT54 protein
GgaAffx.24039.1.S1_s_at	0.462	-12.7615	-0.1683	TTLL11	-2.53175	0.0005003	Tubulin tyrosine ligase-like family, Member 11
Gga.7801.1.S1_at	0.521	-6.62222	-1.36156	KYNU	-2.52123	0.0044609	Kynureninase
Gga.16470.1.S1_at	0.554	-5.97839	-1.61392	TUBB2A	-2.51813	0.0062047	Tubulin, Beta 2A class IIa
GgaAffx.23607.2.S1_s_at	0.474	-7.69769	-1.01954	EPB41L5	-2.50436	0.0027258	Erythrocyte membrane protein band 4.1 like 5
Gga.916.1.S2_at	0.582	-5.66531	-1.75219	IFNG	-2.49539	0.0073665	Interferon, Gamma
Gga.9284.1.S1_at	0.462	-12.3151	-0.21313	NPFFR1	-2.49262	0.0005645	Neuropeptide FF receptor 1
GgaAffx.5630.8.S1_s_at	0.462	-8.11036	-0.90987	SPTBN5	-2.48513	0.0022937	Spectrin, Beta, Non-erythrocytic 5
Gga.5778.1.S1_a_at	0.796	-3.06818	-3.44753	LOC769246	-2.48149	0.0453862	Uncharacterized LOC769246
Gga.10346.1.S1_at	0.599	-5.39305	-1.88173	UPP2	-2.47319	0.0086093	Uridine phosphorylase 2
GgaAffx.22376.1.S1_at	0.462	-8.25459	-0.87396	KIAA1841	-2.47292	0.0021635	KIAA1841
GgaAffx.8669.1.S1_at	0.76	-3.39104	-3.17171	LOC769409	-2.46386	0.0345034	Uncharacterized LOC769409
GgaAffx.2945.1.S1_s_at	0.697	-3.93935	-2.75045	NATD1	-2.44807	0.0224535	N-acetyltransferase domain containing 1
Gga.11034.1.S1_at	0.498	-7.41924	-1.09978	ROBO1	-2.43643	0.0030773	Roundabout, Axon guidance receptor, Homolog 1 (Drosophila)
Gga.11686.1.S1_at	0.707	-3.85101	-2.81446	PDE6G	-2.43413	0.0239937	Phosphodiesterase 6G, CGMP-specific, Rod, Gamma
GgaAffx.5089.1.S1_at	0.609	-5.22246	-1.96763	PLCL1	-2.42633	0.0095247	Phospholipase C-like 1
Gga.6862.1.A1_at	0.634	-4.80692	-2.19335	LOC770926	-2.42567	0.0123263	Feather keratin 3-like
Gga.18094.1.S1_s_at	0.722	-3.70934	-2.92015	QSOX2	-2.41963	0.0267471	Quiescin Q6 sulfhydryl oxidase 2
Gga.9262.1.S1_at	0.543	-6.4239	-1.43503	HMGA1	-2.40594	0.0049229	High mobility group AT-hook 1
GgaAffx.21587.1.S1_at	0.582	-5.68124	-1.74489	MORN2	-2.40306	0.0073011	MORN repeat containing 2
Gga.10099.1.A1_at	0.462	-9.8929	-0.53829	AHDC1	-2.37638	0.0011822	AT hook, DNA binding motif, Containing 1
Gga.11012.1.S1_at	0.628	-4.91835	-2.13042	SPTSSBL	-2.36338	0.0114832	Serine palmitoyltransferase small subunit B-like
GgaAffx.25726.1.S1_at	0.74	-3.57563	-3.02341	LOC768803	-2.36181	0.0297125	Uncharacterized LOC768803
GgaAffx.23938.1.S1_at	0.697	-3.9489	-2.74362	GALNT13	-2.35708	0.0222944	UDP-N-acetyl-alpha-D-galactosamine:polypeptide N-acetylgalactosaminyltransferase 13 (GalNAc-T13)
Gga.14447.1.S1_at	0.647	-4.6121	-2.30782	LOC107055438	-2.33638	0.013996	Uncharacterized LOC107055438
Gga.10523.1.S1_at	0.462	-8.21013	-0.8849	GREB1L	-2.32511	0.0022026	Growth regulation by estrogen in breast cancer-like
Gga.12932.1.S1_at	0.657	-4.34445	-2.47478	LOC776655	-2.31991	0.0167808	Similar to cardiac calumenin
Gga.13315.1.S1_at	0.545	-6.31401	-1.47732	SUCO	-2.30466	0.0052052	SUN domain containing ossification factor
GgaAffx.23017.1.S1_at	0.78	-3.18106	-3.3487	PTX3	-2.29451	0.0411604	Pentraxin 3, Long
Gga.11166.1.S1_at	0.523	-6.57636	-1.37823	STX17	-2.27876	0.0045627	Syntaxin 17
GgaAffx.8173.1.S1_at	0.769	-3.31368	-3.23588	SYT10	-2.27556	0.0367909	Synaptotagmin X
Gga.11057.1.S1_s_at	0.47	-7.78824	-0.99456	LOC416633	-2.26055	0.0026226	Class II, Major histocompatibility complex, Transactivator-like
Gga.14570.1.S1_at	0.733	-3.62304	-2.98641	ABHD13	-2.24649	0.0286169	Abhydrolase domain containing 13
Gga.2573.1.S1_at	0.543	-6.42106	-1.4361	NRIP3	-2.24582	0.00493	Nuclear receptor interacting protein 3
GgaAffx.6552.5.S1_s_at	0.734	-3.61441	-2.99311	ESRRB	-2.23673	0.0288126	Estrogen-related receptor beta
GgaAffx.20800.1.S1_at	0.484	-7.58245	-1.05211	ACACA	-2.23162	0.0028647	Acetyl-CoA carboxylase alpha
Gga.20027.1.S1_s_at	0.609	-5.21409	-1.97194	LOC770617	-2.21741	0.0095727	Transmembrane protein 100-like
Gga.10394.1.S1_at	0.498	-7.30678	-1.13373	CRY1	-2.21622	0.0032356	Cryptochrome circadian clock 1
Gga.5628.1.S1_at	0.506	-6.84933	-1.28173	LOC769741	-2.21045	0.0039975	Uncharacterized LOC769741
Gga.17901.1.S1_at	0.628	-4.98128	-2.09568	TRIO	-2.20896	0.0110391	Trio Rho guanine nucleotide exchange factor
GgaAffx.6013.1.S1_at	0.647	-4.60438	-2.31247	IQCJ	-2.20623	0.0140678	IQ motif containing J
GgaAffx.26187.1.S1_s_at	0.553	-6.10473	-1.56114	WDR66	-2.20605	0.005802	WD repeat domain 66
GgaAffx.5048.1.S1_s_at	0.634	-4.86767	-2.15882	PAK3	-2.20552	0.0118574	P21 protein (Cdc42/Rac)-activated kinase 3
GgaAffx.8342.1.S1_at	0.506	-6.90583	-1.26255	YKT6	-2.20481	0.0038918	YKT6 v-SNARE homolog (S. Cerevisiae)
Gga.9750.1.S1_s_at	0.628	-4.9051	-2.13781	ITCH	-2.19993	0.0115796	Itchy E3 ubiquitin protein ligase
Gga.14613.1.S1_at	0.462	-8.19259	-0.88925	MAST4	-2.19924	0.0022183	Microtubule associated serine/threonine kinase family member 4
GgaAffx.20262.1.S1_at	0.778	-3.18923	-3.34165	B3GAT1	-2.19845	0.0408735	Beta-1,3-glucuronyltransferase 1 (glucuronosyltransferase P)
Gga.12832.1.S1_at	0.748	-3.52936	-3.05995	AKAP7	-2.19765	0.0308322	A kinase (PRKA) anchor protein 7
GgaAffx.9758.1.S1_at	0.498	-7.40513	-1.10399	SCML4	-2.19016	0.0030966	Sex comb on midleg-like 4 (Drosophila)
Gga.12805.1.S1_s_at	0.599	-5.37909	-1.88862	MCF2L	-2.18641	0.0086799	MCF.2 cell line derived transforming sequence-like
GgaAffx.9906.1.S1_at	0.769	-3.31564	-3.23424	SORCS2	-2.18636	0.0367307	Sortilin-related VPS10 domain containing receptor 2
Gga.2674.2.S1_a_at	0.469	-7.83034	-0.98312	FAM69B	-2.17814	0.0025764	Family with sequence similarity 69 member B
Gga.4598.5.S1_a_at	0.684	-4.05581	-2.66825	PFDN1	-2.16939	0.020606	Prefoldin subunit 1
GgaAffx.8289.3.S1_s_at	0.599	-5.40208	-1.87729	ADCY2	-2.15758	0.008564	Adenylate cyclase 2 (brain)
Gga.6073.1.S2_at	0.554	-5.94057	-1.63004	AL928654.7	-2.15563	0.006332	Cysteine-rich protein 1
GgaAffx.4551.2.S1_s_at	0.76	-3.39041	-3.17223	GABRA3	-2.15509	0.0345214	Gamma-aminobutyric acid (GABA) A receptor, Alpha 3
Gga.5135.1.S1_s_at	0.462	-7.91719	-0.95989	MYH7	-2.15262	0.0024842	Myosin, Heavy chain 7, Cardiac muscle, Beta
Gga.17784.2.S1_at	0.707	-3.82399	-2.83433	ETNK2	-2.14787	0.0244907	Ethanolamine kinase 2
Gga.7310.2.A1_at	0.462	-9.52041	-0.60435	PRKAB1	-2.13177	0.0013446	Protein kinase, AMP-activated, Beta 1 non-catalytic subunit
GgaAffx.6456.5.S1_x_at	0.627	-5.0168	-2.07632	LOC768881	-2.13175	0.0107979	Keratin, Type II cytoskeletal 6A-like
GgaAffx.4834.1.S1_at	0.76	-3.42349	-3.14516	IQCD	-2.12383	0.0335961	IQ motif containing D
GgaAffx.4716.1.S1_at	0.462	-9.75766	-0.56167	FGF4	-2.11031	0.0012381	Fibroblast growth factor 4
GgaAffx.9800.1.S1_at	0.462	-8.40823	-0.83699	AIM1	-2.10996	0.0020351	Absent in melanoma 1
GgaAffx.4966.1.S1_at	0.681	-4.10127	-2.63682	LAMB4	-2.10557	0.0199364	Laminin, Beta 4
GgaAffx.4635.1.A1_at	0.462	-10.7062	-0.41094	LOC771647	-2.0968	0.0009063	HEPACAM family member 2-like
GgaAffx.25551.2.S1_s_at	0.801	-2.97229	-3.53352	SLC25A42	-2.08471	0.0493959	Solute carrier family 25 member 42
Gga.12632.1.S1_s_at	0.651	-4.50235	-2.37488	SLC45A1	-2.08442	0.0150621	Solute carrier family 45, Member 1
Gga.16618.1.S1_at	0.582	-5.6809	-1.74505	ZC2HC1B	-2.06028	0.0073025	Zinc finger C2HC-type containing 1B
Gga.13397.1.S1_at	0.769	-3.32614	-3.22547	ZNF598	-2.05906	0.0364101	Zinc finger protein 598
GgaAffx.265.1.S1_at	0.729	-3.63941	-2.97373	PROK1	-2.05886	0.0282501	Prokineticin 1
GgaAffx.26202.1.S1_at	0.462	-9.23827	-0.65805	CARD11	-2.0511	0.001487	Caspase recruitment domain family, Member 11
GgaAffx.2456.1.S1_at	0.59	-5.50763	-1.82612	LONP2	-2.05071	0.0080563	Lon peptidase 2, Peroxisomal
GgaAffx.12341.1.S1_at	0.634	-4.8205	-2.18558	SLC47A1	-2.04851	0.0122195	Solute carrier family 47, Member 1
Gga.7447.2.S1_s_at	0.634	-4.79508	-2.20014	LOC772080	-2.044	0.0124204	Keratin, Type I cytoskeletal 17-like
GgaAffx.8320.1.S1_at	0.553	-6.09486	-1.5652	SLC15A5	-2.04308	0.0058322	Solute carrier family 15, Member 5
GgaAffx.9392.4.S1_s_at	0.649	-4.53838	-2.35266	LOC427170	-2.02067	0.0147012	Similar to Microtubule-associated serine/threonine-protein kinase 4
GgaAffx.24064.1.S1_at	0.553	-6.08779	-1.56812	FBXL7	-2.02057	0.0058541	F-box and leucine-rich repeat protein 7
GgaAffx.8910.1.S1_at	0.723	-3.67186	-2.94875	DNAJB14	-2.01204	0.02754	DnaJ (Hsp40) homolog, Subfamily B, Member 14
GgaAffx.2198.1.S1_at	0.506	-7.05111	-1.21442	SYNC	-2.01185	0.003636	Syncoilin, Intermediate filament protein
Gga.4583.4.A1_at	0.698	-3.93376	-2.75446	RPL24	-2.01094	0.0225473	Ribosomal protein L24
GgaAffx.3537.1.S1_at	0.553	-6.05215	-1.5829	TCFL5	-2.00936	0.0059654	Transcription factor-like 5 (basic helix-loop-helix)
Gga.6650.3.S1_a_at	0.59	-5.51205	-1.82401	PDCD1LG2	-1.99976	0.0080359	Programmed cell death 1 ligand 2
Gga.10561.1.S1_at	0.721	-3.72182	-2.91069	OSBPL5	-1.98329	0.0264893	Oxysterol binding protein-like 5
GgaAffx.21563.1.S1_at	0.771	-3.26285	-3.2787	ELAVL2	-1.98218	0.0383954	ELAV (embryonic lethal, Abnormal vision, Drosophila)-like 2 (Hu antigen B)
GgaAffx.22600.3.S1_s_at	0.78	-3.17573	-3.3533	CDON	-1.98133	0.0413487	Cell adhesion associated, Oncogene regulated
GgaAffx.2883.1.S1_s_at	0.628	-4.93471	-2.12134	SMURF1	-1.96325	0.0113656	SMAD specific E3 ubiquitin protein ligase 1
GgaAffx.5243.1.S1_at	0.582	-5.65979	-1.75473	LHX5	-1.95892	0.0073894	LIM homeobox 5
GgaAffx.442.1.S1_at	0.506	-6.83897	-1.28527	LOC427816	-1.9555	0.0040173	Tenascin XB
Gga.15399.1.S1_at	0.771	-3.25775	-3.28303	EVL	-1.95367	0.0385609	Enah/Vasp-like
GgaAffx.9414.1.S1_at	0.769	-3.28524	-3.25977	EMILIN2	-1.94034	0.0376781	Elastin microfibril interfacer 2
GgaAffx.24537.1.S1_at	0.628	-4.98804	-2.09198	PARP8	-1.93882	0.0109927	Poly (ADP-ribose) polymerase family, Member 8
GgaAffx.4741.2.S1_s_at	0.599	-5.39931	-1.87865	LOC416086	-1.93663	0.0085779	Monocarboxylate transporter 2-like
Gga.653.1.S1_at	0.739	-3.58046	-3.01963	TNX	-1.93633	0.0295987	Avian tenascin X
GgaAffx.4832.3.S1_s_at	0.646	-4.62431	-2.30047	CREBBP	-1.92952	0.0138833	CREB binding protein
GgaAffx.336.1.S1_at	0.784	-3.14583	-3.37926	ZNF593	-1.90571	0.0424258	Zinc finger protein 593
Gga.907.1.S1_at	0.506	-6.85516	-1.27974	ROBO2	-1.89926	0.0039864	Roundabout, Axon guidance receptor, Homolog 2 (Drosophila)
GgaAffx.4846.4.S1_at	0.767	-3.35062	-3.20509	FOXP1	-1.89892	0.0356761	Forkhead box P1
Gga.16350.1.S1_at	0.769	-3.29369	-3.25266	SEC62	-1.8987	0.0374119	SEC62 homolog, Preprotein translocation factor
GgaAffx.10225.1.S1_at	0.787	-3.13142	-3.39184	CHAF1B	-1.89211	0.0429569	Chromatin assembly factor 1 subunit B
GgaAffx.6416.1.S1_at	0.462	-8.58466	-0.79611	TRHDE	-1.8807	0.0018993	Thyrotropin releasing hormone degrading enzyme
Gga.16700.1.S1_at	0.462	-7.969	-0.94625	ARHGEF4	-1.87355	0.0024312	Rho guanine nucleotide exchange factor (GEF) 4
GgaAffx.11838.1.S1_at	0.462	-8.11409	-0.90893	IFT52	-1.86741	0.0022902	Intraflagellar transport 52
GgaAffx.1660.2.S1_at	0.462	-8.86526	-0.73436	RP11-244H3.4	-1.86536	0.0017064	Zinc finger, MYM-type 4
Gga.10723.1.S1_at	0.627	-5.02544	-2.07163	GKN2	-1.86258	0.0107402	Gastrokine 2
Gga.14493.1.S1_s_at	0.627	-5.00036	-2.08526	NPAS3	-1.85953	0.0109087	Neuronal PAS domain protein 3
GgaAffx.9787.2.S1_s_at	0.462	-7.9684	-0.94641	BBX	-1.85632	0.0024318	Bobby sox homolog (Drosophila)
GgaAffx.4711.1.S1_at	0.742	-3.56237	-3.03384	INPP5J	-1.85516	0.0300282	Inositol polyphosphate-5-phosphatase J
Gga.914.1.S1_a_at	0.769	-3.30738	-3.24116	FZR1	-1.84995	0.0369852	Fizzy/cell division cycle 20 related 1
GgaAffx.1034.1.S1_at	0.769	-3.28885	-3.25673	MLLT1	-1.83545	0.0375641	Myeloid/lymphoid or mixed-lineage leukemia; translocated to, 1
GgaAffx.560.1.S1_at	0.797	-2.99564	-3.51241	ROBO4	-1.82667	0.0483816	Roundabout guidance receptor 4
Gga.11408.1.A1_at	0.648	-4.58556	-2.32386	GDAP2	-1.82355	0.0142449	Ganglioside induced differentiation associated protein 2
Gga.13448.1.S1_at	0.554	-5.92153	-1.63822	OSTN	-1.82326	0.0063974	Osteocrin
Gga.17579.1.S1_at	0.657	-4.41937	-2.42688	USP31	-1.82138	0.0159364	Ubiquitin specific peptidase 31
Gga.10699.1.S1_a_at	0.589	-5.56851	-1.79723	ASCL3	-1.81758	0.0077807	Achaete-scute complex homolog 3 (Drosophila)
GgaAffx.6919.1.S1_at	0.697	-3.94089	-2.74935	PTPRQ	-1.81487	0.0224277	Protein tyrosine phosphatase, Receptor type Q
Gga.85.1.A1_at	0.707	-3.88357	-2.79071	CELSR3	-1.81288	0.0234113	Cadherin, EGF LAG seven-pass G-type receptor 3
GgaAffx.4775.3.S1_s_at	0.608	-5.24697	-1.95506	LOC422316	-1.80849	0.0093859	Vascular endothelial growth factor receptor kdr-like
Gga.14125.1.A1_at	0.769	-3.28433	-3.26054	HOXD10	-1.78626	0.0377071	Homeobox D10
Gga.7855.1.S1_at	0.77	-3.27344	-3.26974	BMPER	-1.78624	0.038054	BMP binding endothelial regulator
Gga.18.1.S1_at	0.562	-5.87155	-1.65988	NBEA	-1.77995	0.0065732	Neurobeachin
Gga.8886.2.S1_at	0.75	-3.51772	-3.06921	DPP4	-1.77968	0.031122	Dipeptidyl-peptidase 4
Gga.14760.1.S1_at	0.554	-5.91639	-1.64043	CENPU	-1.77491	0.0064152	Centromere protein U
Gga.13960.1.S1_at	0.797	-3.00009	-3.5084	SLTM	-1.77455	0.0481909	SAFB like transcription modulator
Gga.10216.2.A1_at	0.774	-3.24576	-3.29321	PARS2	-1.77405	0.0389537	Prolyl-tRNA synthetase 2, Mitochondrial (putative)
GgaAffx.2734.1.S1_at	0.506	-6.92566	-1.25588	MLXIP	-1.77121	0.0038556	MLX interacting protein
GgaAffx.9350.1.S1_at	0.796	-3.01889	-3.4915	ZSWIM6	-1.76956	0.0473961	Zinc finger, SWIM-type containing 6
GgaAffx.6640.1.S1_at	0.462	-8.64652	-0.78216	OTOGL	-1.75609	0.0018545	Otogelin-like
GgaAffx.5952.1.S1_at	0.767	-3.35634	-3.20035	GPR85	-1.75223	0.0355074	G protein-coupled receptor 85
GgaAffx.13109.1.S1_at	0.687	-4.0014	-2.70635	CCDC34	-1.74648	0.0214446	Coiled-coil domain containing 34
GgaAffx.9934.1.S1_at	0.678	-4.16432	-2.59382	FUT9	-1.74566	0.0190518	Fucosyltransferase 9 (alpha (1,3) fucosyltransferase)
Gga.4129.1.S2_at	0.489	-7.47895	-1.08213	CCNA2	-1.74519	0.0029973	Cyclin A2
Gga.501.1.S1_at	0.753	-3.47153	-3.10622	MMP27	-1.74362	0.0323057	Matrix metallopeptidase 27
GgaAffx.5847.1.S1_at	0.681	-4.10177	-2.63647	NPY2R	-1.74166	0.0199291	Neuropeptide Y receptor Y2
Gga.16230.1.S1_at	0.708	-3.81416	-2.8416	KCTD3	-1.74043	0.0246748	Potassium channel tetramerization domain containing 3
Gga.4012.1.S1_at	0.797	-2.99958	-3.50886	IKZF5	-1.73992	0.0482129	IKAROS family zinc finger 5
GgaAffx.7020.1.A1_at	0.599	-5.4102	-1.87331	BDKRB2	-1.73885	0.0085235	Bradykinin receptor B2
GgaAffx.21304.1.S1_s_at	0.599	-5.43497	-1.8612	SPTAN1	-1.71232	0.0084016	Spectrin, Alpha, Non-erythrocytic 1
GgaAffx.20398.1.S1_s_at	0.521	-6.6646	-1.34632	PLCH1	-1.70986	0.0043695	Phospholipase C, Eta 1
Gga.4108.2.S1_a_at	0.553	-6.23328	-1.50913	TPM1	-1.69496	0.0054257	Tropomyosin 1 (alpha)
Gga.10897.1.S1_at	0.553	-6.11592	-1.55654	LOC426355	-1.69201	0.005768	T-SNARE domain-containing protein 1-like
GgaAffx.6286.3.S1_s_at	0.78	-3.17218	-3.35637	PRKCE	-1.68712	0.0414747	Protein kinase C, Epsilon
Gga.17526.1.S1_at	0.506	-6.8176	-1.29262	RNF208	-1.68106	0.0040584	Ring finger protein 208
Gga.12197.2.S1_s_at	0.507	-6.77251	-1.30824	AKAP12	-1.67284	0.0041471	A-kinase anchoring protein 12
GgaAffx.3680.1.S1_at	0.794	-3.08574	-3.43198	PGP	-1.66912	0.0446954	Phosphoglycolate phosphatase
Gga.10935.1.S1_at	0.658	-4.34004	-2.47763	FAM168A	-1.66816	0.0168322	Family with sequence similarity 168 member A
GgaAffx.611.1.S1_at	0.607	-5.26387	-1.94643	LOC416139	-1.66197	0.0092916	Uncharacterized LOC416139
GgaAffx.2621.1.S1_at	0.521	-6.63148	-1.35822	TTPAL	-1.65552	0.0044408	Tocopherol (alpha) transfer protein-like
Gga.15224.1.A1_at	0.797	-2.99819	-3.51011	C9orf173	-1.64783	0.048272	Chromosome 9 open reading frame 173
Gga.7720.3.S1_x_at	0.653	-4.46491	-2.39821	LOC776076	-1.63472	0.0154489	Similar to rac GTPase activating protein; GAB-associated CDC42
Gga.16885.1.S1_s_at	0.573	-5.77353	-1.70315	PAN3	-1.62979	0.006936	PAN3 poly(A) specific ribonuclease subunit
Gga.14348.1.S1_at	0.76	-3.42419	-3.14458	NEK8	-1.61685	0.0335767	NIMA related kinase 8
Gga.13054.1.S1_at	0.648	-4.57493	-2.33031	C12H3ORF67	-1.6133	0.0143461	Chromosome 12 open reading frame, Human C3orf67
GgaAffx.6939.1.S1_at	0.787	-3.10825	-3.41214	PPFIA2	-1.61187	0.0438281	Protein tyrosine phosphatase, Receptor type, F polypeptide (PTPRF), Interacting protein (liprin), Alpha 2
Gga.10098.1.S1_s_at	0.506	-6.94222	-1.25033	FAP	-1.611	0.0038257	Fibroblast activation protein, Alpha
Gga.14630.1.S1_s_at	0.634	-4.85175	-2.16781	FAM160A1	-1.60902	0.0119781	Family with sequence similarity 160, Member A1
Gga.6291.1.S1_a_at	0.729	-3.63392	-2.97797	CIDEC	-1.5938	0.0283724	Cell death inducing DFFA like effector c
GgaAffx.8509.1.S1_at	0.707	-3.85095	-2.81451	SSPO	-1.58694	0.0239948	SCO-spondin
GgaAffx.10090.1.S1_at	0.627	-5.10304	-2.03004	RWDD2A	-1.58491	0.0102394	RWD domain containing 2A
Gga.10766.1.S1_s_at	0.738	-3.59646	-3.0071	TMTC4	-1.57608	0.0292249	Transmembrane and tetratricopeptide repeat containing 4
GgaAffx.2216.1.S1_at	0.553	-6.15879	-1.53906	NADK2	-1.56757	0.0056399	NAD kinase 2, Mitochondrial
Gga.17941.1.S1_at	0.707	-3.85064	-2.81473	RNF2	-1.56667	0.0240004	Ring finger protein 2
GgaAffx.8317.3.S1_at	0.733	-3.62229	-2.98698	DDC	-1.56435	0.0286336	Dopa decarboxylase (aromatic L-amino acid decarboxylase)
Gga.10859.1.S1_at	0.627	-5.0329	-2.0676	FAM20CL	-1.56252	0.0106908	Family with sequence similarity 20, Member C-like
GgaAffx.10497.1.S1_at	0.583	-5.65297	-1.75787	LOC420352	-1.54606	0.0074178	Uncharacterized LOC420352
GgaAffx.24474.1.S1_x_at	0.76	-3.40328	-3.16167	SARNP	-1.54461	0.0341577	SAP domain containing ribonucleoprotein
GgaAffx.9032.5.S1_s_at	0.498	-7.30907	-1.13303	ATP8A1	-1.54411	0.0032323	ATPase, Aminophospholipid transporter (APLT), Class I, Type 8A, Member 1
Gga.13852.1.S1_at	0.687	-3.99209	-2.71293	FAM73B	-1.52233	0.0215925	Family with sequence similarity 73 member B
Gga.6444.1.S1_at	0.628	-4.93534	-2.12099	MED19	-1.5211	0.0113611	Mediator complex subunit 19
GgaAffx.25695.3.S1_s_at	0.64	-4.71914	-2.24421	LOC426235	-1.52024	0.0130458	Zinc finger protein 551-like
GgaAffx.8753.1.S1_at	0.544	-6.37849	-1.45236	SLC20A1	-1.51983	0.0050371	Solute carrier family 20 (phosphate transporter), Member 1
Gga.16807.1.S1_at	0.562	-5.87622	-1.65784	CREB3L2	-1.51905	0.0065565	CAMP responsive element binding protein 3-like 2
GgaAffx.10226.1.A1_at	0.553	-6.23087	-1.51009	CLDN14	-1.518	0.0054325	Claudin 14
Gga.604.1.S1_at	0.729	-3.6335	-2.9783	RELA	-1.51551	0.0283817	V-rel avian reticuloendotheliosis viral oncogene homolog A
Gga.17762.1.S1_at	0.627	-5.11821	-2.022	SPERT	-1.50978	0.0101449	Spermatid associated
Gga.9547.1.S1_at	0.543	-6.40984	-1.44037	SLC7A3	-1.50217	0.0049579	Solute carrier family 7 (cationic amino acid transporter, Y+ system), Member 3
GgaAffx.21785.1.S1_s_at	0.707	-3.89708	-2.7809	FOXA2	-1.48383	0.0231746	Forkhead box A2
GgaAffx.4497.3.S1_s_at	0.657	-4.38474	-2.44891	ATP13A4	-1.48281	0.0163199	ATPase type 13A4
Gga.12892.1.A1_at	0.723	-3.68735	-2.9369	LOC771169	-1.48252	0.0272089	Uncharacterized LOC771169
GgaAffx.26678.1.S1_at	0.766	-3.37288	-3.18667	NUAK2	-1.47027	0.0350243	NUAK family, SNF1-like kinase, 2
Gga.350.1.S1_s_at	0.771	-3.25989	-3.28121	RGS12	-1.4624	0.0384913	Regulator of G-protein signaling 12
Gga.16250.1.S1_x_at	0.506	-6.87648	-1.27248	LOC418218	-1.45997	0.0039463	Uncharacterized LOC418218
GgaAffx.24126.1.S1_at	0.608	-5.24663	-1.95523	PLXNB2	-1.45632	0.0093878	Plexin B2
GgaAffx.3620.1.S1_at	0.796	-3.05811	-3.45647	JPH3	-1.45629	0.0457883	Junctophilin 3
Gga.12758.1.S1_s_at	0.628	-4.95299	-2.11123	SLC38A7	-1.45326	0.0112361	Solute carrier family 38, Member 7
Gga.20030.1.S1_at	0.582	-5.67109	-1.74954	RFXANK	-1.44884	0.0073427	Regulatory factor X-associated ankyrin-containing protein
Gga.18563.1.S1_s_at	0.787	-3.11255	-3.40837	LOC424998	-1.43855	0.043665	Multiple EGF-like-domains 6-like
GgaAffx.8763.1.S1_at	0.796	-3.02142	-3.48923	DOK6	-1.43752	0.0472904	Docking protein 6
Gga.10821.2.S1_s_at	0.506	-6.82179	-1.29117	TRIP12	-1.43743	0.0040503	Thyroid hormone receptor interactor 12
Gga.11136.1.S1_at	0.69	-3.97637	-2.72405	ETFB	-1.42826	0.0218447	Electron transfer flavoprotein beta subunit
Gga.19973.1.S1_s_at	0.778	-3.20632	-3.32694	FGD6	-1.42641	0.0402812	FYVE, RhoGEF and PH domain containing 6
GgaAffx.7644.2.S1_at	0.778	-3.21742	-3.31741	GRAP2	-1.42306	0.0399019	GRB2-related adaptor protein 2
GgaAffx.5259.1.S1_at	0.76	-3.42313	-3.14545	LOC423191	-1.41216	0.0336058	Uncharacterized LOC423191
Gga.934.1.S1_at	0.751	-3.51298	-3.07299	ALX4	-1.41129	0.0312411	ALX homeobox 4
Gga.4447.1.S1_at	0.498	-7.30143	-1.13537	PCK1	-1.41	0.0032434	Phosphoenolpyruvate carboxykinase 1 (soluble)
Gga.11935.1.S1_at	0.769	-3.28054	-3.26374	POP1	-1.40851	0.0378273	POP1 homolog, Ribonuclease P/MRP subunit
Gga.17226.1.S1_at	0.707	-3.82704	-2.83208	C6H10ORF76	-1.40825	0.024434	Chromosome 6 open reading frame, Human C10orf76
GgaAffx.21642.1.S1_s_at	0.799	-2.98459	-3.52238	WSCD2	-1.40238	0.0488584	WSC domain containing 2
Gga.599.1.S1_at	0.657	-4.38343	-2.44974	CHST3	-1.40143	0.0163346	Carbohydrate (chondroitin 6) sulfotransferase 3
Gga.12513.1.S1_at	0.657	-4.3464	-2.47353	ATG2B	-1.39654	0.0167582	Autophagy related 2B
Gga.13705.1.S1_s_at	0.627	-5.05138	-2.05764	AASDH	-1.3928	0.0105694	Aminoadipate-semialdehyde dehydrogenase
GgaAffx.2522.2.S1_s_at	0.707	-3.83958	-2.82285	TMCO4	-1.39101	0.0242023	Transmembrane and coiled-coil domains 4
GgaAffx.25.1.S1_at	0.767	-3.35272	-3.20335	PDE4C	-1.3899	0.0356141	Phosphodiesterase 4C
GgaAffx.9496.1.S1_at	0.574	-5.7499	-1.71375	ANKRD31	-1.3889	0.0070273	Ankyrin repeat domain 31
GgaAffx.9524.1.S1_at	0.628	-4.91517	-2.1322	MAP1B	-1.3871	0.0115063	Microtubule-associated protein 1B
GgaAffx.25273.1.S1_at	0.543	-6.38592	-1.44951	FREM3	-1.3805	0.0050182	FRAS1 related extracellular matrix 3
Gga.11268.1.S1_at	0.506	-7.00731	-1.22875	CMTM6	-1.38023	0.0037108	CKLF like MARVEL transmembrane domain containing 6
GgaAffx.8631.1.S1_at	0.753	-3.48547	-3.09501	CDC20B	-1.38012	0.0319429	Cell division cycle 20B
Gga.3777.1.S1_at	0.778	-3.19121	-3.33994	SCP2	-1.37607	0.0408043	Sterol carrier protein 2
GgaAffx.4053.2.S1_at	0.634	-4.80138	-2.19653	ZFAND6	-1.37095	0.0123702	Zinc finger, AN1-type domain 6
Gga.18318.1.A1_at	0.687	-4.00842	-2.7014	LOC107054961	-1.3709	0.0213341	Inositol 1,4,5-trisphosphate receptor-interacting protein-like 1
GgaAffx.10352.2.S1_at	0.657	-4.36116	-2.46402	FAM135B	-1.37037	0.0165877	Family with sequence similarity 135, Member B
Gga.17871.1.S1_at	0.553	-6.19312	-1.5252	LGR6	-1.36433	0.0055399	Leucine-rich repeat containing G protein-coupled receptor 6
Gga.17106.1.A1_s_at	0.553	-6.04939	-1.58405	B3GALNT2	-1.35908	0.0059742	Beta-1,3-N-acetylgalactosaminyltransferase 2
GgaAffx.5645.2.S1_at	0.546	-6.29976	-1.48289	AASS	-1.35803	0.0052433	Aminoadipate-semialdehyde synthase
Gga.13396.1.S1_s_at	0.797	-3.00156	-3.50707	TNPO1	-1.35695	0.0481282	Transportin 1
GgaAffx.8307.1.S1_s_at	0.627	-5.08188	-2.0413	ABCA13	-1.35152	0.010373	ATP-binding cassette, Sub-family A (ABC1), Member 13
GgaAffx.9048.2.S1_at	0.722	-3.70592	-2.92275	LIMCH1	-1.34187	0.0268183	LIM and calponin homology domains 1
GgaAffx.3461.1.S1_at	0.787	-3.10973	-3.41085	MICALCL	-1.33159	0.043772	MICAL C-terminal like
Gga.713.2.A1_at	0.627	-5.02614	-2.07126	LYZ	-1.31656	0.0107356	Lysozyme (renal amyloidosis)
GgaAffx.24173.3.S1_s_at	0.634	-4.76404	-2.21805	DAGLA	-1.31275	0.0126713	Diacylglycerol lipase alpha
GgaAffx.2074.1.S1_at	0.627	-5.0537	-2.05639	TBC1D2B	-1.3101	0.0105543	TBC1 domain family member 2B
Gga.17827.1.S1_s_at	0.754	-3.46385	-3.11242	NOL8	-1.30973	0.032508	Nucleolar protein 8
GgaAffx.10863.1.S1_at	0.707	-3.87894	-2.79407	TNFSF11	-1.30947	0.0234931	Tumor necrosis factor (ligand) superfamily, Member 11
Gga.12322.1.S1_at	0.685	-4.02107	-2.69252	NF1	-1.3088	0.0211367	Neurofibromin 1
Gga.5341.1.S1_at	0.706	-3.90814	-2.77291	SHANK2	-1.29754	0.0229833	SH3 and multiple ankyrin repeat domains 2
GgaAffx.24423.1.S1_at	0.554	-5.92872	-1.63513	TSNAXIP1	-1.27811	0.0063726	Translin-associated factor X interacting protein 1
GgaAffx.6596.2.S1_s_at	0.753	-3.48132	-3.09834	ZNF318	-1.27165	0.0320503	Zinc finger protein 318
GgaAffx.10331.1.S1_at	0.554	-5.94777	-1.62696	LOC421876	-1.26418	0.0063076	Neurogenic locus notch homolog protein 2-like
Gga.18400.1.S1_at	0.609	-5.22907	-1.96423	ISYNA1	-1.26352	0.009487	Inositol-3-phosphate synthase 1
GgaAffx.10408.1.S1_at	0.796	-3.07621	-3.44041	IL1RAPL1	-1.26271	0.0450686	Interleukin 1 receptor accessory protein-like 1
GgaAffx.290.1.S1_at	0.684	-4.02866	-2.68719	ADRA1A	-1.26132	0.0210192	Adrenoceptor alpha 1A
Gga.19628.1.S1_at	0.628	-4.95454	-2.11037	TMEM179	-1.25898	0.0112251	Transmembrane protein 179
GgaAffx.4816.1.S1_at	0.682	-4.08321	-2.64926	LOC427595	-1.25456	0.0201991	Uncharacterized LOC427595
GgaAffx.25196.2.S1_s_at	0.553	-6.1086	-1.55955	ARHGAP42	-1.24377	0.0057902	Rho GTPase activating protein 42
GgaAffx.3262.5.S1_s_at	0.796	-3.023	-3.48781	CACNA1H	-1.24185	0.0472243	Calcium channel, Voltage-dependent, T type, Alpha 1H subunit
GgaAffx.2363.1.S1_s_at	0.797	-3.00391	-3.50496	HIP1R	-1.24047	0.0480282	Huntingtin interacting protein 1 related
GgaAffx.11554.1.S1_s_at	0.649	-4.55515	-2.34238	TBL3	-1.23028	0.014537	Transducin beta like 3
GgaAffx.7122.1.S1_at	0.708	-3.81662	-2.83977	GCGR	-1.22497	0.0246285	Glucagon receptor
Gga.17689.1.S1_s_at	0.554	-5.94685	-1.62735	MICAL3	-1.22218	0.0063107	Microtubule associated monooxygenase, Calponin and LIM domain containing 3
GgaAffx.212.1.S1_at	0.752	-3.49178	-3.08994	FAM40A	-1.22049	0.0317801	Family with sequence similarity 40, Member A
GgaAffx.6124.1.S1_at	0.781	-3.16578	-3.36192	C1GALT1	-1.21946	0.0417035	Core 1 synthase, Glycoprotein-N-acetylgalactosamine 3-beta-galactosyltransferase 1
Gga.14391.1.S1_at	0.775	-3.23211	-3.30485	CRHR1	-1.2188	0.039407	Corticotropin releasing hormone receptor 1 [Source:EntrezGene;Acc:1394]
GgaAffx.12842.1.S1_s_at	0.684	-4.04495	-2.67581	IRG1	-1.21688	0.0207702	Immunoresponsive 1 homolog (mouse)
GgaAffx.6423.4.S1_s_at	0.657	-4.35982	-2.46488	KCNC2	-1.21131	0.0166031	Potassium voltage-gated channel, Shaw-related subfamily, Member 2
GgaAffx.1645.3.S1_s_at	0.692	-3.96649	-2.73108	DUOXA1	-1.21114	0.0220052	Dual oxidase maturation factor 1
Gga.10459.1.S1_s_at	0.723	-3.67273	-2.94808	ANKFY1	-1.20674	0.0275212	Ankyrin repeat and FYVE domain containing 1
Gga.14226.1.S1_s_at	0.562	-5.88629	-1.65346	PDE5A	-1.20255	0.0065207	Phosphodiesterase 5A, CGMP-specific
Gga.9908.2.S1_at	0.796	-3.03493	-3.47713	MRPL50	-1.19506	0.0467302	Mitochondrial ribosomal protein L50
Gga.9627.1.S1_at	0.603	-5.30902	-1.92357	NOVA1	-1.19397	0.0090456	Neuro-oncological ventral antigen 1
GgaAffx.8338.1.S1_s_at	0.573	-5.76714	-1.70601	FHOD3	-1.19336	0.0069605	Formin homology 2 domain containing 3
GgaAffx.6256.1.S1_at	0.797	-3.00216	-3.50653	LOC777251	-1.1906	0.0481026	Similar to Sucrase-isomaltase, Intestinal
Gga.19091.1.S1_at	0.673	-4.21167	-2.56199	HTR1D	-1.18656	0.0184195	5-hydroxytryptamine (serotonin) receptor 1D, G protein-coupled
Gga.8529.1.S1_at	0.653	-4.47311	-2.39308	CREB1	-1.17871	0.0153632	CAMP responsive element binding protein 1
GgaAffx.20816.1.S1_at	0.628	-4.94696	-2.11456	ZBTB37	-1.17143	0.0112786	Zinc finger and BTB domain containing 37
Gga.6658.1.A1_at	0.684	-4.05628	-2.66792	TAF6	-1.16928	0.0205989	TAF6 RNA polymerase II, TATA box binding protein (TBP)-associated factor, 80kDa
GgaAffx.834.1.S1_at	0.783	-3.15062	-3.37509	RC3H2	-1.16713	0.042251	Ring finger and CCCH-type domains 2
Gga.19641.1.S1_at	0.769	-3.32967	-3.22252	LOC776089	-1.16178	0.0363032	Similar to glioma tumor suppressor candidate region protein 1
Gga.15201.1.S1_at	0.628	-4.92984	-2.12404	ADAMTS12	-1.15962	0.0114005	ADAM metallopeptidase with thrombospondin type 1 motif, 12
GgaAffx.26624.6.S1_s_at	0.684	-4.05528	-2.66861	TRPM7	-1.15777	0.0206139	Transient receptor potential cation channel, Subfamily M, Member 7
GgaAffx.1239.1.S1_at	0.769	-3.30502	-3.24314	C10H15ORF58	-1.14733	0.0370584	Chromosome 10 open reading frame, Human C15orf58
GgaAffx.8745.1.S1_at	0.628	-4.91922	-2.12994	CBLN2	-1.14499	0.0114769	Cerebellin 2 precursor
Gga.869.1.S1_at	0.767	-3.35153	-3.20434	CKMT2	-1.14306	0.0356493	Creatine kinase, Mitochondrial 2 (sarcomeric)
Gga.6433.1.S1_at	0.647	-4.60062	-2.31474	CLDN2	-1.14225	0.014103	Claudin 2
Gga.4964.22.S1_x_at	0.747	-3.53968	-3.05177	LOC776593	-1.13474	0.0305782	T-cell receptor gamma chain V region PT-gamma-1/2-like
GgaAffx.22833.1.S1_at	0.657	-4.38145	-2.45101	MND1	-1.13321	0.0163569	Meiotic nuclear divisions 1
Gga.4519.2.A1_at	0.589	-5.56969	-1.79667	RP11-26J3.4	-1.13285	0.0077755	Uncharacterized protein [Source:UniProtKB/TrEMBL;Acc:F5H0B0]
Gga.12883.1.S1_at	0.797	-2.99962	-3.50882	QRFPR	-1.12873	0.0482109	Pyroglutamylated RFamide peptide receptor
Gga.17347.1.S1_at	0.778	-3.18952	-3.34139	KLHL2	-1.11583	0.0408633	Kelch-like family member 2
Gga.2023.1.S1_at	0.778	-3.19061	-3.34046	DGCR2	-1.11561	0.0408253	DiGeorge syndrome critical region gene 2
Gga.1980.1.S1_s_at	0.599	-5.38704	-1.8847	THBS4	-1.11231	0.0086396	Thrombospondin 4
Gga.7829.2.S1_a_at	0.684	-4.0593	-2.66582	C15ORF48	-1.1117	0.0205536	Chromosome 10 open reading frame, Human C15orf48
GgaAffx.2100.1.S1_at	0.666	-4.25215	-2.53509	USP42	-1.11048	0.0178996	Ubiquitin specific peptidase 42
Gga.18365.1.S1_s_at	0.603	-5.32005	-1.91803	SOX30	-1.10893	0.0089868	SRY-box 30
Gga.4639.1.S2_at	0.69	-3.98399	-2.71866	TRAM1	-1.10494	0.021722	Translocation associated membrane protein 1
Gga.10262.1.S1_at	0.794	-3.08926	-3.42887	GNAS	-1.10126	0.0445583	GNAS complex locus
Gga.12745.1.A1_at	0.787	-3.11863	-3.40303	UGT2A1	-1.096	0.0434352	UDP glucuronosyltransferase 2 family, Polypeptide A1, Complex locus
Gga.11085.1.S1_s_at	0.769	-3.33128	-3.22118	KIAA1033	-1.08658	0.0362546	KIAA1033
Gga.4059.1.S1_at	0.684	-4.05011	-2.67222	TAF1B	-1.08203	0.020692	TATA-box binding protein associated factor, RNA polymerase I subunit B
Gga.10937.1.S1_at	0.767	-3.34905	-3.2064	DLG2	-1.07955	0.0357227	Discs, Large homolog 2 (Drosophila)
GgaAffx.10283.1.S1_at	0.686	-4.01839	-2.69439	B3GALT5	-1.0788	0.0211783	UDP-Gal:betaGlcNAc beta 1,3-galactosyltransferase, Polypeptide 5
Gga.5206.1.S1_at	0.796	-3.02889	-3.48253	PPP2CA	-1.0783	0.0469796	Protein phosphatase 2, Catalytic subunit, Alpha isozyme
GgaAffx.5618.1.S1_at	0.679	-4.15202	-2.60216	CASP7	-1.07687	0.0192204	Caspase 7, Apoptosis-related cysteine peptidase
GgaAffx.26136.1.S1_at	0.76	-3.38894	-3.17344	LOC422154	-1.07603	0.0345631	PCTP-like protein-like
GgaAffx.24962.1.S1_s_at	0.707	-3.86114	-2.80705	GREB1	-1.07598	0.0238106	Growth regulation by estrogen in breast cancer 1
GgaAffx.20172.1.S1_s_at	0.684	-4.05183	-2.67102	SHROOM2	-1.07511	0.0206659	Shroom family member 2
GgaAffx.2946.1.S1_at	0.799	-2.98612	-3.521	LOC423719	-1.06748	0.0487919	Proactivator polypeptide-like
Gga.16290.1.S1_at	0.771	-3.25394	-3.28626	LOC425011	-1.06699	0.0386854	Beta-1,3-N-acetylgalactosaminyltransferase-1
GgaAffx.25442.4.S1_s_at	0.634	-4.78085	-2.20833	SEMA6A	-1.06648	0.0125346	Sema domain, Transmembrane domain (TM), And cytoplasmic domain, (semaphorin) 6A
GgaAffx.592.5.S1_s_at	0.666	-4.25843	-2.53094	RALGPS1	-1.06548	0.0178205	Ral GEF with PH domain and SH3 binding motif 1
Gga.15933.1.S1_s_at	0.658	-4.34143	-2.47673	ATP11C	-1.064	0.016816	ATPase, Class VI, Type 11C
Gga.40.1.S1_at	0.707	-3.84395	-2.81964	LBFABP	-1.06329	0.0241224	Liver basic fatty acid binding protein
Gga.11307.1.S1_at	0.657	-4.39669	-2.44128	SVIL	-1.05856	0.0161863	Supervillin
GgaAffx.6507.1.S1_at	0.634	-4.79619	-2.1995	MAST2	-1.0521	0.0124115	Microtubule associated serine/threonine kinase 2
Gga.4969.1.S1_at	0.778	-3.21213	-3.32195	GLI2	-1.04967	0.0400823	GLI family zinc finger 2
Gga.17880.1.S1_at	0.778	-3.20807	-3.32543	TSPAN12	-1.04423	0.0402211	Tetraspanin 12
GgaAffx.23142.1.S1_at	0.657	-4.36184	-2.46358	CYP21A2	-1.04415	0.0165799	Cytochrome P450, Family 21, Subfamily A, Polypeptide 2
Gga.10894.1.S1_s_at	0.736	-3.60736	-2.9986	ZFYVE16	-1.0439	0.0289736	Zinc finger, FYVE domain containing 16
GgaAffx.6945.1.S1_at	0.634	-4.7814	-2.20802	SERPINA5	-1.04278	0.0125302	Serpin peptidase inhibitor, Clade A (alpha-1 antiproteinase, Antitrypsin), Member 5
GgaAffx.7812.1.S1_at	0.599	-5.36909	-1.89358	SASH1	-1.04194	0.008731	SAM and SH3 domain containing 1
Gga.13986.1.S1_at	0.796	-3.02467	-3.48631	IFT57	-1.03625	0.0471547	Intraflagellar transport 57
Gga.9752.1.S1_at	0.774	-3.23408	-3.30317	ITPKB	-1.03548	0.0393414	Inositol-trisphosphate 3-kinase B
GgaAffx.20566.1.S1_s_at	0.627	-5.04872	-2.05907	WDFY3	-1.03183	0.0105868	WD repeat and FYVE domain containing 3
GgaAffx.12567.1.S1_s_at	0.738	-3.59214	-3.01048	RB1CC1	-1.03181	0.0293253	RB1 inducible coiled-coil 1
Gga.12494.1.S1_at	0.603	-5.2941	-1.9311	SETBP1	-1.03169	0.009126	SET binding protein 1
Gga.15337.1.S1_s_at	0.723	-3.68027	-2.94231	HMGCS1	-1.02831	0.0273595	3-hydroxy-3-methylglutaryl-CoA synthase 1 (soluble)
Gga.379.1.S1_at	0.76	-3.42105	-3.14715	MYF5	-1.02769	0.0336633	Myogenic factor 5
Gga.10206.1.A1_at	0.684	-4.04215	-2.67777	MFSD4B	-1.02562	0.0208127	Major facilitator superfamily domain containing 4B
GgaAffx.5824.1.S1_at	0.796	-3.05925	-3.45546	LOC771362	-1.02122	0.0457427	Pancreatic triacylglycerol lipase-like
GgaAffx.9874.1.S1_at	0.657	-4.38823	-2.44667	CYP7B1	-1.01818	0.0162807	Cytochrome P450, Family 7, Subfamily B, Polypeptide 1
Gga.3928.1.S1_at	0.671	-4.22479	-2.55325	HAPLN1	-1.01608	0.018249	Hyaluronan and proteoglycan link protein 1
Gga.6437.1.S1_at	0.686	-4.0125	-2.69853	IL12A	-1.01335	0.0212702	Interleukin 12A
GgaAffx.23995.1.S1_at	0.645	-4.6451	-2.28802	BMP6	-1.01033	0.0136941	Bone morphogenetic protein 6
Gga.10933.1.S1_at	0.77	-3.27025	-3.27243	PCM1	-1.00849	0.0381563	Pericentriolar material 1
Gga.15968.1.S1_at	0.684	4.02657	-2.68866	STYK1	1.00826	0.0210515	Serine/threonine/tyrosine kinase 1
Gga.12124.1.S1_at	0.727	3.6454	-2.9691	LOC427491	1.01031	0.0281173	C2 calcium-dependent domain containing 4C-like
GgaAffx.26378.1.S1_at	0.748	3.52813	-3.06093	TTC16	1.01328	0.0308627	Tetratricopeptide repeat domain 16
GgaAffx.22140.1.S1_at	0.628	4.9061	-2.13725	LOC425659	1.01365	0.0115723	GA-binding protein subunit beta-2-like
Gga.5365.1.S1_at	0.657	4.36109	-2.46406	GPR157	1.01956	0.0165885	G protein-coupled receptor 157
Gga.490.1.S1_at	0.723	3.68443	-2.93913	CHRD	1.02165	0.0272709	Chordin
Gga.11363.1.S1_at	0.603	5.29209	-1.93212	CENPM	1.02358	0.0091369	Centromere protein M
GgaAffx.24036.1.S1_at	0.707	3.84078	-2.82197	FAM180A	1.02454	0.0241804	Family with sequence similarity 180, Member A
Gga.17825.1.S1_at	0.634	4.76089	-2.21987	ABRA	1.0283	0.0126972	Actin binding Rho activating protein
GgaAffx.7827.1.S1_at	0.657	4.36564	-2.46114	LOC771456	1.03148	0.0165364	Histamine N-methyltransferase-like
Gga.14910.1.A1_at	0.796	3.0428	-3.4701	LOC421584	1.03468	0.0464077	Solute carrier family 22 member 2-like
Gga.16041.1.S1_at	0.725	3.65684	-2.96028	PDGFD	1.03522	0.0278658	Platelet derived growth factor D
Gga.7553.1.A1_at	0.752	3.49138	-3.09027	IL1RN	1.03575	0.0317905	Interleukin 1 receptor antagonist
GgaAffx.1320.1.A1_at	0.801	2.96532	-3.53984	NHLRC4	1.0398	0.0497037	NHL repeat containing 4
Gga.6066.1.S1_at	0.781	3.16768	-3.36027	TCF7	1.04084	0.0416354	Transcription factor 7 (T-cell specific, HMG-box)
Gga.16856.1.S1_at	0.628	4.9532	-2.11111	PRDM12	1.04962	0.0112345	PR domain 12
Gga.241.1.S1_at	0.666	4.26361	-2.52752	DDX4	1.05154	0.0177557	DEAD (Asp-Glu-Ala-Asp) box polypeptide 4
GgaAffx.628.1.S1_at	0.707	3.84187	-2.82117	LOC426831	1.06494	0.0241605	Similar to MGC68953 protein
GgaAffx.6397.1.A1_at	0.726	3.65181	-2.96416	NFKBIE	1.06793	0.027976	NFKB inhibitor epsilon
GgaAffx.23499.1.S1_at	0.796	3.07276	-3.44347	STK11IP	1.07079	0.0452049	Serine/threonine kinase 11 interacting protein
Gga.16817.1.S1_at	0.679	4.12454	-2.62087	TPTE2	1.07786	0.019604	Transmembrane phosphoinositide 3-phosphatase and tensin homolog 2
Gga.10179.2.S1_a_at	0.679	4.12776	-2.61867	STYXL1	1.07914	0.0195586	Serine/threonine/tyrosine interacting-like 1
GgaAffx.722.1.S1_at	0.769	3.28556	-3.2595	RP11-156P1.2	1.08148	0.037668	Uncharacterized protein [Source:UniProtKB/TrEMBL;Acc:E7EQ34]
Gga.6348.3.S1_at	0.681	4.09602	-2.64043	DTX2	1.08529	0.0200123	Deltex 2, E3 ubiquitin ligase
GgaAffx.2943.1.S1_at	0.781	3.16682	-3.36102	BMP15	1.08941	0.041666	Bone morphogenetic protein 15
Gga.1335.2.S1_a_at	0.794	3.08463	-3.43296	SLC4A2	1.08958	0.0447386	Solute carrier family 4 (anion exchanger), Member 2
Gga.10920.1.A1_at	0.666	4.2649	-2.52667	ADRA2B	1.09742	0.0177395	Adrenergic, Alpha-2B-, Receptor
Gga.771.1.S1_at	0.751	3.49849	-3.08457	LOC396347	1.10134	0.0316083	Transcription factor 7-like 2 (T-cell specific, HMG-box)
Gga.16932.1.S1_at	0.753	3.46959	-3.10778	NAV3	1.10157	0.0323567	Neuron navigator 3
GgaAffx.7940.1.S1_at	0.627	5.02478	-2.07199	LOC418051	1.10188	0.0107446	Similar to cytokine receptor common beta chain
GgaAffx.25498.4.S1_s_at	0.796	3.02813	-3.48321	MMP17	1.10912	0.047011	Matrix metallopeptidase 17 (membrane-inserted)
Gga.2348.3.S1_a_at	0.72	3.74724	-2.89151	LHX9	1.11283	0.0259739	LIM homeobox 9
Gga.7009.3.S1_s_at	0.697	3.93777	-2.75158	UBXN2B	1.1204	0.0224799	UBX domain protein 2B
Gga.17970.1.S1_at	0.566	5.82476	-1.6804	NUDT9	1.12547	0.0067433	Nudix hydrolase 9
Gga.2709.1.S1_at	0.634	4.82275	-2.1843	AMPH	1.12877	0.0122019	Amphiphysin
Gga.13292.1.S1_at	0.746	3.5437	-3.04859	GPT2	1.13471	0.0304798	Glutamic pyruvate transaminase (alanine aminotransferase) 2
Gga.625.1.S1_at	0.787	3.11017	-3.41046	GUCA1A	1.13675	0.0437551	Guanylate cyclase activator 1A (retina)
Gga.711.1.S1_at	0.769	3.29127	-3.25469	TNR	1.1401	0.0374878	Tenascin R
GgaAffx.10029.1.S1_s_at	0.753	3.47057	-3.10699	TMPRSS15	1.15435	0.0323309	Transmembrane protease, Serine 15
GgaAffx.2492.4.S1_s_at	0.796	3.03261	-3.47921	GLYCTK	1.15688	0.0468259	Glycerate kinase
GgaAffx.25031.1.S1_at	0.737	3.60164	-3.00306	CRISP2	1.15848	0.0291052	Cysteine-rich secretory protein 2
GgaAffx.11256.1.A1_at	0.673	4.2175	-2.5581	LOC776671	1.171	0.0183434	Similar to immunoglobulin-like receptor CHIR-B
GgaAffx.22249.1.S1_at	0.723	3.67683	-2.94494	LOC420486	1.17107	0.0274332	Mycocerosic acid synthase-like
GgaAffx.2613.1.S1_at	0.726	3.65446	-2.96212	TRAF3IP1	1.17468	0.027918	TNF receptor-associated factor 3 interacting protein 1
Gga.14038.1.S1_at	0.627	5.06083	-2.05256	LOC419322	1.17547	0.0105081	Uncharacterized LOC419322
Gga.151.1.S1_at	0.765	3.37657	-3.18363	SREBF1	1.1764	0.0349177	Sterol regulatory element binding transcription factor 1
GgaAffx.5316.1.A1_at	0.769	3.28697	-3.25831	CHST1	1.17885	0.0376234	Carbohydrate sulfotransferase 1
GgaAffx.25510.3.S1_at	0.681	4.09779	-2.63921	SFSWAP	1.17984	0.0199866	Splicing factor, Suppressor of white-apricot homolog
Gga.125.1.S1_at	0.565	5.83609	-1.67541	RBP	1.18446	0.0067016	Riboflavin binding protein
GgaAffx.5698.1.S1_at	0.778	3.21955	-3.31559	LOC425470	1.18638	0.0398298	Zona pellucida-binding protein 2-like
Gga.15195.1.S1_at	0.708	3.81342	-2.84214	PPP1R10	1.1883	0.0246887	Protein phosphatase 1, Regulatory (inhibitor) subunit 10
GgaAffx.12288.1.S1_s_at	0.767	3.36235	-3.19537	TGM4	1.18977	0.0353307	Transglutaminase 4 (prostate)
GgaAffx.4789.1.S1_at	0.648	4.58109	-2.32657	ENKUR	1.19231	0.0142874	Enkurin, TRPC channel interacting protein
Gga.16641.1.S1_at	0.599	5.39988	-1.87837	LOC417827	1.21291	0.008575	Similar to putative ras effector Nore1
GgaAffx.22282.1.S1_at	0.769	3.31927	-3.23121	LOC422310	1.21553	0.0366195	Similar to Zinc finger protein 534
GgaAffx.21809.1.S1_s_at	0.657	4.36184	-2.46358	SLC24A1	1.21803	0.01658	Solute carrier family 24 (sodium/potassium/calcium exchanger), Member 1
Gga.11086.1.S1_at	0.69	3.97536	-2.72477	DSE	1.21907	0.0218611	Dermatan sulfate epimerase
Gga.15814.1.S1_s_at	0.797	3.00302	-3.50576	CILP	1.22181	0.048066	Cartilage intermediate layer protein, Nucleotide pyrophosphohydrolase
Gga.1742.2.S1_at	0.657	4.3847	-2.44893	OSGIN1	1.22539	0.0163203	Oxidative stress induced growth inhibitor 1
Gga.9052.1.S1_at	0.653	4.4866	-2.38467	PIM3	1.22837	0.0152233	Pim-3 oncogene
Gga.9341.4.A1_at	0.681	4.1144	-2.62781	USP7	1.22943	0.019748	Ubiquitin specific peptidase 7 (herpes virus-associated)
Gga.8060.1.S1_at	0.707	3.90014	-2.77869	LOC772268	1.23519	0.0231216	Uncharacterized LOC772268
GgaAffx.8400.1.A1_at	0.553	6.08627	-1.56874	ANKS6	1.2376	0.0058587	Ankyrin repeat and sterile alpha motif domain containing 6
Gga.4719.1.S1_a_at	0.59	5.54217	-1.80967	APOA1	1.24713	0.0078984	Apolipoprotein A-I
Gga.210.1.S1_at	0.554	6.0264	-1.59366	CDX1	1.25647	0.0060476	Caudal type homeobox 1
Gga.7568.3.S1_at	0.769	3.30487	-3.24327	TMEM258	1.25866	0.0370631	Transmembrane protein 258
GgaAffx.4225.1.S1_at	0.721	3.73549	-2.90036	VSTM2L	1.25966	0.0262106	V-set and transmembrane domain containing 2 like
GgaAffx.26362.1.S1_at	0.769	3.28362	-3.26115	MAP4	1.27834	0.0377297	Microtubule-associated protein 4
GgaAffx.1957.1.S1_at	0.778	3.21261	-3.32154	SMG6	1.2818	0.0400659	Smg-6 homolog, Nonsense mediated mRNA decay factor (C. Elegans)
Gga.851.1.S1_at	0.729	3.63799	-2.97483	HBE	1.28389	0.0282816	Hemoglobin, Beta
GgaAffx.6715.1.S1_s_at	0.723	3.68582	-2.93807	PTPN21	1.29585	0.0272413	Protein tyrosine phosphatase, Non-receptor type 21
GgaAffx.1228.1.S1_at	0.723	3.69291	-2.93265	CCSER2	1.33171	0.027091	Coiled-coil serine rich protein 2
Gga.12228.1.S1_at	0.767	3.35562	-3.20095	C1H22ORF23	1.33533	0.0355286	Chromosome 1 open reading frame, Human C22orf23
GgaAffx.4552.1.S1_at	0.679	4.14999	-2.60354	GRIN2A	1.33702	0.0192485	Glutamate receptor, Ionotropic, N-methyl D-aspartate 2A
Gga.330.1.A1_at	0.673	4.20891	-2.56384	PHOX2A	1.33965	0.0184556	Paired-like homeobox 2a
GgaAffx.9268.2.S1_s_at	0.697	3.94099	-2.74928	CERS3	1.34241	0.0224261	Ceramide synthase 3
Gga.12686.1.A1_at	0.778	3.19969	-3.33263	RAB8B	1.34435	0.0405097	RAB8B, Member RAS oncogene family
GgaAffx.6331.1.S1_at	0.769	3.27914	-3.26492	GLP1R	1.37118	0.037872	Glucagon-like peptide 1 receptor
Gga.4875.1.S1_at	0.59	5.512	-1.82403	HBZ	1.37542	0.0080361	Hemoglobin, Zeta
GgaAffx.984.1.S1_at	0.797	3.00291	-3.50586	LOC777032	1.37587	0.0480708	Olfactory receptor 14J1-like
Gga.14720.1.S1_at	0.751	3.50524	-3.07918	LOC419840	1.37971	0.0314367	Uncharacterized LOC419840
Gga.688.1.S1_at	0.769	3.30535	-3.24286	ST6GALNAC1	1.38101	0.0370481	ST6 (alpha-N-acetyl-neuraminyl-2,3-beta-galactosyl-1,3)-N-acetylgalactosaminide alpha-2,6-sialyltransferase 1
GgaAffx.8312.1.S1_at	0.679	4.1412	-2.60951	LOXL4	1.38501	0.0193704	Lysyl oxidase-like 4
Gga.2200.1.S1_at	0.687	4.0026	-2.70551	CYR61	1.39026	0.0214258	Cysteine rich angiogenic inducer 61
Gga.17755.1.S1_s_at	0.563	5.86377	-1.66327	KIF26A	1.39537	0.0066011	Kinesin family member 26A
Gga.10202.1.A1_at	0.769	3.30682	-3.24163	SFTPC	1.39829	0.0370026	Surfactant protein C
Gga.10225.1.S1_at	0.653	4.49171	-2.38149	AMHR2	1.39944	0.0151707	Anti-Mullerian hormone receptor, Type II
GgaAffx.4754.2.S1_s_at	0.769	3.29077	-3.25512	SLIT1	1.40071	0.0375036	Slit homolog 1 (Drosophila)
Gga.7204.1.S1_at	0.554	5.93956	-1.63048	LOC769044	1.41493	0.0063355	Uncharacterized LOC769044
Gga.6888.1.S1_at	0.707	3.89151	-2.78494	LMO3	1.42581	0.0232719	LIM domain only 3 (rhombotin-like 2)
GgaAffx.6818.1.S1_at	0.76	3.41962	-3.14831	LEXM	1.44158	0.0337028	Lymphocyte expansion molecule
Gga.8244.1.S1_at	0.787	3.13704	-3.38693	CMPK2	1.4467	0.0427489	Cytidine/uridine monophosphate kinase 2
Gga.19424.1.S1_at	0.684	4.03452	-2.68309	DENND2D	1.4524	0.0209293	DENN domain containing 2D
Gga.4114.1.S1_at	0.679	4.15086	-2.60294	PLG	1.45456	0.0192365	Plasminogen
Gga.19051.1.A1_at	0.787	3.12253	-3.39961	USP37	1.45471	0.0432887	Ubiquitin specific peptidase 37
GgaAffx.8423.1.S1_at	0.59	5.52112	-1.81968	DES	1.45593	0.0079942	Desmin
Gga.4900.4.S1_at	0.662	4.30744	-2.49879	LOC776458	1.45785	0.0172187	C-type lectin domain family 2 member D-like
GgaAffx.25719.2.S1_s_at	0.767	3.35306	-3.20307	SLC19A3	1.45955	0.0356039	Solute carrier family 19, Member 3
Gga.10205.1.S1_at	0.59	5.51119	-1.82441	RP11-310K10.1	1.45966	0.0080398	Protocadherin-20 [Source:UniProtKB/Swiss-Prot;Acc:Q8N6Y1]
Gga.683.1.A1_at	0.634	4.76596	-2.21694	WNT1	1.46411	0.0126556	Wingless-type MMTV integration site family member 1
Gga.3426.2.A1_at	0.484	7.54981	-1.06149	FZD8	1.47261	0.0029057	Frizzled class receptor 8
GgaAffx.8443.1.S1_at	0.628	4.9396	-2.11863	GYS2	1.47288	0.0113308	Glycogen synthase 2 (liver)
Gga.12199.1.S1_at	0.543	6.44092	-1.42858	RBFOX1	1.48639	0.0048809	RNA binding protein, Fox-1 homolog (C. Elegans) 1
GgaAffx.210.1.A1_at	0.779	3.18516	-3.34515	CTXN1	1.48835	0.0410159	Cortexin 1
GgaAffx.26512.1.S1_at	0.506	7.09253	-1.20101	PIK3C2B	1.49601	0.003567	Phosphatidylinositol-4-phosphate 3-kinase, Catalytic subunit type 2 beta
Gga.12768.1.S1_s_at	0.627	5.0087	-2.08072	MACF1	1.51716	0.0108523	Microtubule-actin crosslinking factor 1
Gga.10107.1.A1_at	0.474	7.70719	-1.01689	CPNE2	1.53221	0.0027147	Copine II
Gga.4297.1.S1_at	0.708	3.78721	-2.8616	ENO3	1.53718	0.0251881	Enolase 3 (beta, Muscle)
Gga.3551.1.S1_at	0.506	6.85633	-1.27934	SPP1	1.53765	0.0039842	Secreted phosphoprotein 1
Gga.6442.1.S1_at	0.722	3.7116	-2.91844	SLC22A18	1.53814	0.0267002	Solute carrier family 22 member 18
GgaAffx.2684.2.S1_s_at	0.707	3.89516	-2.7823	FAT2	1.54409	0.0232082	FAT atypical cadherin 2
GgaAffx.1243.1.S1_at	0.462	8.01702	-0.93376	MISP	1.54472	0.0023833	Mitotic spindle positioning
GgaAffx.12323.1.S1_s_at	0.575	5.7371	-1.71951	CTD-2370N5.3	1.55777	0.0070773	Uncharacterized protein [Source:UniProtKB/TrEMBL;Acc:J3QS37]
GgaAffx.25879.2.S1_s_at	0.649	4.54248	-2.35014	MAST3	1.57463	0.0146608	Microtubule associated serine/threonine kinase 3
GgaAffx.2137.1.S1_s_at	0.798	2.98945	-3.51799	AGXT2	1.57514	0.0486477	Alanine--glyoxylate aminotransferase 2
GgaAffx.3775.6.S1_at	0.76	3.40369	-3.16133	AP000350.10	1.5813	0.0341461	Uncharacterized protein [Source:UniProtKB/TrEMBL;Acc:H7C1H1]
Gga.474.1.S1_at	0.653	4.48034	-2.38856	PTCH1	1.58139	0.015288	Patched 1
GgaAffx.3548.1.S1_at	0.784	3.14541	-3.37962	GIMAP5	1.58191	0.0424409	GTPase, IMAP family member 5
Gga.255.1.S1_at	0.545	6.32421	-1.47334	CCL4	1.58374	0.0051781	Chemokine (C-C motif) ligand 4
GgaAffx.4858.2.S1_s_at	0.645	4.66199	-2.27795	OTOP3	1.58397	0.0135427	Otopetrin 3
GgaAffx.2278.1.S1_at	0.781	3.16914	-3.35901	SLC13A2	1.58591	0.0415833	Solute carrier family 13 (sodium-dependent dicarboxylate transporter), Member 2
GgaAffx.25806.1.S1_at	0.753	3.4874	-3.09346	FAM167B	1.58756	0.0318929	Family with sequence similarity 167, Member B
GgaAffx.24027.1.S1_at	0.778	3.19425	-3.33731	KIAA1147	1.58899	0.0406981	KIAA1147
GgaAffx.22977.1.S1_s_at	0.498	7.39742	-1.1063	LOC423944	1.59325	0.0031072	Similar to hensin
GgaAffx.24755.1.S1_at	0.634	4.82061	-2.18552	LOC422901	1.59425	0.0122186	Stem-loop binding protein-like
GgaAffx.21961.1.S1_at	0.634	4.8094	-2.19193	SENP2	1.59832	0.0123067	SUMO1/sentrin/SMT3 specific peptidase 2
Gga.19030.2.S1_at	0.675	4.19454	-2.57347	ZDHHC23	1.60046	0.0186452	Zinc finger DHHC-type containing 23
Gga.15825.1.S1_at	0.553	6.2122	-1.51755	SLC25A36	1.60126	0.0054853	Solute carrier family 25 (pyrimidine nucleotide carrier ), Member 36
Gga.14127.1.A1_at	0.503	7.24756	-1.15199	CDH22	1.62711	0.0033231	Cadherin 22, Type 2
GgaAffx.7914.1.S1_at	0.799	2.98673	-3.52045	FAM179B	1.63745	0.0487654	Family with sequence similarity 179, Member B
Gga.5856.1.S1_at	0.59	5.51768	-1.82132	SLC9A2	1.63891	0.0080099	Solute carrier family 9, Subfamily A (NHE2, Cation proton antiporter 2), Member 2
GgaAffx.9436.1.S1_at	0.665	4.28818	-2.51138	CLVS2	1.64152	0.0174521	Clavesin 2
GgaAffx.5388.1.S1_at	0.553	6.18993	-1.52648	INO80	1.66006	0.0055491	INO80 complex subunit
GgaAffx.21390.1.S1_at	0.668	4.23616	-2.54568	LOC100859837	1.68216	0.0181027	Sodium-dependent proline transporter-like
GgaAffx.1809.1.S1_at	0.787	3.11117	-3.40958	PSTPIP1	1.69371	0.0437174	Proline-serine-threonine phosphatase interacting protein 1
Gga.11800.1.S1_at	0.79	3.09852	-3.42071	CTNND1	1.70816	0.0442005	Catenin (cadherin-associated protein), Delta 1
GgaAffx.9204.1.A1_at	0.738	3.59046	-3.01179	SMUG1	1.71081	0.0293643	Single-strand-selective monofunctional uracil-DNA glycosylase 1
Gga.13750.1.A1_at	0.767	3.35322	-3.20294	C16ORF59	1.71749	0.0355994	Chromosome 14 open reading frame, Human C16orf59
Gga.12411.1.S1_at	0.462	8.27657	-0.86859	NKRF	1.71807	0.0021445	NFKB repressing factor
GgaAffx.7472.1.S1_at	0.469	7.82524	-0.9845	SMCO3	1.71995	0.0025819	Single-pass membrane protein with coiled-coil domains 3
Gga.10662.1.A1_at	0.778	3.2016	-3.33099	DNAJC17	1.72573	0.0404438	DnaJ heat shock protein family (Hsp40) member C17
Gga.10704.1.A1_at	0.662	4.30602	-2.49972	RP11-529K1.3	1.72737	0.0172357	ATP-dependent RNA helicase DDX19B; Uncharacterized protein [Source:UniProtKB/TrEMBL;Acc:H3BPV3]
GgaAffx.9989.3.S1_s_at	0.645	4.64739	-2.28665	HNF4G	1.7343	0.0136734	Hepatocyte nuclear factor 4, Gamma
GgaAffx.10387.1.S1_at	0.651	4.5112	-2.3694	RP11-240B13.2	1.73538	0.0149724	Uncharacterized protein [Source:UniProtKB/TrEMBL;Acc:I6L893]
GgaAffx.9291.1.S1_at	0.681	4.11282	-2.62889	RHOBTB3	1.73758	0.0197705	Rho related BTB domain containing 3
Gga.4118.1.S1_at	0.645	4.66119	-2.27843	CYP2C45	1.74481	0.0135498	Cytochrome P-450 2C45
GgaAffx.3864.1.S1_at	0.743	3.55337	-3.04094	LOC769554	1.74836	0.0302449	Solute carrier family 2, Facilitated glucose transporter member 11-like
Gga.17532.1.S1_s_at	0.778	3.21192	-3.32212	UPK1B	1.75178	0.0400893	Uroplakin 1B
Gga.913.1.S1_at	0.462	8.39874	-0.83924	CDH1-C	1.76355	0.0020427	Fizzy/cell division cycle 20 related 1
GgaAffx.5897.2.S1_s_at	0.628	4.91395	-2.13288	ASZ1	1.77164	0.0115152	Ankyrin repeat, SAM and basic leucine zipper domain containing 1
Gga.12837.1.A1_at	0.666	4.26616	-2.52584	UCHL1	1.78637	0.0177239	Ubiquitin carboxyl-terminal esterase L1 (ubiquitin thiolesterase)
Gga.18568.1.S1_at	0.521	6.61014	-1.36593	NUP93	1.79293	0.0044875	Nucleoporin 93kDa
Gga.10531.1.S1_at	0.722	3.71335	-2.91711	TEAD1	1.79704	0.026664	TEA domain family member 1 (SV40 transcriptional enhancer factor)
GgaAffx.5752.1.S1_at	0.627	5.05547	-2.05544	LOC426820	1.7996	0.0105429	Deleted in malignant brain tumors 1 protein-like
GgaAffx.6192.1.S1_at	0.666	4.28445	-2.51383	KCNH1	1.80134	0.0174978	Potassium voltage-gated channel, Subfamily H (eag-related), Member 1
GgaAffx.6510.2.S1_s_at	0.59	5.5616	-1.80048	GTPBP2	1.80347	0.0078114	GTP binding protein 2
Gga.15283.1.S1_s_at	0.506	6.84056	-1.28473	LRRK1	1.80882	0.0040142	Leucine-rich repeat kinase 1
GgaAffx.3836.1.S1_at	0.634	4.87215	-2.15629	STK35	1.81264	0.0118237	Serine/threonine kinase 35
GgaAffx.11103.1.S1_at	0.462	8.00331	-0.93731	DNAJB13	1.81415	0.0023969	DnaJ heat shock protein family (Hsp40) member B13
GgaAffx.7250.1.S1_at	0.554	6.03255	-1.59108	AMDHD1	1.81484	0.0060278	Amidohydrolase domain containing 1
Gga.11956.2.S1_s_at	0.708	3.79268	-2.85752	BBOF1	1.81774	0.0250827	Basal body orientation factor 1
GgaAffx.22267.1.S1_at	0.769	3.29996	-3.24739	LOC422304	1.83329	0.0372156	Centrin-1-like
Gga.19071.1.S1_a_at	0.686	4.01729	-2.69517	LOC425974	1.84733	0.0211954	Uncharacterized LOC425974
Gga.4965.3.S1_a_at	0.778	3.1917	-3.33951	COL12A1	1.84969	0.040787	Collagen, Type XII, Alpha 1
GgaAffx.5492.1.S1_at	0.678	4.16253	-2.59504	C1QL3	1.85108	0.0190763	Complement component 1, Q subcomponent-like 3
GgaAffx.9692.1.S1_at	0.599	5.4422	-1.85768	AK9	1.85381	0.0083664	Adenylate kinase 9
GgaAffx.2810.2.S1_s_at	0.565	5.83334	-1.67662	WDR72	1.87269	0.0067117	WD repeat domain 72
Gga.18108.1.S1_at	0.647	4.60169	-2.3141	GAL3ST1	1.87313	0.014093	Galactose-3-O-sulfotransferase 1
GgaAffx.9635.1.S1_at	0.506	7.03487	-1.21972	OPN5L1	1.87551	0.0036635	Opsin 5-like 1
GgaAffx.7419.1.S1_at	0.462	8.14314	-0.9016	CLASP1	1.87791	0.0022633	Cytoplasmic linker associated protein 1
Gga.10016.1.S1_at	0.462	8.59202	-0.79444	AP4S1	1.88512	0.0018939	Adaptor related protein complex 4 sigma 1 subunit
GgaAffx.21061.1.S1_at	0.59	5.51754	-1.82139	LOC107052405	1.89345	0.0080106	Disks large 1 tumor suppressor protein-like
Gga.18328.1.S1_at	0.603	5.29864	-1.9288	KIAA0922	1.89382	0.0091014	KIAA0922
Gga.19925.1.S1_at	0.506	6.92611	-1.25573	FTSJ1	1.91501	0.0038548	FtsJ RNA methyltransferase homolog 1 (E. Coli)
Gga.5751.1.S1_at	0.484	7.55464	-1.0601	ANKRD1	1.91887	0.0028996	Ankyrin repeat domain 1 (cardiac muscle)
Gga.845.1.S1_at	0.683	4.08011	-2.6514	LOC426910	1.91905	0.0202447	Similar to Scale keratin (S-ker) (sKer)
GgaAffx.6461.1.S1_at	0.599	5.44127	-1.85813	LOC768978	1.92424	0.0083709	Keratin, Type II cytoskeletal 73-like
GgaAffx.7735.1.S1_at	0.574	5.75036	-1.71354	MAP3K19	1.92499	0.0070254	Mitogen-activated protein kinase kinase kinase 19
Gga.13637.1.A1_at	0.787	3.12398	-3.39835	ASB15	1.92733	0.0432346	Ankyrin repeat and SOCS box containing 15
Gga.17638.1.S1_at	0.462	8.60603	-0.79127	ATF3	1.92783	0.0018837	Activating transcription factor 3
GgaAffx.7036.2.S1_at	0.69	3.977	-2.72361	HIBADH	1.9336	0.0218345	3-hydroxyisobutyrate dehydrogenase
Gga.10385.1.A1_at	0.506	6.94083	-1.2508	IL13RA2	1.93883	0.0038282	Interleukin 13 receptor, Alpha 2
Gga.12208.2.S1_at	0.462	7.95142	-0.95086	GINS1	1.94906	0.002449	GINS complex subunit 1
GgaAffx.4022.1.S1_at	0.609	5.20673	-1.97574	SLCO2A1	1.9554	0.0096152	Solute carrier organic anion transporter family, Member 2A1
Gga.3815.1.S1_at	0.708	3.82276	-2.83524	RGS11	1.96713	0.0245136	Regulator of G-protein signaling 11
Gga.7703.1.S1_at	0.603	5.33554	-1.91027	FAM183A	1.96802	0.008905	Family with sequence similarity 183, Member A
Gga.5020.1.A1_at	0.689	3.987	-2.71652	LOC768793	1.97236	0.0216736	Uncharacterized LOC768793
Gga.18561.1.S1_s_at	0.507	6.7948	-1.30049	LOC421415	1.98498	0.004103	Uncharacterized LOC421415
Gga.4964.53.A1_x_at	0.723	3.66999	-2.95018	LOC777160	1.99109	0.0275803	Similar to T-cell receptor gamma chain Vg3-Jg1
GgaAffx.13123.1.A1_at	0.629	4.89095	-2.14573	RAB5B	1.99653	0.0116837	RAB5B, Member RAS oncogene family
Gga.10651.1.S1_at	0.595	5.48469	-1.83712	PRPF4	2.00727	0.0081633	Pre-mRNA processing factor 4
GgaAffx.23927.3.S1_s_at	0.462	8.95738	-0.71493	CHD6	2.0075	0.0016485	Chromodomain helicase DNA binding protein 6
GgaAffx.2510.1.S1_at	0.462	8.35162	-0.85046	GPR119	2.01644	0.0020812	G protein-coupled receptor 119
Gga.12429.1.S1_at	0.634	4.79741	-2.1988	LOC419842	2.02317	0.0124018	Uncharacterized LOC419842
Gga.879.1.S1_at	0.573	5.777	-1.7016	NAT	2.03315	0.0069227	N-acetyltransferase, Liver isozyme
GgaAffx.3488.1.S1_s_at	0.565	5.84905	-1.66972	NLGN3	2.0353	0.0066543	Neuroligin 3
GgaAffx.4790.1.S1_at	0.801	2.97225	-3.53356	LOC427594	2.03554	0.0493979	2-epi-5-epi-valiolone synthase-like
Gga.2422.2.S2_x_at	0.707	3.85995	-2.80792	LOC772322	2.03813	0.023832	Similar to early response to neural induction ERNI
Gga.7029.1.S1_at	0.582	5.65999	-1.75464	MBNL3	2.04184	0.0073886	Muscleblind-like splicing regulator 3
Gga.11148.1.S1_at	0.462	8.44713	-0.82784	ARHGEF38	2.05576	0.0020041	Rho guanine nucleotide exchange factor (GEF) 38
Gga.5133.1.S1_at	0.506	6.96621	-1.24234	DAZL	2.05687	0.0037828	Deleted in azoospermia-like
Gga.3712.1.S1_at	0.769	3.31888	-3.23153	GAD2	2.05847	0.0366314	Glutamate decarboxylase 2 (pancreatic islets and brain, 65kDa)
Gga.13682.1.A1_at	0.648	4.57724	-2.32891	ASXL3	2.06085	0.0143241	Additional sex combs like 3, Transcriptional regulator
Gga.14936.1.S1_at	0.707	3.82414	-2.83422	IL23R	2.06316	0.0244879	Interleukin 23 receptor
GgaAffx.381.2.S1_at	0.721	3.72306	-2.90975	KANSL1	2.06712	0.0264639	KAT8 regulatory NSL complex subunit 1
Gga.10575.1.S1_at	0.649	4.55436	-2.34286	PRR5L	2.07204	0.0145446	Proline rich 5 like
Gga.8193.1.S1_a_at	0.627	5.08911	-2.03745	RCCD1	2.07207	0.0103271	RCC1 domain containing 1
Gga.4091.3.S1_a_at	0.748	3.5291	-3.06016	MYLK	2.0878	0.0308387	Myosin light chain kinase
Gga.13336.5.S1_x_at	0.462	8.21477	-0.88376	BLB1	2.08883	0.0021985	Major histocompatibility complex class II beta chain BLB1
Gga.3632.1.S1_at	0.769	3.32998	-3.22226	CHSY1	2.0898	0.0362937	Chondroitin sulfate synthase 1
GgaAffx.9171.1.S1_at	0.627	5.08209	-2.04119	POLG	2.09799	0.0103716	Polymerase (DNA) gamma, Catalytic subunit
GgaAffx.6554.1.S1_s_at	0.609	5.20944	-1.97434	IGSF10	2.09974	0.0095995	Immunoglobulin superfamily, Member 10
Gga.11599.1.S1_at	0.553	6.13937	-1.54696	TRIM65	2.10652	0.0056975	Tripartite motif containing 65
Gga.10156.2.S1_at	0.76	3.42591	-3.14318	ERP27	2.12217	0.0335294	Endoplasmic reticulum protein 27
Gga.4014.2.A1_at	0.778	3.20045	-3.33198	LDLRAP1	2.13329	0.0404833	Low density lipoprotein receptor adaptor protein 1
GgaAffx.2936.1.S1_at	0.792	3.09497	-3.42384	SLC7A10	2.13686	0.0443374	Solute carrier family 7, (neutral amino acid transporter, Y+ system) member 10
GgaAffx.7407.1.S1_s_at	0.681	4.09867	-2.63861	TFCP2L1	2.13836	0.019974	Transcription factor CP2-like 1
Gga.15598.1.S1_x_at	0.687	4.00352	-2.70485	LOC770741	2.14922	0.0214112	Similar to KIAA0712 protein
GgaAffx.10039.1.S1_at	0.487	7.51064	-1.07286	NPR1	2.15569	0.0029559	Natriuretic peptide receptor A/guanylate cyclase A (atrionatriuretic peptide receptor A)
Gga.6052.1.S1_at	0.462	8.46494	-0.82367	SCD5	2.16922	0.0019901	Stearoyl-CoA desaturase 5
GgaAffx.8852.1.S1_at	0.783	3.15401	-3.37214	FAM196A	2.18205	0.0421279	Family with sequence similarity 196, Member A
GgaAffx.2655.6.S1_s_at	0.627	4.99731	-2.08692	COL13A1	2.18526	0.0109294	Collagen, Type XIII, Alpha 1
GgaAffx.6638.1.A1_at	0.707	3.86064	-2.80741	PWWP2B	2.20273	0.0238195	PWWP domain containing 2B
GgaAffx.21698.1.S1_at	0.554	5.95782	-1.62267	SYT1	2.20858	0.0062736	Synaptotagmin I
Gga.15390.1.S1_at	0.708	3.79125	-2.85858	LOC769114	2.25991	0.0251101	Uncharacterized LOC769114
GgaAffx.6745.2.S1_s_at	0.617	5.15604	-2.0021	SLC1A7	2.27073	0.0099141	Solute carrier family 1 (glutamate transporter), Member 7
GgaAffx.25353.1.S1_at	0.681	4.10202	-2.6363	RAB40C	2.27292	0.0199255	RAB40C, Member RAS oncogene family
Gga.10430.1.S1_at	0.627	5.05818	-2.05398	GRIFIN	2.28244	0.0105253	Galectin-related inter-fiber protein
Gga.11121.1.S1_at	0.634	4.84235	-2.17314	CG-16	2.28991	0.01205	Galectin CG-16
GgaAffx.8228.5.S1_at	0.721	3.73218	-2.90286	SLC6A12	2.29614	0.0262777	Solute carrier family 6 (neurotransmitter transporter), Member 12
Gga.2956.1.S1_at	0.462	9.36485	-0.63355	IL22RA1	2.30027	0.0014208	Interleukin 22 receptor subunit alpha 1
Gga.11297.1.S1_s_at	0.462	9.41043	-0.62489	KIAA1161	2.3064	0.0013979	KIAA1161
Gga.13528.1.S1_at	0.653	4.46547	-2.39785	TUBGCP4	2.30716	0.0154431	Tubulin gamma complex associated protein 4
Gga.11252.1.S1_at	0.462	11.8764	-0.26105	CCL19	2.3145	0.0006383	C-C motif chemokine ligand 19
GgaAffx.4564.1.S1_at	0.739	3.58316	-3.01751	DSCAML1	2.32594	0.0295352	Down syndrome cell adhesion molecule like 1
GgaAffx.1347.1.S1_at	0.521	6.63903	-1.3555	TMEM259	2.35135	0.0044244	Transmembrane protein 259
Gga.6169.1.S1_at	0.634	4.84044	-2.17423	LYRM2	2.35748	0.0120647	LYR motif containing 2
Gga.1063.1.S1_at	0.787	3.13847	-3.38568	LOC422511	2.36007	0.0426961	Interleukin-8-like
Gga.14350.1.S1_at	0.462	11.8611	-0.26279	TMEM39B	2.3628	0.0006411	Transmembrane protein 39B
Gga.664.1.S1_at	0.769	3.31807	-3.23221	CHRNA8	2.37247	0.0366563	Neuronal acetylcholine receptor subunit alpha-7-like
Gga.337.1.S1_at	0.621	5.1404	-2.01031	CHRNA2	2.37834	0.0100087	Cholinergic receptor, Nicotinic, Alpha 2 (neuronal)
GgaAffx.9837.1.S1_at	0.796	3.06538	-3.45001	CD2	2.3927	0.0454976	CD2 molecule
GgaAffx.10009.1.S1_at	0.552	6.25625	-1.50001	POLN	2.39652	0.0053618	Polymerase (DNA) nu
GgaAffx.3094.1.S1_at	0.769	3.27995	-3.26424	NYAP2	2.39685	0.0378463	Neuronal tyrosine-phosphorylated phosphoinositide-3-kinase adaptor 2
GgaAffx.7490.3.S1_s_at	0.635	4.74325	-2.23012	GSG1	2.40317	0.012843	Germ cell associated 1
Gga.17934.1.A1_at	0.647	4.60807	-2.31024	BMP5	2.4117	0.0140334	Bone morphogenetic protein 5
GgaAffx.2797.1.A1_at	0.554	6.02434	-1.59453	KIAA2013	2.41271	0.0060542	KIAA2013
Gga.16338.1.S1_s_at	0.769	3.3086	-3.24014	FCRL2	2.41515	0.0369474	Fc receptor-like 2
Gga.131.1.S1_at	0.781	3.16505	-3.36256	MX1	2.43128	0.0417297	Myxovirus (influenza virus) resistance 1, Interferon-inducible protein p78 (mouse)
Gga.10477.1.S1_at	0.646	4.6206	-2.3027	TNFRSF19	2.43905	0.0139174	Tumor necrosis factor receptor superfamily member 19
Gga.477.1.S1_at	0.469	7.81376	-0.98761	SLC11A1	2.45134	0.0025945	Solute carrier family 11 (proton-coupled divalent metal ion transporter), Member 1
GgaAffx.1222.1.S1_at	0.769	3.33675	-3.21662	MCHR2	2.45376	0.0360897	Melanin-concentrating hormone receptor 2
GgaAffx.6911.1.S1_x_at	0.657	4.43088	-2.4196	HOXC13	2.48994	0.0158113	Homeobox C13
GgaAffx.5781.1.S1_at	0.767	3.35805	-3.19893	SPATA16	2.49417	0.035457	Spermatogenesis associated 16
Gga.13136.2.A1_at	0.679	4.12451	-2.62089	ARAP3	2.4961	0.0196045	ArfGAP with RhoGAP domain, Ankyrin repeat and PH domain 3
GgaAffx.5476.1.S1_s_at	0.627	5.0247	-2.07204	OVOL2	2.51872	0.0107452	Ovo like zinc finger 2
GgaAffx.5217.2.S1_s_at	0.462	10.4076	-0.4552	IL5RA	2.53315	0.0009969	Interleukin 5 receptor, Alpha
Gga.3325.1.S1_at	0.707	3.87791	-2.79482	FAM122B	2.54897	0.0235113	Family with sequence similarity 122B
GgaAffx.20454.1.S1_at	0.666	4.25392	-2.53392	GUF1	2.55051	0.0178772	GUF1 homolog, GTPase
Gga.15427.2.S1_a_at	0.462	8.33759	-0.85383	LOC420734	2.5648	0.0020929	Uncharacterized LOC420734
GgaAffx.9910.1.S1_at	0.723	3.68794	-2.93645	GRIN3A	2.57379	0.0271963	Glutamate receptor, Ionotropic, N-methyl-D-aspartate 3A
Gga.10672.2.A1_at	0.751	3.50429	-3.07993	DHPS	2.5784	0.0314608	Deoxyhypusine synthase
Gga.15985.1.S1_at	0.738	3.5867	-3.01473	FUBP3	2.5921	0.0294521	Far upstream element (FUSE) binding protein 3
GgaAffx.11947.1.S1_at	0.657	4.36821	-2.45949	PDCL3	2.6107	0.0165071	Phosducin like 3
GgaAffx.25246.2.S1_at	0.708	3.81031	-2.84444	KLHL35	2.61671	0.0247472	Kelch-like 35 (Drosophila)
GgaAffx.3084.1.S1_s_at	0.697	3.94436	-2.74687	COL4A4	2.61787	0.0223699	Collagen, Type IV, Alpha 4
GgaAffx.7392.1.A1_at	0.642	4.6935	-2.25928	MAS1	2.63772	0.0132658	MAS1 oncogene
GgaAffx.2044.1.S1_at	0.634	4.78212	-2.2076	LOC427426	2.64859	0.0125244	Uncharacterized LOC427426
Gga.11322.1.S1_at	0.76	3.4362	-3.13481	STXBP1	2.65589	0.0332486	Syntaxin binding protein 1
Gga.12674.3.A1_a_at	0.649	4.53849	-2.35259	TMEM131	2.68252	0.0147002	Transmembrane protein 131
Gga.748.1.S1_at	0.769	3.33689	-3.21651	FOS	2.68479	0.0360856	FBJ murine osteosarcoma viral oncogene homolog
GgaAffx.11258.4.S1_at	0.462	9.32548	-0.6411	ATRN	2.71497	0.001441	Attractin
GgaAffx.10596.2.S1_s_at	0.553	6.16192	-1.53779	BMX	2.73591	0.0056306	BMX non-receptor tyrosine kinase
GgaAffx.9213.1.S1_at	0.506	6.96038	-1.24428	GNB3	2.74195	0.0037932	Guanine nucleotide binding protein (G protein), Beta polypeptide 3
GgaAffx.9155.1.S1_at	0.462	8.84132	-0.73948	GABRR3	2.74425	0.0017218	Gamma-aminobutyric acid type A receptor rho3 subunit
Gga.19505.1.S1_s_at	0.554	5.93489	-1.63248	FRAS1	2.7524	0.0063515	Fraser extracellular matrix complex subunit 1
GgaAffx.8106.1.S1_s_at	0.683	4.08092	-2.65084	MYBPC1	2.76411	0.0202328	Myosin binding protein C, Slow type
GgaAffx.5115.1.S1_at	0.778	3.20769	-3.32576	CNNM2	2.77264	0.0402342	Cyclin M2
Gga.1345.2.A1_at	0.634	4.78413	-2.20644	YTHDC2	2.77598	0.0125082	YTH domain containing 2
Gga.11987.1.S1_s_at	0.462	12.8036	-0.16426	WASF3	2.79911	0.0004947	WAS protein family, Member 3
Gga.2694.1.S1_at	0.707	3.88309	-2.79106	LEF1	2.83027	0.0234198	Lymphoid enhancer binding factor 1
GgaAffx.6959.1.S1_at	0.462	8.51725	-0.81154	LOC421516	2.87096	0.0019498	Uncharacterized LOC421516
Gga.13827.1.A1_at	0.684	4.02595	-2.68909	WNT11	2.91978	0.021061	Wingless-type MMTV integration site family, Member 11
GgaAffx.3639.1.S1_at	0.628	4.93027	-2.1238	C9ORF24	2.92274	0.0113974	Chromosome Z open reading frame, Human C9orf24
Gga.12988.1.S1_at	0.707	3.84858	-2.81624	COL24A1	2.93051	0.0240378	Collagen, Type XXIV, Alpha 1
Gga.4217.4.S1_x_at	0.599	5.41745	-1.86975	MYH1B	2.94916	0.0084876	Myosin, Heavy chain 1B, Skeletal muscle (similar to human myosin, Heavy chain 1, Skeletal muscle, Adult)
Gga.10052.1.S1_at	0.684	4.03773	-2.68085	ENO4	2.95926	0.0208801	Enolase family member 4
GgaAffx.5997.1.S1_at	0.769	3.28361	-3.26115	ZFYVE26	2.96443	0.03773	Zinc finger, FYVE domain containing 26
Gga.7726.1.S1_at	0.603	5.3132	-1.92147	OCX36	3.01291	0.0090233	BPI fold containing family B, Member 3
Gga.19323.1.S1_at	0.586	5.60018	-1.78237	STARD13	3.03005	0.007642	StAR-related lipid transfer (START) domain containing 13
GgaAffx.11853.1.S1_s_at	0.462	10.2881	-0.47371	KCNK1	3.03582	0.0010364	Potassium two pore domain channel subfamily K member 1
Gga.6303.1.S1_s_at	0.544	6.37158	-1.45502	AGR2	3.05894	0.0050548	Anterior gradient 2
GgaAffx.12938.15.A1_at	0.554	5.97633	-1.61479	LOC422308	3.06874	0.0062115	Exocyst complex component 1-like
Gga.15214.1.S1_at	0.794	3.08551	-3.43218	SEC13	3.07261	0.0447041	SEC13 homolog, Nuclear pore and COPII coat complex component
GgaAffx.24029.1.S1_at	0.721	3.72518	-2.90815	MARVELD3	3.09042	0.0264206	MARVEL domain containing 3
GgaAffx.1935.1.S1_at	0.757	3.44587	-3.12696	TNFSF4	3.11443	0.0329873	Tumor necrosis factor superfamily member 4
Gga.10479.1.S1_s_at	0.462	15.1934	0.02168	CDH17	3.11701	0.0002763	Cadherin 17, LI cadherin (liver-intestine)
GgaAffx.24497.1.S1_at	0.562	5.8759	-1.65798	TRPV6	3.12044	0.0065576	Transient receptor potential cation channel, Subfamily V, Member 6
GgaAffx.10277.1.S1_at	0.628	4.96189	-2.10632	SLC30A8	3.12148	0.0111736	Solute carrier family 30 (zinc transporter), Member 8
GgaAffx.7589.1.A1_at	0.553	6.14569	-1.54438	CX3CR1	3.12204	0.0056786	Chemokine (C-X3-C motif) receptor 1
GgaAffx.7591.1.A1_at	0.462	10.6526	-0.41868	TOB2	3.13893	0.0009217	Transducer of ERBB2, 2
GgaAffx.3760.1.S1_at	0.599	5.41407	-1.87141	BNC1	3.14551	0.0085044	Basonuclin 1
GgaAffx.23432.1.S1_s_at	0.698	3.93371	-2.7545	DNAJC6	3.16374	0.0225481	DnaJ (Hsp40) homolog, Subfamily C, Member 6
GgaAffx.6326.1.S1_at	0.628	4.89904	-2.1412	KCNK16	3.17008	0.011624	Potassium channel, Subfamily K, Member 16
Gga.785.1.S1_at	0.634	4.86442	-2.16065	GSBP9	3.17426	0.0118819	Glycosylation site-binding protein
GgaAffx.7665.1.A1_at	0.627	5.00184	-2.08445	GPR141	3.17546	0.0108987	G protein-coupled receptor 141
Gga.10349.1.S1_at	0.666	4.26578	-2.52609	C1H11ORF70	3.2024	0.0177286	Chromosome 1 open reading frame, Human C11orf70
Gga.8447.1.S1_at	0.59	5.5093	-1.82532	FGFBP2	3.23648	0.0080486	Fibroblast growth factor binding protein 2
Gga.4732.2.S1_at	0.462	11.2698	-0.33439	LRP11	3.31888	0.0007622	LDL receptor related protein 11
GgaAffx.9710.1.S1_at	0.543	6.40706	-1.44143	SLCO4C1	3.37769	0.0049649	Solute carrier organic anion transporter family, Member 4C1
GgaAffx.8101.2.S1_s_at	0.596	5.47887	-1.83993	GCNT2	3.39491	0.0081908	Glucosaminyl (N-acetyl) transferase 2, I-branching enzyme (I blood group)
Gga.10200.1.S1_at	0.769	3.311	-3.23812	RBM22	3.42692	0.0368732	RNA binding motif protein 22
GgaAffx.5967.1.S1_at	0.787	3.13048	-3.39266	SAMD9L	3.56071	0.0429921	Sterile alpha motif domain containing 9-like
Gga.1311.8.S1_at	0.462	14.7198	-0.00933	LOC768776	3.67996	0.0003078	Similar to T-cell receptor beta chain
GgaAffx.5725.3.S1_at	0.584	5.64806	-1.76014	ACTL6A	3.73132	0.0074383	Actin-like 6A
GgaAffx.2874.7.S1_s_at	0.653	4.47303	-2.39312	LOC427547	3.84971	0.0153639	Neural-cadherin-like
Gga.14933.1.S1_at	0.474	7.67395	-1.02617	SPATS2L	3.96113	0.0027537	Spermatogenesis associated, Serine-rich 2-like
Gga.6068.2.S1_at	0.462	16.2918	0.08497	GNL2	4.00947	0.0002177	Guanine nucleotide binding protein-like 2 (nucleolar)
Gga.17104.1.S1_at	0.462	17.7335	0.15311	BCL2L15	4.05664	0.0001629	BCL2 like 15
Gga.729.1.S1_at	0.544	6.35014	-1.46329	AVD	5.53493	0.0051102	Avidin
